# Supplementary material for: Big‐Data Analysis of Geometric Descriptors as Efficient Predictors of Energetic Stability in Nonplanar Polycyclic Aromatic Hydrocarbons
Source: J Comput Chem. 2025 Aug 1;46(21):e70198. doi: 10.1002/jcc.70198 (PMC12315058; doi:10.1002/jcc.70198)
Supplement: Supplementary file 1 — Data S1: Supporting Information. [file JCC-46-0-s001.xlsx]

## Sheet: Table S1
Table S1. Comprehensive descriptor matrix for every non-planar PAH isomer examined in this study.
Each row corresponds to one Gaussian log file (column file) and lists 80 + electronic, geometric and graph-theoretic variables generated by the Python workflow in miller_PAH_analysis_wDPO4b.py available on GitHub - https://github.com/Kasigee/PAH_Analysis/blob/main/miller_PAH_analysis_wDPO4b.py:
Quantum-chemical energies – PBE0-D4/6-31G(2df,p) single-point energy (D4_rel_energy), HOMO/LUMO energies, and band gap, andd xTB reference energies (xtb_rel_energy_kcal_mol).
Geometry statistics – sums and counts of C–C–C dihedrals < 90° or > 90° and the total of these "dihedral", bond-angle deviations, mean & RMSD of C–C bond lengths, bond-length alternation (BLA) and bond-angle alternation (BAA), out-of-plane Z displacement, radius of gyration, solvent-accessible surface area, principal moments of inertia, and convex-hull area.
Ring / network descriptors – degree of pi orbiral overlap value (total_dpo), longest linear ring path, average HOMA and per-ring HOMA (24 variants with different R<sub>opt</sub>), fused- and edge-bond HOMA, and bay-region count.
Graph indices – Wiener (2 D and 3 D), Randić, Harary, Hyper-Wiener, ABC, Eccentric Connectivity, Balaban J, Zagreb 1 & 2, and Cluj indices.
Charge-based descriptors – total dipole moment, electronic spatial extent ⟨R²⟩, and maximum / minimum Mulliken charges.
Units: energies in kcal mol⁻¹, lengths in Å, angles in degrees, areas in Å².
Column order mirrors the ALL_COLUMNS list hard-coded in the script, so the xlsx can be read programmatically without reordering - however this head information may need to be removed for easier use.
file	smiles	D4_rel_energy	homo_energy	lumo_energy	band_gap_eV	xtb_raw_energy	xtb_rel_energy_kcal_mol	dihedral	rank_dihedral	sum_abs_120_minus_angle	mean_CC_distance	rmsd_bond_lengths	mean_bla	mean_baa	max_z_displacement	rank_max_z	mean_z	rmsd_z	mad_z	mean_pyramidalization	rmsd_pyramidalization	total_dipole	electronic_spatial_extent	max_mulliken_charge	min_mulliken_charge	max_cc_distance	wiener_val	randic_val	harary_val	hyper_wiener_val	abc_val	ecc_val	balaban_val	zagreb1_val	zagreb2_val	cluj_val	avg_homa_val	radius_gyr_val	surf_val	I_princ_1_val	I_princ_2_val	I_princ_3_val	w3d_val	bay_val	avg_homa2_val	avg_homa3_val	rmsd_bond_angle	avg_homa4_val	avg_homa5_val
hc_c36h20_0pent_10.log	c1ccc2c(c1)cc1c3c4ccccc4c4ccccc4c3c3cccc4c5ccccc5c2c1c43	24.0408	-0.1911	-0.06464	3.44115	-87.3335	16.7753	1222.99	4745	171.48	1.40488	0.02402	0.02528	1.26968	2.39524	33552	0.01162	0.52874	0.40974	-0.20569	1.10017	0.183	15761.8	0.249532	-0.436776	11.5632	9246	26.2137	359.214	38003	45.6633	1306	186.408	344	456	27.9629	0.779034	4.72397	651.871	5216.46	7903.02	7903.02	9449.67	6	0.844177	0.80855	1.54108	0.686082	0.523506
hc_c36h20_0pent_100.log	c1ccc2c(c1)ccc1cc3c(ccc4c5cc6ccccc6c6ccc7cccc(c34)c7c65)cc12	8.85914	-0.19006	-0.0677	3.32959	-87.3499	6.48542	537.35	32869	163.11	1.40408	0.02476	0.02634	1.56392	2.73726	30613	0.01238	0.66762	0.55973	0.05031	0.61692	0.049	21346.2	0.242881	-0.411241	15.64	10164	26.2137	348.871	47756	45.6633	1608	186.408	344	456	27.9629	0.771789	5.39201	680.152	1780.75	9306.71	10825.8	10513.3	4	0.836838	0.80127	1.50487	0.67892	0.516448
hc_c36h20_0pent_1000.log	c1ccc2c(c1)ccc1c2cc2cc3c(cc4cc5ccccc5c5cccc3c45)c3cccc1c23	14.3863	-0.17449	-0.08467	2.44413	-87.3425	11.1337	270.31	35896	161.44	1.40439	0.02589	0.02532	1.57795	1.80485	35357	-0.01035	0.4036	0.32693	0.02769	0.27603	0.062	23069.3	0.271245	-0.424143	16.2286	10198	26.2137	348.403	48065	45.6633	1606	186.408	344	456	27.9629	0.746575	5.5877	665.091	1588.93	10338.8	11823.5	10838.9	6	0.81584	0.777648	1.44488	0.649959	0.482803
hc_c36h20_0pent_1001.log	c1ccc2c(c1)cc1cc3c(cc4cc5ccc6ccccc6c5c5cccc3c45)c3cccc2c13	19.8348	-0.17472	-0.08441	2.45746	-87.3365	14.9431	614.82	29720	161.5	1.40444	0.0259	0.02579	1.48797	2.87717	29256	-0.01794	0.57871	0.43134	-0.09302	0.67242	0.0785	23035.1	0.263157	-0.405973	16.2274	10198	26.2137	348.623	48161	45.6633	1616	186.408	344	456	27.9629	0.74457	5.58281	671.086	1382.18	10582.8	11750.5	10807.4	4	0.81433	0.77583	1.47271	0.647514	0.479808
hc_c36h20_0pent_1002.log	c1ccc2c(c1)ccc1c2cc2cccc3cc4c5cccc6c7ccccc7cc(cc4c1c23)c65	20.9844	-0.17313	-0.08607	2.36902	-87.3356	15.4918	587.16	30859	164.32	1.40439	0.02569	0.02591	1.42713	2.9353	28650	-0.00305	0.73026	0.60202	0.03069	0.63598	0.3294	19226.2	0.264635	-0.406726	13.4509	9904	26.2137	351.133	44688	45.6633	1525	186.408	344	456	27.9629	0.744772	5.14019	683.273	2743.53	7235.18	9675.69	10163	5	0.814737	0.77611	1.43083	0.647534	0.4796
hc_c36h20_0pent_1003.log	c1ccc2c(c1)cc1cc3c(cc4cccc5cc6ccc7ccccc7c6c3c54)c3cccc2c13	26.2411	-0.17123	-0.08657	2.30372	-87.3312	18.2643	740.77	25000	167.91	1.4045	0.02619	0.02641	1.48152	4.664	9253	0.01481	1.0694	0.8677	0.01495	0.78506	0.4782	16392	0.264113	-0.406483	12.1703	9748	26.2137	352.675	42944	45.6633	1450	186.408	344	456	27.9629	0.738224	4.75984	678.509	2864.61	5807.92	7989.32	9525.91	5	0.808954	0.769851	1.53389	0.640306	0.471522
hc_c36h20_0pent_1004.log	c1ccc2c(c1)ccc1ccc3c(cc4cc5c(cc6cccc7cccc5c76)c5cccc3c45)c12	20.799	-0.17312	-0.08526	2.39079	-87.336	15.2245	627.02	29264	162.92	1.40446	0.02554	0.02491	1.46665	3.46516	23074	0.01337	0.7136	0.55424	-0.00541	0.68104	0.1621	20022	0.27213	-0.434291	13.7678	10102	26.2137	349.129	46851	45.6633	1538	186.408	344	456	27.9629	0.752458	5.19994	681.096	2282.4	8136.67	10133.5	10252	2	0.821134	0.783309	1.44266	0.656366	0.489865
hc_c36h20_0pent_1005.log	c1ccc2cc3c(ccc4c3cc3cc5c(cc6cccc7cccc5c76)c5cccc4c35)cc2c1	19.3175	-0.17231	-0.08766	2.30345	-87.3374	14.3616	224.92	36157	168.09	1.40435	0.02589	0.02601	1.58933	1.54686	35678	0.00475	0.29672	0.21732	0.02642	0.24253	0.076	22824.3	0.266786	-0.421539	15.6827	10312	26.2137	346.959	49240	45.6633	1619	186.408	344	456	27.9629	0.742823	5.54143	648.489	2087.89	9696.47	11732.6	10803.6	3	0.8131	0.774279	1.46705	0.645308	0.477028
hc_c36h20_0pent_1006.log	c1ccc2c(c1)ccc1c2ccc2c1cc1cc3c(cc4cccc5cccc3c54)c3cccc2c13	15.7169	-0.17405	-0.08572	2.40358	-87.3411	12.0512	238.22	36068	169.15	1.40445	0.02568	0.02467	1.66859	1.49672	35739	0.00348	0.29472	0.22349	-0.01922	0.24472	0.0292	23465.5	0.271241	-0.425492	16.241	10294	26.2137	347.386	49111	45.6633	1619	186.408	344	456	27.9629	0.751872	5.61916	648.609	1648.49	10473	12070.8	10892.7	4	0.820399	0.782667	1.47862	0.655912	0.489576
hc_c36h20_0pent_1007.log	c1cc2cccc3c4cc5cc6c7ccccc7c7ccccc7c6c6cccc(c4cc(c1)c23)c56	21.4793	-0.17238	-0.0867	2.33147	-87.3356	15.4718	694.64	26769	163.78	1.40455	0.02516	0.02299	1.42618	3.15917	26363	-0.0084	0.61704	0.45848	-0.07017	0.7268	0.0389	20461	0.256502	-0.395922	13.8838	9910	26.2137	351.52	44879	45.6633	1492	186.408	344	456	27.9629	0.759651	5.27612	666.049	1910.2	8700.42	10376.9	10345.4	3	0.827472	0.790179	1.40345	0.664319	0.498768
hc_c36h20_0pent_1008.log	c1ccc2c(c1)ccc1c2cc2cc3c(cc4cccc5cccc3c54)c3cc4ccccc4c1c23	21.9137	-0.17426	-0.08634	2.39243	-87.3353	15.6956	642.89	28636	166.84	1.40442	0.02536	0.02527	1.49958	2.11725	34879	-0.00681	0.43503	0.32845	-0.01691	0.66356	0.1202	19518.6	0.270259	-0.399914	13.9095	9784	26.2137	352.136	43262	45.6633	1432	186.408	344	456	27.9629	0.752138	5.17713	676.092	2740.7	7286.75	9937.06	10224.6	2	0.821347	0.783191	1.46576	0.655572	0.488478
hc_c36h20_0pent_101.log	c1ccc2cc3c(cc2c1)c1ccccc1c1c2cc4ccccc4c4ccc5cccc(c5c42)c31	18.6095	-0.18809	-0.06751	3.28115	-87.3397	12.9239	956.36	15606	178.13	1.40438	0.02471	0.0272	1.41349	2.25701	34340	0.00317	0.54256	0.44299	-0.01125	0.9664	0.094	17144.6	0.253485	-0.442851	13.862	9504	26.2137	355.689	40516	45.6633	1397	186.408	344	456	27.9629	0.769581	4.89797	673.681	2467.87	6309.51	8636.54	9730.37	5	0.834596	0.799049	1.58368	0.676742	0.514307
hc_c36h20_0pent_1012.log	c1ccc2cc3c(cc2c1)cc1cc2c(cc4cccc5cccc2c54)c2cc4ccccc4c3c12	25.2619	-0.1754	-0.08502	2.45937	-87.3306	18.6398	607.21	29996	169.89	1.4044	0.02573	0.02823	1.54524	2.12323	34858	0.00702	0.43278	0.31601	0.01801	0.65968	0.115	20421.2	0.268714	-0.397238	14.6616	9880	26.2137	351.018	44296	45.6633	1471	186.408	344	456	27.9629	0.734842	5.28869	666.195	2239.29	8267.43	10413.8	10383	0	0.807128	0.767057	1.50234	0.635541	0.465029
hc_c36h20_0pent_1013.log	c1ccc2cc3c(cc2c1)cc1cc2c4cccc5cccc(cc2c2c6ccccc6cc3c12)c54	24.4724	-0.17327	-0.08551	2.38807	-87.3315	18.0653	552.47	32372	171.49	1.40431	0.02591	0.02901	1.48826	3.24616	25424	0.00341	0.67649	0.50401	0.00523	0.6239	0.1984	20166.8	0.26981	-0.408433	14.5988	9856	26.2137	351.263	44042	45.6633	1471	186.408	344	456	27.9629	0.733066	5.26058	679.147	2371.14	8085.97	10190	10340.3	2	0.804893	0.765107	1.49882	0.634173	0.464171
hc_c36h20_0pent_1015.log	c1ccc2cc3c(cc2c1)cc1cc2c(cc4cc5ccccc5c5cccc2c45)c2cccc3c12	16.8757	-0.17537	-0.08392	2.48848	-87.3396	12.9734	272.3	35879	161.21	1.40426	0.02626	0.02793	1.54697	1.61737	35582	-0.01	0.39866	0.32853	0.03186	0.28581	0.077	24616.1	0.264717	-0.406122	17.1463	10312	26.2137	347.201	49372	45.6633	1648	186.408	344	456	27.9629	0.731246	5.76768	678.085	1283.29	11460.2	12641.1	11107.1	6	0.802918	0.763228	1.43957	0.63249	0.462659
hc_c36h20_0pent_1016.log	c1ccc2cc3c(cc2c1)cc1cc2c(cc4cccc5c6ccccc6cc2c45)c2cccc3c12	17.9967	-0.17402	-0.08566	2.4044	-87.339	13.3651	13.96	37761	165.4	1.40438	0.02635	0.02741	1.70441	0.07203	37865	-7e-05	0.017	0.01386	-0.00176	0.01634	0.1146	23216.6	0.279476	-0.420625	15.68	10240	26.2137	347.808	48496	45.6633	1616	186.408	344	456	27.9629	0.729062	5.61017	630.141	1877.62	10072	11949.5	10895.7	1	0.801279	0.761251	1.51631	0.629823	0.459388
hc_c36h20_0pent_1018.log	c1ccc2c(c1)ccc1cc3c(cc4cc5c(cc6cccc7cccc5c76)c5cccc3c45)cc12	15.918	-0.17419	-0.08554	2.41229	-87.3415	11.7603	230.16	36125	161.85	1.40421	0.02604	0.02582	1.58686	1.5152	35724	0.00463	0.29842	0.2254	0.02136	0.25295	0.0439	24384.2	0.263009	-0.400367	16.2688	10390	26.2137	346.268	50145	45.6633	1626	186.408	344	456	27.9629	0.740546	5.71349	652.674	1579.59	11037.4	12564.2	11050.2	3	0.810546	0.771897	1.49109	0.643277	0.475304
hc_c36h20_0pent_102.log	c1ccc2cc3c(ccc4c5cc6c7ccccc7ccc6c6ccc7cccc(c34)c7c65)cc2c1	10.8914	-0.1883	-0.06937	3.23625	-87.3469	8.4182	510.56	33520	167.94	1.40422	0.02478	0.02703	1.5136	2.90671	28959	0.01812	0.64529	0.52285	-0.05978	0.61641	0.1085	19954.9	0.231434	-0.423973	14.529	9948	26.2137	350.666	45176	45.6633	1522	186.408	344	456	27.9629	0.77146	5.23588	676.023	2255.77	8078.68	10086	10285.6	4	0.836833	0.801063	1.47869	0.678304	0.515472
hc_c36h20_0pent_1020.log	c1ccc2c(c1)ccc1cc3cc4cc5c(cc6cccc7cccc5c76)c5cccc(c3cc12)c45	16.19	-0.175	-0.08534	2.43977	-87.3409	12.1272	242.37	36048	162.52	1.40425	0.02624	0.02595	1.57401	1.39134	35842	0.00208	0.29287	0.22707	0.02139	0.26376	0.1136	24504.6	0.265479	-0.40471	16.428	10390	26.2137	346.39	50241	45.6633	1629	186.408	344	456	27.9629	0.737665	5.72784	661.216	1315.5	11363.7	12628.6	11049.7	3	0.807974	0.769133	1.46417	0.640121	0.471805
hc_c36h20_0pent_1021.log	c1ccc2c(c1)ccc1cc3cc4c5cccc6cccc(cc4c4c7ccccc7cc(c12)c34)c65	28.2221	-0.17108	-0.0878	2.26617	-87.3277	20.4191	893.93	18870	172	1.4045	0.0253	0.02674	1.45324	2.81909	29820	0.01196	0.67571	0.54682	-0.09313	0.79488	0.2479	18707.1	0.259867	-0.432124	13.9959	9724	26.2137	352.96	42720	45.6633	1432	186.408	344	456	27.9629	0.747338	5.07217	681.748	2182.16	7493	9432.02	10015.3	2	0.817577	0.778779	1.54267	0.649856	0.481618
hc_c36h20_0pent_1022.log	c1ccc2c(c1)ccc1cc3cc4c(cc5cccc6cc7ccccc7c4c65)c4cccc(c12)c34	28.9389	-0.17082	-0.08826	2.24657	-87.3261	21.4622	900.11	18538	170.98	1.40456	0.02544	0.02719	1.44479	3.37454	24036	0.00037	0.78378	0.63328	-0.06963	0.86367	0.185	19819.1	0.262689	-0.392373	13.765	9976	26.2137	350.746	45624	45.6633	1520	186.408	344	456	27.9629	0.74505	5.19612	683.308	2008	8329.08	9969.79	10216	4	0.815928	0.776732	1.53354	0.647	0.478051
hc_c36h20_0pent_1023.log	c1ccc2c(c1)ccc1c2ccc2cc3cc4c(cc5cccc6cccc4c65)c4cccc(c21)c34	21.2154	-0.17433	-0.08577	2.40984	-87.3354	15.6261	627.31	29253	164.7	1.40447	0.02567	0.02484	1.4635	2.66979	31291	-0.00802	0.53332	0.40082	-0.07123	0.67953	0.1223	23450.1	0.255874	-0.39515	16.2641	10294	26.2137	347.728	49303	45.6633	1622	186.408	344	456	27.9629	0.750433	5.6168	676.035	1270.21	10903.6	12001.5	10849.7	3	0.81934	0.781371	1.44348	0.654134	0.487376
hc_c36h20_0pent_1024.log	c1ccc2cc3c(ccc4cc5cc6c(cc7cccc8cccc6c87)c6cccc(c43)c56)cc2c1	24.418	-0.17243	-0.08762	2.3078	-87.3317	17.9042	598.07	30375	166.86	1.40441	0.02598	0.02649	1.46417	2.99258	28062	-0.01612	0.61872	0.45987	-0.08247	0.66602	0.0922	22880.2	0.256064	-0.396903	15.7307	10312	26.2137	347.301	49432	45.6633	1622	186.408	344	456	27.9629	0.739238	5.54796	682.236	1488.67	10424.2	11662.5	10760	1	0.810068	0.770903	1.4764	0.641232	0.472337
hc_c36h20_0pent_1025.log	c1ccc2c(c1)ccc1ccc3cc4cc5c(cc6cccc7cccc5c76)c5cccc(c45)c3c12	25.2893	-0.17349	-0.08542	2.39651	-87.3325	17.427	765.61	24000	161.31	1.40454	0.02586	0.02513	1.41961	3.94159	16998	-0.01699	0.74086	0.531	-0.11157	0.7719	0.0278	20224.7	0.256287	-0.395914	13.9548	10102	26.2137	349.511	47043	45.6633	1541	186.408	344	456	27.9629	0.748076	5.22487	670.86	1685.1	8868.22	10213.5	10230	1	0.817234	0.779109	1.50885	0.651556	0.484519
hc_c36h20_0pent_1026.log	c1ccc2c(c1)ccc1ccc3cc4c5cc6cccc7cccc(c5cc5cccc(c54)c3c12)c76	25.442	-0.17377	-0.08492	2.41773	-87.3328	17.232	754.87	24455	163.46	1.4045	0.02568	0.02491	1.501	3.95797	16797	0.02953	0.95699	0.80815	-0.07283	0.75797	0.1231	19822.4	0.261809	-0.391757	13.8371	10066	26.2137	349.919	46677	45.6633	1530	186.408	344	456	27.9629	0.750946	5.18383	685.531	1736.91	8718.28	9873.17	10168.6	5	0.819805	0.781866	1.57059	0.654691	0.487986
hc_c36h20_0pent_1027.log	c1ccc2cc3c(ccc4cc5c6cc7cccc8cccc(c6cc6cccc(c43)c65)c87)cc2c1	24.6457	-0.17311	-0.08683	2.3478	-87.3319	17.8165	583.88	31029	169.26	1.40437	0.02583	0.02616	1.53458	3.24751	25405	0.025	0.74595	0.62163	-0.0111	0.63862	0.0453	22285.5	0.264762	-0.395523	15.5669	10276	26.2137	347.709	49066	45.6633	1611	186.408	344	456	27.9629	0.741636	5.48643	687.162	1547.63	10097	11288.8	10663.7	5	0.812184	0.773194	1.52808	0.643879	0.475297
hc_c36h20_0pent_1028.log	c1ccc2c(c1)ccc1c2ccc2cc3c4cc5cccc6cccc(c4cc4cccc(c21)c43)c65	21.6486	-0.1745	-0.08574	2.41528	-87.3355	15.5603	623.58	29401	166.96	1.40443	0.02551	0.02454	1.52155	2.86293	29400	0.00762	0.61413	0.48367	-0.03876	0.66172	0.0567	22470.3	0.262265	-0.390758	15.7843	10258	26.2137	348.136	48937	45.6633	1611	186.408	344	456	27.9629	0.753159	5.50944	673.443	1524.46	10140	11463.1	10694.6	5	0.821781	0.783989	1.49733	0.657115	0.490674
hc_c36h20_0pent_1029.log	c1ccc2c(c1)ccc1cc3c4cc5cccc6cc7ccccc7c(c4cc4cccc(c12)c43)c65	29.3066	-0.17097	-0.08811	2.25474	-87.326	21.5173	896.28	18738	172.38	1.40455	0.02529	0.02669	1.48337	3.7836	19098	-0.00332	0.83566	0.66358	-0.05223	0.83516	0.2085	19746.2	0.261222	-0.392358	14.1432	9940	26.2137	351.155	45258	45.6633	1520	186.408	344	456	27.9629	0.747317	5.19288	678.243	1938.34	8366.63	9916.78	10205	4	0.818074	0.778954	1.56382	0.649375	0.48056
hc_c36h20_0pent_103.log	c1ccc2cc3c(ccc4c5cc6ccc7ccccc7c6c6ccc7cccc(c34)c7c56)cc2c1	16.4285	-0.18903	-0.06935	3.25666	-87.3411	12.0134	854.58	20704	167.81	1.40423	0.02468	0.02687	1.46043	2.54021	32439	0.00622	0.62533	0.51896	0.01031	0.82005	0.0625	20402.1	0.231412	-0.392653	15.7494	10008	26.2137	350.484	46072	45.6633	1575	186.408	344	456	27.9629	0.771121	5.29303	676.415	1639.64	8912.17	10339.2	10334.5	4	0.836873	0.800867	1.52914	0.677628	0.514376
hc_c36h20_0pent_1030.log	c1ccc2c(c1)ccc1cc3cc4c5cc6cccc7cccc(c5cc5cccc(c3cc12)c54)c76	17.7935	-0.17377	-0.0866	2.37202	-87.3402	12.5905	10.46	37946	165.85	1.40437	0.02636	0.02521	1.69724	0.05453	38009	0.00047	0.01197	0.00923	0.00298	0.01144	0.0748	23233.2	0.275682	-0.415301	15.9014	10318	26.2137	347.073	49437	45.6633	1611	186.408	344	456	27.9629	0.734931	5.59272	629.939	1642.3	10330.4	11972.6	10852.9	5	0.805755	0.766593	1.53538	0.636928	0.468038
hc_c36h20_0pent_1032.log	c1ccc2c(c1)ccc1cc3c(cc12)cc1c2cc4cccc5cccc(c2cc2cccc3c21)c54	17.2491	-0.17435	-0.08576	2.41066	-87.341	12.122	260.58	35948	163.64	1.40422	0.02603	0.02527	1.61201	1.70484	35490	0.00347	0.3315	0.25013	0.01888	0.26765	0.0925	22390.9	0.268407	-0.402376	14.8071	10246	26.2137	347.382	48357	45.6633	1562	186.408	344	456	27.9629	0.741153	5.49107	665.218	2204.16	9355.58	11497.5	10730.7	0	0.811093	0.772482	1.52096	0.643937	0.476032
hc_c36h20_0pent_1034.log	c1ccc2cc3c(cc2c1)cc1c2cc4cc5ccccc5c5cccc(c2cc2cccc3c21)c45	18.3327	-0.17542	-0.08448	2.4746	-87.339	13.3598	294.43	35730	162.81	1.40428	0.02625	0.0274	1.573	1.60335	35596	-0.00101	0.37761	0.30879	0.02818	0.29489	0.0285	22507.8	0.266996	-0.40586	15.4943	10204	26.2137	348.083	48058	45.6633	1613	186.408	344	456	27.9629	0.731779	5.53166	681.255	2168.97	9443.4	11530	10786.9	3	0.803458	0.763765	1.47206	0.633018	0.463179
hc_c36h20_0pent_1035.log	c1ccc2cc3c(cc2c1)cc1c2cc4cccc5c6ccccc6cc(c2cc2cccc3c21)c45	19.2997	-0.17497	-0.08515	2.44413	-87.3387	13.5682	298.66	35712	164.88	1.40429	0.0262	0.02696	1.6098	1.64786	35554	0.00771	0.40978	0.34685	-0.02549	0.29292	0.0329	22633.8	0.266637	-0.409574	16.2989	10168	26.2137	348.492	47692	45.6633	1602	186.408	344	456	27.9629	0.732901	5.54983	674.24	1720.89	9967.51	11582.8	10787.9	0	0.804496	0.764855	1.50607	0.634213	0.464468
hc_c36h20_0pent_1038.log	c1ccc2cc3c(cc2c1)cc1c2cc4cccc5cccc(c2cc2cc6ccccc6c3c21)c54	25.8364	-0.176	-0.08462	2.48658	-87.3303	18.8323	611.31	29844	169.49	1.40441	0.02583	0.02805	1.54059	2.0498	35044	-0.00256	0.42235	0.30467	-0.00465	0.66447	0.0667	19819.8	0.265801	-0.399077	13.8282	9844	26.2137	351.293	43858	45.6633	1446	186.408	344	456	27.9629	0.733572	5.21772	669.119	2685.67	7496.32	10097	10289.8	0	0.805965	0.765827	1.49688	0.634176	0.463544
hc_c36h20_0pent_1039.log	c1ccc2c(c1)ccc1c2cc2c3cc4cccc5cc6ccccc6c(c3cc3cccc1c32)c54	24.0136	-0.17106	-0.08821	2.25446	-87.332	17.7526	589.54	30749	170.5	1.4045	0.0254	0.02659	1.49001	3.48414	22851	0.02532	0.8566	0.72052	-0.03091	0.62581	0.2368	19046.5	0.267406	-0.423689	13.7504	9832	26.2137	351.753	43830	45.6633	1457	186.408	344	456	27.9629	0.747817	5.10626	681.937	2389.01	7589.34	9501.35	10098.7	0	0.818021	0.779245	1.50188	0.650367	0.482168
hc_c36h20_0pent_104.log	c1ccc2cc3c(ccc4c5cccc6c7ccccc7c7c8ccccc8cc(c34)c7c65)cc2c1	18.135	-0.18752	-0.06941	3.21394	-87.34	12.7153	919.61	17554	156.86	1.40441	0.02432	0.02723	1.27821	2.47228	32994	0.01381	0.62682	0.52434	0.01859	0.86248	0.0838	17188.7	0.248552	-0.42549	13.5768	9612	26.2137	354.589	41668	45.6633	1433	186.408	344	456	27.9629	0.770497	4.89605	661.392	2557.65	6280.25	8631.69	9737.06	4	0.83695	0.800508	1.40531	0.67638	0.512348
hc_c36h20_0pent_1040.log	c1ccc2c(c1)ccc1c2cc2c3cc4cccc5cccc(c3cc3cc6ccccc6c1c32)c54	21.7423	-0.17538	-0.08528	2.45175	-87.3351	15.7858	660.64	27949	165.69	1.40444	0.02546	0.02583	1.46099	2.27369	34253	-0.00886	0.46113	0.35453	-0.0164	0.66396	0.104	18696.3	0.268414	-0.403493	12.4098	9712	26.2137	352.743	42422	45.6633	1383	186.408	344	456	27.9629	0.750693	5.07574	675.641	3178.06	6418.67	9493.15	10072.5	0	0.819975	0.781773	1.44816	0.654062	0.486888
hc_c36h20_0pent_1041.log	c1cc2cccc3c4cc5cccc6c5c(cc5c7ccccc7c7ccccc7c56)c4cc(c1)c23	21.5803	-0.1733	-0.08613	2.37202	-87.3359	15.3214	706.38	26400	164.13	1.4045	0.02506	0.0229	1.44288	3.63026	21061	0.00621	0.85139	0.70846	-0.02955	0.70233	0.0747	19078.8	0.262487	-0.395686	13.3284	9802	26.2137	352.536	43673	45.6633	1453	186.408	344	456	27.9629	0.76122	5.11189	682.708	2245.11	7732.2	9534.82	10098.8	4	0.82873	0.79163	1.43713	0.666164	0.500959
hc_c36h20_0pent_1042.log	c1ccc2c(c1)ccc1c2ccc2c1cc1c3cc4cccc5cccc(c3cc3cccc2c31)c54	16.6755	-0.17462	-0.08549	2.42535	-87.3405	12.3985	336.55	35446	166.57	1.40444	0.02567	0.02462	1.58843	1.86538	35294	0.00103	0.39282	0.30429	-0.03294	0.30565	0.1141	21274.8	0.267951	-0.420946	14.7988	10114	26.2137	348.832	46921	45.6633	1548	186.408	344	456	27.9629	0.752643	5.37098	663.173	2309.23	8661.57	10885.7	10526.6	2	0.820926	0.783345	1.47229	0.6569	0.490836
hc_c36h20_0pent_1043.log	c1ccc2cc3c(ccc4c3cc3c5cc6cccc7cccc(c5cc5cccc4c53)c76)cc2c1	19.9746	-0.17355	-0.08664	2.36494	-87.337	14.6346	305.71	35668	167.2	1.40434	0.02592	0.02608	1.55141	2.01587	35100	0.00524	0.40328	0.29929	-0.02497	0.28521	0.1283	20451.2	0.269075	-0.419424	13.9608	10132	26.2137	348.405	47050	45.6633	1548	186.408	344	456	27.9629	0.742832	5.2665	669.517	2840.85	7699.99	10448.1	10391.9	0	0.81291	0.774212	1.4801	0.645493	0.477433
hc_c36h20_0pent_1044.log	c1ccc2c(c1)ccc1ccc3c(cc4c5cc6cccc7cccc(c5cc5cccc3c54)c76)c12	21.4843	-0.17319	-0.08502	2.39923	-87.3357	15.4019	629.61	29177	161.98	1.40449	0.02555	0.02473	1.44544	3.6877	20315	0.01474	0.79015	0.61186	-0.02469	0.6526	0.2413	17912.4	0.264998	-0.439336	12.2629	9922	26.2137	350.653	44733	45.6633	1467	186.408	344	456	27.9629	0.752405	4.94165	681.77	2888.9	6440.88	8972.44	9848.95	4	0.821066	0.78325	1.4642	0.656326	0.489842
hc_c36h20_0pent_1045.log	c1ccc2c(c1)cc1c3cc4c5c(ccc6ccccc65)cc5cccc(c3cc3cccc2c31)c54	23.926	-0.16974	-0.0899	2.17256	-87.3334	16.8559	604.33	30118	167.95	1.40454	0.02554	0.02457	1.59527	3.54577	22130	0.01083	0.79224	0.63966	-0.06902	0.58496	0.1905	17439.8	0.269344	-0.438749	11.5626	9856	26.2137	351.418	44042	45.6633	1468	186.408	344	456	27.9629	0.746838	4.89221	676.028	3023.97	6055.82	8704.49	9770.88	2	0.81772	0.778522	1.55356	0.648785	0.479833
hc_c36h20_0pent_1046.log	c1ccc2c(c1)ccc1c2cc2cccc3c4cc5cccc6c7ccccc7cc(c4cc1c23)c56	19.5877	-0.16963	-0.09063	2.1497	-87.3381	13.9005	317.41	35588	168.03	1.40447	0.02535	0.0243	1.67814	1.81572	35342	0.00014	0.42573	0.34657	0.03085	0.27812	0.0817	20509.1	0.274154	-0.420838	13.9576	10012	26.2137	350.01	45858	45.6633	1542	186.408	344	456	27.9629	0.750638	5.2935	674.315	2414.59	8151.42	10457.4	10407.6	3	0.820843	0.782066	1.52874	0.653187	0.484987
hc_c36h20_0pent_105.log	c1ccc2cc3c(ccc4c5cccc6c7ccccc7c7cc8ccccc8c(c34)c7c65)cc2c1	14.8702	-0.19224	-0.06453	3.47517	-87.345	9.58585	844.49	21112	162.38	1.40428	0.02473	0.02694	1.29651	4.91431	7154	-0.02	1.1708	0.95638	0.07704	0.7884	0.099	16253.9	0.251929	-0.403943	12.9785	9540	26.2137	355.33	40900	45.6633	1419	186.408	344	456	27.9629	0.770926	4.76998	673.407	2482.37	6215.42	7782.25	9521.87	4	0.836337	0.800543	1.41354	0.677736	0.514863
hc_c36h20_0pent_1051.log	c1ccc2c(c1)cc1c3cc4cc5ccccc5c5cc6ccccc6c(c3cc3cccc2c31)c45	21.676	-0.17371	-0.08456	2.4259	-87.335	15.8304	568.2	31740	167.09	1.40441	0.02584	0.02726	1.52866	3.33586	24469	-0.00922	0.7651	0.59402	0.02219	0.62126	0.1968	19001.1	0.269541	-0.409364	13.4693	9742	26.2137	352.764	42891	45.6633	1450	186.408	344	456	27.9629	0.739148	5.12403	680.321	2663.18	7218.34	9518.7	10134.2	0	0.809941	0.770798	1.50819	0.641173	0.472319
hc_c36h20_0pent_1052.log	c1ccc2c(c1)cc1cc3c(cc4c5ccccc5cc5c6ccccc6cc3c54)c3cccc2c13	19.1606	-0.17025	-0.08938	2.20059	-87.3383	13.8043	332.25	35471	164.5	1.40442	0.02545	0.02615	1.68318	2.12182	34862	-0.00657	0.4538	0.35987	0.03883	0.29752	0.0953	20057.5	0.261295	-0.419245	13.8524	9850	26.2137	351.591	44043	45.6633	1486	186.408	344	456	27.9629	0.746257	5.25434	669.979	2608.11	7716.02	10198.5	10351	6	0.816996	0.777888	1.53427	0.648331	0.479538
hc_c36h20_0pent_1053.log	c1ccc2c(c1)cc1cc3c(cc4cc5ccccc5c5c6ccccc6cc3c45)c3cccc2c13	20.9354	-0.17694	-0.08275	2.56304	-87.3352	15.7303	617.98	29599	164.49	1.40448	0.02583	0.02703	1.56279	1.76965	35405	0.00116	0.36469	0.2746	-0.00647	0.6623	0.1165	20745.9	0.267643	-0.405843	14.6968	9892	26.2137	351.389	44588	45.6633	1493	186.408	344	456	27.9629	0.740006	5.33657	663.819	2032.35	8625.53	10595.8	10452.5	3	0.811078	0.771762	1.496	0.641785	0.472621
hc_c36h20_0pent_1054.log	c1ccc2c(c1)cc1cc3c(cc4cccc5c6c(ccc7ccccc76)cc3c45)c3cccc2c13	20.1276	-0.17492	-0.08444	2.46209	-87.3366	14.8646	597.64	30400	163.29	1.40442	0.02578	0.02551	1.55823	3.31457	24685	0.01809	0.59427	0.41068	-0.05894	0.64121	0.0644	21826.4	0.263202	-0.405491	15.5215	10144	26.2137	349.146	47558	45.6633	1609	186.408	344	456	27.9629	0.74656	5.45061	671.793	1806.73	9501.28	11113	10623.1	8	0.816113	0.777743	1.52496	0.649688	0.482212
hc_c36h20_0pent_1055.log	c1ccc2c(c1)ccc1c2cc2c3cc4cc5ccccc5c5cccc(c3cc3cccc1c32)c45	15.1136	-0.17508	-0.08446	2.4659	-87.3421	11.3961	310.28	35639	161.08	1.4044	0.02591	0.02537	1.55145	1.88088	35282	0.00287	0.42516	0.34395	0.02227	0.29658	0.0954	20496.5	0.268693	-0.425038	13.5303	10036	26.2137	349.715	46094	45.6633	1539	186.408	344	456	27.9629	0.74652	5.285	677.115	2596.36	7966.67	10456.5	10408.7	3	0.815695	0.77756	1.46113	0.649984	0.482928
hc_c36h20_0pent_1056.log	c1ccc2c(c1)ccc1c2cc2cc3c(cc4cccc5c6ccccc6cc3c45)c3cccc1c23	15.3105	-0.17415	-0.08534	2.41664	-87.3422	11.328	285.05	35799	163.58	1.40439	0.02581	0.02489	1.61393	1.71315	35478	0.0029	0.39664	0.32305	-0.02277	0.28027	0.0929	21435.2	0.270263	-0.423631	13.9257	10108	26.2137	349.108	46934	45.6633	1556	186.408	344	456	27.9629	0.748001	5.3953	671.708	2301.75	8755.38	10962	10578	4	0.817157	0.779033	1.47921	0.651481	0.484445
hc_c36h20_0pent_1057.log	c1ccc2c(c1)cc1c3cc4cc5ccc6ccccc6c5c5cccc(c3cc3cccc2c31)c45	20.7776	-0.17438	-0.08511	2.42916	-87.3361	15.1535	629.74	29167	163.68	1.40447	0.02586	0.02541	1.52544	2.69534	31027	-0.01233	0.53378	0.40754	0.09742	0.67399	0.1157	21979.5	0.268728	-0.410807	15.5268	10144	26.2137	349.146	47558	45.6633	1598	186.408	344	456	27.9629	0.745328	5.46397	677.357	1709.05	9671.66	11209.4	10640.5	1	0.81506	0.776578	1.50993	0.648296	0.480621
hc_c36h20_0pent_1058.log	c1ccc2c(c1)cc1c3cc4cccc5c6c(ccc7ccccc76)cc(c3cc3cccc2c31)c45	21.1115	-0.17448	-0.08513	2.43134	-87.3363	15.0754	604.89	30092	165.39	1.40444	0.02571	0.02506	1.59364	3.00918	27914	0.01155	0.55929	0.40394	-0.05219	0.64238	0.0707	21695.4	0.266775	-0.411421	15.804	10108	26.2137	349.555	47192	45.6633	1598	186.408	344	456	27.9629	0.747618	5.43625	672.766	1597.6	9627.52	11055.6	10586.4	5	0.817132	0.778785	1.56043	0.650781	0.483348
hc_c36h20_0pent_1059.log	c1ccc2c(c1)ccc1c2cc2c3cc4cccc5c6ccccc6cc(c3cc3cccc1c32)c45	16.089	-0.17478	-0.08506	2.44141	-87.3418	11.6134	341.03	35413	163.04	1.40439	0.02583	0.02494	1.57873	2.04002	35063	0.01142	0.47864	0.39455	-0.02084	0.30967	0.0846	20778.8	0.265429	-0.423	14.8021	10000	26.2137	350.124	45728	45.6633	1528	186.408	344	456	27.9629	0.74811	5.32455	665.449	2101.54	8626.82	10583.9	10444.2	0	0.81712	0.779087	1.49072	0.651722	0.48485
hc_c36h20_0pent_106.log	c1ccc2c(c1)ccc1cc3ccc4c5cccc6c7ccccc7c7cccc(c4c3cc12)c7c65	6.53688	-0.19598	-0.06144	3.66102	-87.353	4.54279	629.49	29184	152.82	1.4042	0.02475	0.02431	1.29584	3.69402	20234	-0.01737	0.73431	0.52497	0.04068	0.68765	0.1664	18850.2	0.222463	-0.414672	13.2391	9966	26.2137	350.864	45479	45.6633	1532	186.408	344	456	27.9629	0.776185	5.07475	666.758	2251.01	7556.1	9472.47	10025.6	5	0.840323	0.805322	1.34094	0.684127	0.522668
hc_c36h20_0pent_1060.log	c1ccc2c(c1)cc1c3cc4c5ccccc5cc5c6ccccc6cc(c3cc3cccc2c31)c54	20.6262	-0.1684	-0.09124	2.09963	-87.3374	14.3349	9.54	37988	168.81	1.4046	0.02557	0.02557	1.87687	0.05007	38046	0.00049	0.01226	0.01029	0.00209	0.00946	0.1066	19295.6	0.278599	-0.4194	13.9818	9778	26.2137	352.248	43221	45.6633	1450	186.408	344	456	27.9629	0.742889	5.16112	623.463	2744.7	7112.07	9856.67	10206.9	5	0.814362	0.774797	1.64337	0.644311	0.474701
hc_c36h20_0pent_1061.log	c1ccc2c(c1)cc1c3cc4cc5ccccc5c5c6ccccc6cc(c3cc3cccc2c31)c45	21.8745	-0.1765	-0.08356	2.52903	-87.3349	15.9259	624.24	29374	166.41	1.40448	0.02575	0.02661	1.596	1.77483	35399	0.00293	0.36469	0.27181	-0.07432	0.66375	0.1319	20073.3	0.267949	-0.411081	13.8904	9838	26.2137	351.912	43985	45.6633	1464	186.408	344	456	27.9629	0.741534	5.25706	665.401	2252.77	8046.77	10237.8	10337.9	0	0.812431	0.773224	1.52716	0.643468	0.474498
hc_c36h20_0pent_1062.log	c1ccc2c(c1)ccc1c2cc2cccc3cc4c5cc6ccccc6c6cccc(cc4c1c23)c65	21.828	-0.17297	-0.08656	2.35134	-87.3353	15.6968	592.32	30616	166.29	1.40439	0.02563	0.0254	1.45151	3.096	27038	0.00905	0.73985	0.59671	0.03717	0.63619	0.3351	19607.8	0.269497	-0.406954	14.7289	9868	26.2137	351.542	44322	45.6633	1514	186.408	344	456	27.9629	0.746243	5.19218	688.267	2207.74	7985.04	9860.68	10219.3	2	0.816125	0.77755	1.45943	0.649079	0.481237
hc_c36h20_0pent_1063.log	c1ccc2c(c1)cc1c3cc4cccc5cc6ccc7ccccc7c6c(c3cc3cccc2c31)c54	27.1691	-0.17109	-0.08717	2.28358	-87.3309	18.4584	745.61	24830	169.78	1.40451	0.02614	0.02588	1.50428	4.66059	9279	0.02325	1.00379	0.76574	0.01844	0.7851	0.4561	16691.8	0.268204	-0.407588	12.2998	9712	26.2137	353.084	42578	45.6633	1439	186.408	344	456	27.9629	0.739533	4.80356	676.8	2717.09	6081.83	8177.18	9588.33	2	0.810165	0.771123	1.55842	0.641701	0.473026
hc_c36h20_0pent_1064.log	c1ccc2c(c1)cc1c3cc4cccc5cccc(c3cc3c6c(ccc7ccccc76)cc2c13)c54	23.107	-0.17073	-0.08864	2.23378	-87.3346	16.1358	642.55	28651	168.32	1.40444	0.02534	0.0243	1.60117	3.22425	25647	0.01189	0.64511	0.45805	-0.1112	0.60102	0.1821	17404.1	0.2519	-0.432867	11.538	9676	26.2137	353.062	42014	45.6633	1369	186.408	344	456	27.9629	0.752116	4.90971	666.747	3854.35	5121.01	8743.48	9803.23	4	0.821866	0.783372	1.55036	0.655069	0.487374
hc_c36h20_0pent_1065.log	c1ccc2c(c1)ccc1c2cc2c3ccccc3cc3c4cc5cccc6cccc(c4cc1c23)c65	19.0048	-0.17098	-0.08921	2.22508	-87.3386	13.6055	361.72	35295	168.96	1.40444	0.02535	0.02428	1.71173	1.97423	35165	-0.00021	0.37704	0.27094	0.035	0.30007	0.179	19239.1	0.252908	-0.431066	13.8526	9760	26.2137	352.224	42954	45.6633	1425	186.408	344	456	27.9629	0.753114	5.14944	658.698	3015.84	6854.11	9789.35	10190	3	0.822586	0.784266	1.5478	0.656315	0.488929
hc_c36h20_0pent_1066.log	c1ccc2c(c1)cc1c3c(ccc4ccccc43)cc3c4cc5cccc6cccc(c4cc2c31)c65	25.5408	-0.16785	-0.09189	2.06698	-87.3317	17.9373	651.08	28311	168.66	1.40447	0.02481	0.02524	1.63251	2.91642	28861	0.01625	0.54865	0.40626	-0.07852	0.6308	0.1422	18796.1	0.254283	-0.432274	13.5021	9760	26.2137	352.444	43050	45.6633	1428	186.408	344	456	27.9629	0.757069	5.08942	669.697	2675.12	7003.56	9515.6	10074.5	5	0.82682	0.788326	1.57101	0.660021	0.492325
hc_c36h20_0pent_1067.log	c1ccc2c(c1)ccc1c2cc2c3cc4cccc5cccc(c3cc3c6ccccc6cc1c32)c54	20.8442	-0.16821	-0.09208	2.0716	-87.3365	14.8914	353.34	35330	170.36	1.40447	0.0249	0.02476	1.70809	2.03353	35072	0.0025	0.39525	0.28914	0.02742	0.29859	0.1352	18646.9	0.25292	-0.421572	12.3522	9724	26.2137	352.472	42498	45.6633	1383	186.408	344	456	27.9629	0.758183	5.07318	659.862	3701.73	5859.16	9472.82	10084.8	3	0.827572	0.789303	1.55832	0.661457	0.494164
hc_c36h20_0pent_107.log	c1ccc2c(c1)ccc1cc3c(ccc4c5cccc6c7ccccc7c7cccc(c34)c7c65)cc12	6.61977	-0.19631	-0.06131	3.67354	-87.353	4.55861	648.02	28430	153.88	1.40416	0.02467	0.02427	1.34285	3.40374	23697	-0.01395	0.68057	0.50996	0.02876	0.69218	0.0572	21019.2	0.234139	-0.38867	15.5355	10122	26.2137	349.705	47427	45.6633	1612	186.408	344	456	27.9629	0.777113	5.35221	674.793	1677.21	9247.24	10643.1	10439.3	4	0.841124	0.806201	1.39209	0.685167	0.523849
hc_c36h20_0pent_1070.log	c1ccc2c(c1)ccc1cc3c4cc5cccc6cccc(c4cc4cc7ccccc7c(c12)c43)c65	25.6977	-0.17523	-0.08485	2.45937	-87.3322	17.6356	760.5	24210	166.36	1.4045	0.02569	0.02616	1.53194	3.63861	20957	0.0134	0.70432	0.48677	0.00466	0.75102	0.0448	18775.4	0.268341	-0.394679	13.3482	9748	26.2137	352.801	43010	45.6633	1435	186.408	344	456	27.9629	0.747399	5.08322	663.353	2168.73	7557.99	9449.54	10027	4	0.817096	0.778635	1.54245	0.650399	0.482763
hc_c36h20_0pent_1071.log	c1ccc2c(c1)cc1cccc3cc4c5cc6ccccc6c6c7ccccc7cc(cc4c2c13)c56	29.5801	-0.17238	-0.08649	2.33719	-87.3255	21.8527	914.38	17824	175.74	1.40456	0.02552	0.02869	1.46995	4.25988	13012	0.01656	1.08659	0.91436	-0.01732	0.87159	0.2158	18055	0.268903	-0.394285	12.0787	9670	26.2137	353.578	42123	45.6633	1386	186.408	344	456	27.9629	0.738767	4.99544	694.624	2605.98	6977.42	8822.55	9929.21	3	0.810849	0.770904	1.54235	0.639646	0.46936
hc_c36h20_0pent_1072.log	c1ccc2c(c1)ccc1cc3cc4c(cc5cccc6cccc4c65)c4cc5ccccc5c(c12)c34	26.4379	-0.17455	-0.08598	2.41011	-87.3315	18.0311	763.74	24080	166.04	1.40454	0.02579	0.02587	1.47285	3.61433	21264	0.01614	0.71615	0.50591	-0.02539	0.73704	0.0967	18976.6	0.26257	-0.399315	13.8323	9748	26.2137	352.801	43010	45.6633	1439	186.408	344	456	27.9629	0.745893	5.10428	664.563	2005.99	7839.66	9549.83	10052.4	3	0.815784	0.777203	1.50976	0.648721	0.48087
hc_c36h20_0pent_1074.log	c1ccc2c(c1)ccc1ccc3c(cc4cccc5cc6c7cccc8cccc(cc6c3c54)c87)c12	29.8935	-0.17191	-0.08636	2.32794	-87.3258	21.6192	891.4	18983	174.42	1.40457	0.0255	0.02615	1.38504	3.17401	26200	0.00517	0.69169	0.54413	-0.02735	0.80076	0.175	19017	0.271219	-0.444396	14.0282	9826	26.2137	351.822	43783	45.6633	1453	186.408	344	456	27.9629	0.746787	5.09939	677.965	2129.94	7730.29	9591.69	10056	6	0.816757	0.778127	1.54776	0.649544	0.481604
hc_c36h20_0pent_1075.log	c1ccc2cc3c(ccc4c3cc3cccc5cc6c7cccc8cccc(cc6c4c35)c87)cc2c1	24.8427	-0.1732	-0.087	2.34562	-87.3315	18.0497	581.92	31147	170.77	1.40431	0.02579	0.02632	1.3931	2.86179	29408	-0.0072	0.65732	0.52178	0.01764	0.64045	0.3224	20504	0.257768	-0.400083	14.6893	10036	26.2137	349.575	46100	45.6633	1534	186.408	344	456	27.9629	0.740708	5.28509	689.433	2298.61	8333.68	10394.9	10374.6	4	0.811636	0.77241	1.4417	0.642615	0.473611
hc_c36h20_0pent_1076.log	c1ccc2c(c1)ccc1c2ccc2c1cc1cccc3cc4c5cccc6cccc(cc4c2c13)c65	23.0542	-0.17183	-0.08811	2.27814	-87.3331	17.024	587.23	30855	170.02	1.40444	0.02521	0.02586	1.49181	2.94716	28522	-0.00147	0.65999	0.52034	0.04735	0.63922	0.328	19581.7	0.260341	-0.405874	13.8668	10018	26.2137	350.002	45971	45.6633	1534	186.408	344	456	27.9629	0.75352	5.16785	675.381	2682.54	7462.76	9908.94	10203.9	5	0.822456	0.784469	1.45627	0.657196	0.490405
hc_c36h20_0pent_1077.log	c1cc2cccc3c4cc5cccc6cc7c8ccccc8c8ccccc8c7c(c4cc(c1)c23)c56	26.42	-0.17104	-0.08753	2.27242	-87.3321	17.6636	853.19	20777	164.84	1.40451	0.02551	0.02329	1.34878	4.94829	6845	0.00117	1.0882	0.80736	-0.00557	0.87498	0.4126	15758.8	0.257807	-0.388028	12.0506	9514	26.2137	355.423	40535	45.6633	1362	186.408	344	456	27.9629	0.75346	4.68542	670.304	2859.07	5499.78	7617.66	9396.83	4	0.821986	0.784254	1.43161	0.657501	0.491166
hc_c36h20_0pent_108.log	c1ccc2cc3c(cc2c1)c1ccccc1c1c2cccc4c5ccccc5c5cccc(c5c42)c31	15.5153	-0.19526	-0.06047	3.66782	-87.3438	10.3465	1028.02	12243	168.04	1.40437	0.02442	0.02452	1.15726	2.70389	30949	-0.01701	0.65014	0.53431	-0.02299	1.02296	0.0996	17249.1	0.235305	-0.406886	13.3032	9498	26.2137	356.164	40571	45.6633	1419	186.408	344	456	27.9629	0.779132	4.90993	660.206	2594.42	6287.58	8645.05	9754.93	5	0.842546	0.807995	1.47152	0.687717	0.527062
hc_c36h20_0pent_109.log	c1ccc2cc3c(ccc4c3c3cccc5c6ccccc6c6cc7ccccc7c4c6c53)cc2c1	16.7628	-0.19014	-0.06812	3.32034	-87.341	12.0753	807.2	22465	155.6	1.40447	0.02464	0.02663	1.30316	3.39492	23796	0.02698	0.71803	0.56865	-0.01716	0.90158	0.1052	17853.4	0.242738	-0.400307	13.5432	9612	26.2137	354.589	41668	45.6633	1433	186.408	344	456	27.9629	0.767364	4.98725	670.705	2717.61	6513.78	8937.95	9890.07	4	0.83441	0.797599	1.39388	0.672721	0.508031
hc_c36h20_0pent_1090.log	c1ccc2c(c1)ccc1c2ccc2cc3cccc4cc5c6cccc7cccc(cc5c(c34)c21)c76	27.7165	-0.1704	-0.08842	2.23079	-87.3296	19.2503	758.64	24300	171.55	1.40452	0.0256	0.026	1.41887	4.25955	13021	-0.0052	0.95863	0.76563	0.00899	0.75823	0.4643	15923	0.262675	-0.383533	11.4821	9778	26.2137	352.228	43227	45.6633	1454	186.408	344	456	27.9629	0.748955	4.69852	669.91	3620.89	4719.48	7820.32	9429.44	4	0.818396	0.780095	1.49984	0.652183	0.484831
hc_c36h20_0pent_1092.log	c1ccc2c(c1)ccc1ccc3cc4cccc5cc6c7cccc8cccc(cc6c(c45)c3c12)c87	29.4919	-0.16957	-0.08641	2.2629	-87.33	18.9876	880.44	19529	171.89	1.40441	0.0258	0.02651	1.34575	5.36345	3547	0.02637	1.14897	0.84933	-0.02856	0.6645	0.7142	13222.7	0.268015	-0.375678	9.83973	9586	26.2137	354.233	41159	45.6633	1366	186.408	344	456	27.9629	0.747652	4.3039	629.209	3043.65	4030.83	6231.05	8710.54	3	0.816532	0.77858	1.57007	0.651378	0.48465
hc_c36h20_0pent_11.log	c1ccc2c(c1)ccc1c3cc4ccc5ccccc5c4c4c5ccccc5c5cccc(c21)c5c34	15.6027	-0.19709	-0.06106	3.70157	-87.3449	9.62279	1077.63	10240	163.26	1.40433	0.02426	0.02465	1.34803	4.05399	15500	-0.00071	0.83399	0.62105	-0.08786	0.97334	0.0815	16613.8	0.234779	-0.395786	13.3808	9462	26.2137	356.554	40199	45.6633	1398	186.408	344	456	27.9629	0.785312	4.82849	662.749	2284.27	6343.4	8221.79	9597.25	7	0.848418	0.814059	1.52766	0.694171	0.533858
hc_c36h20_0pent_110.log	c1ccc2cc3c(ccc4c5cc6ccccc6c6c7ccccc7c7cccc(c34)c7c56)cc2c1	16.456	-0.18961	-0.06816	3.30482	-87.3419	11.5175	918.17	17639	167.21	1.40428	0.02439	0.0272	1.38659	4.1592	14144	-0.01748	0.76326	0.51908	0.01401	0.89199	0.1515	18380.6	0.248392	-0.41407	13.8053	9684	26.2137	353.982	42508	45.6633	1447	186.408	344	456	27.9629	0.772922	5.05582	670.156	2263.69	7275.99	9187.5	9985.4	4	0.838331	0.802539	1.47602	0.679733	0.51686
hc_c36h20_0pent_111.log	c1ccc2cc3c(ccc4c5cccc6c7c8ccccc8ccc7c7cccc(c34)c7c56)cc2c1	17.0269	-0.19091	-0.06534	3.41694	-87.3399	12.7621	913.11	17894	151.09	1.40447	0.02446	0.02679	1.17155	2.5693	32190	0.00706	0.60765	0.50276	-0.13339	0.90634	0.0396	20051.9	0.232196	-0.392866	15.598	9930	26.2137	351.763	45395	45.6633	1571	186.408	344	456	27.9629	0.77482	5.24975	669.256	1593.55	8768.03	10158.5	10257.1	5	0.840074	0.804378	1.3569	0.68177	0.519071
hc_c36h20_0pent_112.log	c1ccc2cc3c(ccc4c5cccc6c7ccc8ccccc8c7c7cccc(c34)c7c65)cc2c1	16.78	-0.19108	-0.0654	3.41993	-87.341	12.1177	906.69	18198	159.57	1.40437	0.02431	0.02657	1.16924	3.58119	21696	0.00522	0.85169	0.68742	-0.13301	0.84547	0.0442	19363.6	0.231869	-0.393682	14.2068	9858	26.2137	352.194	44411	45.6633	1522	186.408	344	456	27.9629	0.777676	5.15809	677.196	2079.74	8017.17	9701.6	10142.4	4	0.842423	0.807042	1.38803	0.685076	0.522939
hc_c36h20_0pent_113.log	c1ccc2cc3c(ccc4c5cccc6ccc7c8c(ccc9ccccc98)cc(c34)c7c65)cc2c1	17.0601	-0.18865	-0.06953	3.24142	-87.3398	12.8318	848.99	20939	174.41	1.40432	0.02483	0.02703	1.48334	3.43153	23437	0.00773	0.77761	0.63096	-0.07306	0.83388	0.1114	17834.7	0.231824	-0.403176	12.6966	9864	26.2137	351.522	44248	45.6633	1508	186.408	344	456	27.9629	0.769241	4.9694	673.33	3162.85	6092.1	8914.44	9883.9	5	0.835315	0.799109	1.58902	0.675461	0.51185
hc_c36h20_0pent_114.log	c1ccc2cc3c(ccc4c5cccc6ccc7c8ccc9ccccc9c8cc(c34)c7c65)cc2c1	9.95424	-0.18757	-0.06953	3.21203	-87.3484	7.47582	543.87	32677	166.36	1.40418	0.02467	0.02685	1.47747	3.16821	26270	0.00514	0.7457	0.61099	-0.04767	0.59472	0.2314	16582.6	0.23374	-0.451855	11.4526	9804	26.2137	351.781	43424	45.6633	1455	186.408	344	456	27.9629	0.772809	4.79183	668.174	4018.41	4569.4	8268.66	9603.53	6	0.838029	0.802354	1.45119	0.679789	0.517128
hc_c36h20_0pent_115.log	c1ccc2c(c1)ccc1cc3ccc4c5cccc6ccc7c8ccccc8cc(c4c3cc12)c7c65	8.25234	-0.18915	-0.06788	3.29993	-87.3508	5.93061	535.5	32913	162.08	1.4041	0.02481	0.02637	1.48889	3.21062	25805	-0.01246	0.77438	0.64944	0.02977	0.59767	0.1712	17033.1	0.25119	-0.435772	12.2306	9900	26.2137	350.849	44476	45.6633	1468	186.408	344	456	27.9629	0.771092	4.83736	665.147	2924.62	5939.77	8488.81	9663.9	5	0.836281	0.800625	1.44695	0.678099	0.515472
hc_c36h20_0pent_116.log	c1ccc2c(c1)ccc1cc3c(ccc4c5cccc6ccc7c8ccccc8cc(c34)c7c65)cc12	8.5502	-0.18951	-0.06765	3.31598	-87.3506	6.09872	560.81	32047	162.94	1.40406	0.02475	0.02637	1.53618	2.80916	29920	-0.00033	0.67336	0.55258	0.03923	0.61597	0.1046	19146.3	0.248733	-0.426416	13.457	10056	26.2137	349.66	46388	45.6633	1548	186.408	344	456	27.9629	0.771934	5.1201	673.261	2562.9	7354.26	9665.46	10115.2	4	0.836948	0.801402	1.49392	0.679096	0.516663
hc_c36h20_0pent_117.log	c1ccc2cc3c(cc2c1)c1ccccc1c1c2cccc4ccc5c6ccccc6cc(c5c42)c31	18.5134	-0.18782	-0.06707	3.28578	-87.3398	12.8459	958.15	15500	178.17	1.40438	0.02469	0.02716	1.42075	2.38481	33626	0.00177	0.56197	0.45589	-0.00801	0.96167	0.113	16181.4	0.25393	-0.444298	11.5302	9468	26.2137	355.937	40060	45.6633	1366	186.408	344	456	27.9629	0.769879	4.7663	666.522	3627.98	4646.46	8121.64	9549.11	3	0.834875	0.79934	1.58522	0.677058	0.514646
hc_c36h20_0pent_118.log	c1ccc2cc3c(ccc4c3c3cc5ccccc5c5ccc6cc7ccccc7c4c6c53)cc2c1	21.3046	-0.18314	-0.07653	2.90101	-87.336	15.2477	859.14	20503	179.2	1.40433	0.02465	0.0295	1.5997	3.31069	24731	0.01371	0.75935	0.57412	0.06089	0.88125	0.1392	17149.7	0.254744	-0.451988	12.3681	9654	26.2137	353.559	41889	45.6633	1380	186.408	344	456	27.9629	0.764176	4.89238	671.264	3483.48	5390.71	8552.52	9760.14	6	0.831769	0.794618	1.6367	0.669046	0.503747
hc_c36h20_0pent_119.log	c1ccc2cc3c(ccc4c5cc6ccccc6c6ccc7c8ccccc8cc(c34)c7c65)cc2c1	12.1832	-0.18567	-0.07066	3.12958	-87.346	8.97023	557.71	32172	165.97	1.40418	0.0248	0.02857	1.56524	3.04101	27568	0.01939	0.69648	0.56626	0.03305	0.62266	0.1321	18090.3	0.24714	-0.423646	13.702	9762	26.2137	352.386	43041	45.6633	1433	186.408	344	456	27.9629	0.763037	5.01929	674.239	3085.68	6264.41	9068.88	9965.78	4	0.829807	0.793168	1.49787	0.668639	0.504255
hc_c36h20_0pent_12.log	c1ccc2c(c1)ccc1c3cc4ccccc4c4c5c6ccccc6ccc5c5cccc(c21)c5c34	19.8686	-0.19196	-0.06394	3.4836	-87.3387	13.5191	1070.2	10514	154.11	1.4046	0.02417	0.02648	1.16128	3.8691	17935	-0.00689	0.8422	0.65827	-0.1161	0.98412	0.0427	16579.3	0.247263	-0.386797	13.3908	9426	26.2137	356.999	39851	45.6633	1391	186.408	344	456	27.9629	0.782194	4.8258	662.77	2233.72	6369.13	8207.46	9591.54	4	0.846569	0.81142	1.38194	0.689925	0.528203
hc_c36h20_0pent_120.log	c1ccc2cc3c(ccc4c5cccc6ccc7cc8c9ccccc9ccc8c(c34)c7c65)cc2c1	14.5319	-0.19005	-0.06753	3.33394	-87.345	9.58032	715.22	26085	163.51	1.40419	0.02496	0.02703	1.35747	4.1954	13737	-0.01213	0.95253	0.78911	-0.09772	0.71119	0.1117	15776.9	0.24141	-0.399745	11.3577	9696	26.2137	353.087	42344	45.6633	1441	186.408	344	456	27.9629	0.771295	4.69063	672.95	3676.11	4582.05	7732.43	9413.77	6	0.836305	0.800761	1.43489	0.678461	0.516033
hc_c36h20_0pent_121.log	c1ccc2cc3c(ccc4c5cccc6ccc7cc8ccc9ccccc9c8c(c34)c7c65)cc2c1	16.8903	-0.18995	-0.06736	3.33585	-87.3446	9.83428	833.37	21531	166	1.40412	0.02519	0.02735	1.32673	5.61687	2304	0.01189	1.22465	0.94797	-0.14081	0.61988	0.2669	13943.3	0.250367	-0.381255	11.3519	9540	26.2137	354.747	40684	45.6633	1366	186.408	344	456	27.9629	0.768805	4.42395	645.324	2463.64	5047.67	6542.64	8903.12	5	0.833727	0.798238	1.52237	0.676049	0.513719
hc_c36h20_0pent_122.log	c1ccc2c(c1)ccc1c2c2ccccc2c2c1c1cccc3ccc4cc5ccccc5c2c4c31	31.6123	-0.1933	-0.06597	3.46483	-87.3251	22.0721	1295.28	2825	194.47	1.40496	0.02445	0.02678	1.43787	3.37359	24050	0.01164	0.76359	0.57886	0.09871	1.1302	0.2601	15420.4	0.236979	-0.383026	11.7964	9306	26.2137	358.299	38575	45.6633	1322	186.408	344	456	27.9629	0.778568	4.6529	647.61	2771.25	5181	7646.53	9315.98	3	0.843984	0.808187	1.85451	0.685373	0.522493
hc_c36h20_0pent_123.log	c1ccc2c(c1)ccc1c2c2ccccc2c2c3cccc4ccc5cc6ccccc6c(c5c43)c12	28.9909	-0.19307	-0.06567	3.46673	-87.3278	20.3836	1248.74	3966	191.71	1.40489	0.02453	0.02712	1.41902	3.90179	17513	0.02036	0.94142	0.77369	0.08568	1.07453	0.2274	14922.2	0.246273	-0.392895	11.3408	9270	26.2137	358.595	38155	45.6633	1294	186.408	344	456	27.9629	0.777276	4.58584	662.16	3054.24	4744.51	7268.99	9220.24	6	0.842515	0.806828	1.83036	0.684238	0.521556
hc_c36h20_0pent_124.log	c1ccc2c(c1)c1ccccc1c1c2c2ccccc2c2c3cccc4ccc5cccc(c5c43)c21	29.2109	-0.19736	-0.05879	3.77068	-87.3286	19.897	1369.55	1623	192.37	1.40495	0.02411	0.02462	1.23358	3.71288	19997	0.00259	0.73202	0.53788	0.00249	1.08893	0.1016	14702.6	0.221703	-0.28715	11.4723	9168	26.2137	360.106	37218	45.6633	1269	186.408	344	456	27.9629	0.786184	4.55589	645.933	2750.03	4813.1	7271.52	9152.56	6	0.849631	0.815059	1.78553	0.694739	0.534048
hc_c36h20_0pent_125.log	c1ccc2c(c1)ccc1ccc3c(c4ccccc4c4c5cccc6ccc7cccc(c7c65)c34)c12	30.2574	-0.19664	-0.0604	3.70728	-87.3268	20.9975	1323.75	2295	186.52	1.40492	0.02444	0.02497	1.38486	3.33219	24513	0.00376	0.7188	0.56019	-0.0611	1.10301	0.0926	16293.8	0.218181	-0.292452	12.2956	9444	26.2137	356.699	39974	45.6633	1353	186.408	344	456	27.9629	0.783268	4.75012	653.017	2127.13	6291.13	8134.99	9453.28	6	0.847485	0.812434	1.82094	0.691138	0.52959
hc_c36h20_0pent_126.log	c1ccc2c(c1)ccc1c2c2c3ccccc3ccc2c2c3cccc4ccc5cccc(c5c43)c12	25.4379	-0.19824	-0.06006	3.76007	-87.3326	17.336	1216.99	4923	184.14	1.40471	0.02421	0.02499	1.30212	4.01624	15974	0.01393	0.902	0.70335	0.05695	1.11092	0.1934	15640.7	0.221577	-0.289373	11.4218	9324	26.2137	357.886	38674	45.6633	1300	186.408	344	456	27.9629	0.786897	4.67735	657.513	2607.08	5547.43	7685.56	9361.69	7	0.850494	0.815829	1.76931	0.69532	0.534463
hc_c36h20_0pent_127.log	c1ccc2c(c1)ccc1c2c2ccc3ccccc3c2c2c3cccc4ccc5cccc(c5c43)c12	26.875	-0.19782	-0.05952	3.76334	-87.3313	18.1653	1231.28	4479	186.97	1.40475	0.02427	0.02492	1.27225	3.96627	16677	0.01305	0.75754	0.5553	-0.0404	1.1058	0.1488	15231.5	0.220568	-0.287714	11.5269	9276	26.2137	358.35	38154	45.6633	1269	186.408	344	456	27.9629	0.785778	4.62565	652.328	3198.77	4648.47	7553.06	9282.92	4	0.84959	0.814792	1.79211	0.694009	0.532911
hc_c36h20_0pent_128.log	c1ccc2c(c1)ccc1c2ccc2c1c1cccc3ccc4cc5ccc6ccccc6c5c2c4c31	16.491	-0.19682	-0.06455	3.59925	-87.3434	10.5993	1009.44	13001	175.4	1.4043	0.02466	0.02486	1.48188	4.27526	12839	0.02666	0.95008	0.74742	-0.16879	0.96592	0.2421	16272.5	0.22386	-0.376943	11.5801	9666	26.2137	353.826	42163	45.6633	1436	186.408	344	456	27.9629	0.781802	4.75039	662.545	3220.07	5307.36	7998.78	9506.39	6	0.845313	0.810701	1.63918	0.690301	0.529538
hc_c36h20_0pent_129.log	c1ccc2c(c1)ccc1c2ccc2c1c1cccc3ccc4cc5c6ccccc6ccc5c2c4c31	13.1806	-0.19545	-0.06428	3.56932	-87.3457	9.13672	894.75	18822	168.94	1.40422	0.02435	0.02435	1.43784	2.90298	29006	0.00175	0.66035	0.50874	-0.08316	0.9417	0.1056	18756.8	0.228087	-0.396295	13.896	9822	26.2137	352.266	43895	45.6633	1508	186.408	344	456	27.9629	0.785924	5.09053	668.746	2716.16	6967.68	9459.42	10056.3	5	0.849022	0.814668	1.51817	0.694789	0.534484
hc_c36h20_0pent_13.log	c1ccc2c(c1)ccc1c3cccc4c5ccccc5c5c6c(ccc7ccccc76)cc(c21)c5c43	15.9035	-0.19619	-0.06133	3.66973	-87.344	10.201	1087.48	9823	170.39	1.4044	0.02444	0.02468	1.42157	4.1756	13962	0.01496	1.07805	0.86529	-0.03435	1.02123	0.0508	15657.1	0.233945	-0.400798	11.5698	9390	26.2137	357.162	39359	45.6633	1342	186.408	344	456	27.9629	0.783344	4.69545	663.321	2910.46	5362.65	7566.15	9410.34	3	0.846747	0.812203	1.60338	0.691938	0.531295
hc_c36h20_0pent_130.log	c1ccc2c(c1)ccc1c2ccc2c3c4ccccc4cc4ccc5cc6ccccc6c(c12)c5c43	20.6173	-0.19201	-0.06581	3.43408	-87.3372	14.4831	897.03	18696	170	1.40459	0.02489	0.02811	1.38498	3.54814	22107	-0.00211	0.75853	0.55796	-0.07416	0.8975	0.0361	16130.6	0.237423	-0.385162	11.5297	9528	26.2137	355.292	40680	45.6633	1358	186.408	344	456	27.9629	0.767717	4.7469	660.384	3252.98	5072.97	8029.9	9492.99	3	0.834525	0.797862	1.58447	0.673285	0.50886
hc_c36h20_0pent_131.log	c1ccc2c(c1)cc1ccc3cccc4c3c1c2c1ccc2c3ccccc3c3ccccc3c2c41	19.2688	-0.19416	-0.06443	3.53013	-87.3408	12.1975	1140.79	7585	171.7	1.40439	0.0242	0.02402	1.37495	3.95945	16774	0.00703	0.8157	0.65088	0.10825	1.01137	0.1427	16092.5	0.234119	-0.385379	11.5624	9462	26.2137	356.358	40091	45.6633	1354	186.408	344	456	27.9629	0.785587	4.73721	656.844	2624.66	5732.98	7964.97	9460.84	5	0.849087	0.814482	1.56832	0.694095	0.533345
hc_c36h20_0pent_132.log	c1ccc2c(c1)ccc1ccc3c(ccc4c3c3cccc5ccc6cc7ccccc7c4c6c53)c12	23.2389	-0.19269	-0.06583	3.45204	-87.3331	17.046	1124.79	8306	188.79	1.4046	0.02456	0.02581	1.63214	3.68779	20314	0.00447	0.81342	0.61857	0.21445	0.95749	0.1181	17946.2	0.233173	-0.384435	12.2776	9810	26.2137	352.407	43723	45.6633	1452	186.408	344	456	27.9629	0.776271	4.95931	676.826	2614.71	6723.83	8981.51	9852.1	6	0.841936	0.805985	1.79606	0.682855	0.519699
hc_c36h20_0pent_133.log	c1ccc2c(c1)ccc1c2ccc2c3cccc4ccc5cc6c7ccccc7ccc6c(c12)c5c43	10.2962	-0.19625	-0.062	3.65313	-87.3502	6.35274	740.94	24995	161.18	1.40422	0.0247	0.02494	1.36888	3.72271	19859	-0.00042	0.81365	0.67266	-0.11139	0.73609	0.0448	16449	0.240632	-0.400569	11.4477	9678	26.2137	353.514	42215	45.6633	1441	186.408	344	456	27.9629	0.782355	4.78809	673.077	3893.39	4632.51	8170.57	9573.07	6	0.845337	0.811055	1.42434	0.691323	0.531148
hc_c36h20_0pent_134.log	c1ccc2c(c1)ccc1c2ccc2c3cccc4ccc5cc6ccc7ccccc7c6c(c12)c5c43	13.0439	-0.19683	-0.06255	3.65395	-87.3491	7.03918	864.92	20230	163.86	1.40416	0.02483	0.02515	1.33763	5.09247	5445	0.0209	1.08109	0.85053	-0.13975	0.66788	0.2076	14337.5	0.236236	-0.381503	11.4472	9522	26.2137	355.174	40555	45.6633	1366	186.408	344	456	27.9629	0.780891	4.48205	649.87	2685.78	4904.66	6880.37	9008.02	5	0.843791	0.80956	1.50482	0.689932	0.529848
hc_c36h20_0pent_135.log	c1ccc2c(c1)ccc1c3ccccc3c3ccc4c5cccc6ccc7cccc(c7c65)c4c3c21	12.4079	-0.20023	-0.05398	3.97967	-87.3498	6.54604	905.32	18259	161.41	1.40429	0.02441	0.02442	1.14221	5.21136	4478	-0.01204	1.09716	0.83576	0.04334	0.71507	0.2147	14173.6	0.228019	-0.258277	11.45	9408	26.2137	356.748	39458	45.6633	1294	186.408	344	456	27.9629	0.789019	4.46172	644.968	2574.67	4961.84	6758.92	8970.69	7	0.850534	0.817164	1.39888	0.699292	0.540747
hc_c36h20_0pent_136.log	c1ccc2c(c1)ccc1c2c2ccccc2c2ccc3c4cccc5ccc6cccc(c6c54)c3c21	16.3089	-0.19996	-0.05658	3.90157	-87.3431	10.7522	982.27	14237	158.96	1.40451	0.02429	0.02439	1.25151	3.89853	17549	-0.0023	0.77392	0.58779	0.08399	0.95485	0.1273	16108	0.224943	-0.2573	12.0322	9528	26.2137	355.562	40758	45.6633	1372	186.408	344	456	27.9629	0.787928	4.73054	658.257	2453.48	5889.13	8006.01	9437.8	4	0.850517	0.816479	1.4245	0.697247	0.537509
hc_c36h20_0pent_137.log	c1ccc2c(c1)cc1ccc3cccc4c5ccc6c7ccccc7c7ccccc7c6c5c2c1c34	14.3892	-0.19391	-0.06224	3.58293	-87.3478	7.83715	926.37	17234	159.8	1.4043	0.02454	0.02476	1.20869	5.26196	4148	-0.00328	1.10857	0.79704	0.1118	0.78981	0.2045	14171.7	0.244223	-0.392533	11.4039	9354	26.2137	357.458	38939	45.6633	1294	186.408	344	456	27.9629	0.782549	4.46408	641.616	2574.32	4970.9	6744.23	8979.26	5	0.845516	0.811243	1.405	0.691532	0.531374
hc_c36h20_0pent_1377.log	c1ccc2c(c1)ccc1ccc3ccc4cc5cccc6c7cccc8cccc(c87)c(c56)c4c3c12	22.1713	-0.17843	-0.07772	2.74046	-87.3415	11.7722	1085.1	9931	173.01	1.40425	0.02504	0.02601	1.15964	5.90292	1221	0.02344	1.21213	0.84164	-0.06037	0.60022	0.4473	11372.9	0.267268	-0.380573	9.23181	9500	26.2137	355.581	40384	45.6633	1366	186.408	344	456	27.9629	0.77176	4.02342	592.361	2881.1	3291.94	5163.47	8193.25	7	0.836853	0.801258	1.57404	0.678853	0.516333
hc_c36h20_0pent_1378.log	c1ccc2cc3c(ccc4ccc5cc6cccc7c8cccc9cccc(c98)c(c67)c5c43)cc2c1	23.866	-0.17966	-0.0796	2.72277	-87.3372	14.4605	914.62	17808	174.57	1.40429	0.02539	0.02787	1.29198	5.17581	4736	-0.01017	1.11527	0.83177	-0.04133	0.51683	0.4184	12793.8	0.260822	-0.380956	9.97977	9710	26.2137	353.153	42581	45.6633	1454	186.408	344	456	27.9629	0.75679	4.2423	622.315	3146.77	3690.58	6009	8600.15	6	0.824806	0.787392	1.56368	0.661284	0.495516
hc_c36h20_0pent_1379.log	c1ccc2c(c1)ccc1c2ccc2ccc3cc4cccc5c6cccc7cccc(c76)c(c45)c3c21	20.7119	-0.18134	-0.07772	2.81965	-87.3404	12.4898	918.1	17644	169.96	1.40439	0.02524	0.02576	1.26918	4.90953	7210	-0.00417	1.016	0.77239	-0.06562	0.58058	0.3301	13739.7	0.256049	-0.373986	11.4963	9692	26.2137	353.58	42452	45.6633	1454	186.408	344	456	27.9629	0.766565	4.388	641.857	2807.87	4437.04	6599.64	8848.93	6	0.832817	0.7965	1.5176	0.672627	0.50882
hc_c36h20_0pent_138.log	c1ccc2c(c1)ccc1ccc3c4ccc5c6cccc7ccc8cccc(c5c4ccc3c12)c8c76	12.0736	-0.19974	-0.05613	3.90783	-87.3456	9.2054	899.99	18545	160.59	1.40433	0.02433	0.02444	1.3546	5.03233	6028	0.0194	1.06294	0.83191	0.01664	0.89239	0.0771	20461.2	0.226914	-0.273763	13.8058	10236	26.2137	348.371	48554	45.6633	1560	186.408	344	456	27.9629	0.78715	5.24177	679.615	1855.04	9001.11	10178.9	10287.7	6	0.850005	0.815802	1.47432	0.696232	0.536198
hc_c36h20_0pent_1380.log	c1ccc2c(c1)ccc1cc3ccc4cc5cccc6c7cccc8cccc(c87)c(c4c3cc12)c56	18.1122	-0.1823	-0.07847	2.82536	-87.3415	11.8101	746.45	24791	171.53	1.40433	0.02569	0.02544	1.44148	4.30265	12582	-0.01003	0.96225	0.73875	-0.06506	0.6167	0.2974	15112.2	0.257734	-0.376404	11.5575	9866	26.2137	351.383	44181	45.6633	1468	186.408	344	456	27.9629	0.756115	4.56803	651.219	2858.35	5094.92	7369.06	9184.57	4	0.824413	0.786823	1.55641	0.660358	0.494275
hc_c36h20_0pent_1381.log	c1ccc2cc3cc4c(ccc5cc6cccc7c8cccc9cccc(c98)c(c54)c67)cc3cc2c1	26.5474	-0.18104	-0.07918	2.77175	-87.3315	18.0679	737.34	25134	177.38	1.40437	0.02609	0.02861	1.45757	4.35409	12077	-0.00912	0.97463	0.76959	-0.07612	0.67091	0.2487	17262.2	0.257255	-0.375696	13.3539	10058	26.2137	349.52	46387	45.6633	1552	186.408	344	456	27.9629	0.735312	4.86624	677.571	2609.12	6478.27	8508.87	9686.23	7	0.807626	0.767538	1.55973	0.635986	0.465442
hc_c36h20_0pent_1382.log	c1ccc2c(c1)ccc1cc3c(ccc4cc5cccc6c7cccc8cccc(c87)c(c43)c56)cc12	19.0748	-0.18243	-0.07817	2.83706	-87.3406	12.3268	747.04	24766	170.82	1.40429	0.02564	0.02539	1.49745	4.16382	14088	-0.0034	0.90252	0.71871	-0.07901	0.64993	0.2223	17423.7	0.257576	-0.376792	13.4079	10022	26.2137	350.194	46093	45.6633	1548	186.408	344	456	27.9629	0.756681	4.89144	670.125	2355.04	6767.66	8640.7	9707.04	3	0.824904	0.78736	1.59213	0.66099	0.494992
hc_c36h20_0pent_1383.log	c1ccc2cc3c(cc2c1)c1ccccc1c1cc2cccc4c5cccc6cccc(c65)c(c24)c31	19.2804	-0.18233	-0.07716	2.86182	-87.341	12.0811	842.02	21209	168.37	1.40433	0.02513	0.02436	1.30158	4.72231	8754	0.00017	1.10591	0.90057	-0.03518	0.80023	0.2141	15295.9	0.259179	-0.38562	11.3686	9482	26.2137	355.778	40201	45.6633	1366	186.408	344	456	27.9629	0.763842	4.63287	680.24	3357.19	4770.21	7343.89	9320.91	5	0.831548	0.794326	1.45137	0.668611	0.503187
hc_c36h20_0pent_1384.log	c1ccc2cc3c(ccc4cc5c6ccccc6cc6c7cccc8cccc(c87)c(c43)c56)cc2c1	19.8225	-0.18498	-0.07455	3.00495	-87.3397	12.8858	770.5	23785	167.93	1.40428	0.02559	0.02642	1.48132	4.38858	11724	-0.02196	0.91523	0.72971	-0.08323	0.64926	0.1776	16437.8	0.249516	-0.408066	13.3221	9662	26.2137	353.653	42073	45.6633	1433	186.408	344	456	27.9629	0.754325	4.7914	667.239	2757.5	5840.47	8081.36	9559.81	6	0.822841	0.785115	1.54636	0.658376	0.492052
hc_c36h20_0pent_1385.log	c1ccc2cc3c(ccc4cc5cc6ccccc6c6c7cccc8cccc(c87)c(c43)c56)cc2c1	30.8841	-0.17498	-0.08642	2.40984	-87.3265	21.1689	997.05	13547	187.66	1.40455	0.0255	0.02805	1.4893	4.20192	13650	-0.01392	0.8718	0.64431	-0.10718	0.6847	0.3746	16236.1	0.264434	-0.394802	13.4781	9638	26.2137	354.042	41867	45.6633	1433	186.408	344	456	27.9629	0.746098	4.75934	668.683	2373.83	6091.04	8005.17	9485.95	5	0.8176	0.778017	1.72602	0.647494	0.477853
hc_c36h20_0pent_1386.log	c1ccc2cc3c(ccc4cc5cccc6c5c(c5cccc7cc8ccccc8c6c75)c43)cc2c1	35.9238	-0.17364	-0.08364	2.44903	-87.3202	25.1625	1067.31	10631	176.82	1.40481	0.02564	0.02831	1.50217	4.18622	13842	0.02222	0.93987	0.72706	-0.0317	1.0299	0.129	16487.6	0.253651	-0.37649	12.6931	9764	26.2137	352.978	43346	45.6633	1508	186.408	344	456	27.9629	0.740318	4.78741	668.31	2492.97	6146.79	8104.49	9540.11	3	0.813428	0.772844	1.64193	0.640285	0.468857
hc_c36h20_0pent_1387.log	c1ccc2cc3c(ccc4cc5cccc6c7cc8ccccc8c8cccc(c87)c(c43)c56)cc2c1	20.1797	-0.1841	-0.07629	2.93366	-87.3392	13.2488	778.36	23495	167.62	1.40433	0.02584	0.02672	1.44496	4.29714	12630	-0.01641	0.93381	0.71827	-0.08221	0.65794	0.259	16275.4	0.256736	-0.416221	11.5677	9806	26.2137	352.342	43717	45.6633	1512	186.408	344	456	27.9629	0.749023	4.75235	673.512	3150.68	5375.08	8001.35	9511.93	6	0.818484	0.780171	1.53614	0.652233	0.484859
hc_c36h20_0pent_1388.log	c1ccc2cc3c(ccc4cc5cccc6c7cccc8c9ccccc9cc(c87)c(c43)c56)cc2c1	19.8394	-0.18246	-0.0763	2.88876	-87.3394	13.1157	790.93	23037	168.04	1.40431	0.02591	0.02687	1.43403	4.78378	8273	-0.01442	1.1119	0.89155	-0.10731	0.67691	0.3878	14635.3	0.256492	-0.37646	11.1883	9698	26.2137	353.208	42421	45.6633	1448	186.408	344	456	27.9629	0.748429	4.52503	659.082	3396.77	4385.95	7004	9133.8	5	0.817839	0.779557	1.53509	0.651684	0.484367
hc_c36h20_0pent_1389.log	c1ccc2cc3c(ccc4cc5cccc6c7cccc8cc9ccccc9c(c87)c(c43)c56)cc2c1	26.7856	-0.17698	-0.08346	2.54481	-87.3331	17.0462	892.45	18925	179.33	1.40435	0.02553	0.02828	1.33023	5.51834	2765	-0.00016	1.25161	0.92889	0.01328	0.50889	0.3445	13491.5	0.25948	-0.392443	11.1674	9548	26.2137	354.896	40862	45.6633	1380	186.408	344	456	27.9629	0.749551	4.35936	642.253	2779.96	4535.82	6257.25	8811.61	3	0.819776	0.780987	1.58428	0.652081	0.483858
hc_c36h20_0pent_139.log	c1ccc2cc3c(ccc4c3ccc3c4ccc4c5cccc6ccc7cccc(c34)c7c65)cc2c1	9.21832	-0.19508	-0.06308	3.5919	-87.3491	7.02172	540.06	32799	166.5	1.40413	0.02468	0.02608	1.49042	2.25057	34376	-0.00469	0.54488	0.45013	0.03815	0.62822	0.0886	23038.9	0.228527	-0.380182	15.7017	10446	26.2137	346.323	51039	45.6633	1648	186.408	344	456	27.9629	0.776719	5.55193	669.726	1552.16	10412.9	11799.6	10765.2	5	0.840979	0.805902	1.45982	0.684552	0.522957
hc_c36h20_0pent_1390.log	c1ccc2c(c1)ccc1c2ccc2cc3c4ccccc4cc4c5cccc6cccc(c65)c(c21)c34	17.5842	-0.18354	-0.07629	2.91842	-87.3423	11.2929	789.33	23098	163.79	1.40437	0.02496	0.02536	1.45449	3.78513	19080	-0.00761	0.76839	0.58995	-0.08052	0.64082	0.1456	17039.7	0.250747	-0.40826	13.4256	9644	26.2137	354.08	41944	45.6633	1433	186.408	344	456	27.9629	0.768284	4.87469	669.677	2781.95	6041.14	8490.96	9691.07	6	0.834546	0.798223	1.50824	0.674338	0.51052
hc_c36h20_0pent_1391.log	c1ccc2c(c1)ccc1c2ccc2cc3cc4ccccc4c4c5cccc6cccc(c65)c(c21)c34	29.6525	-0.17306	-0.08863	2.29746	-87.3281	20.2071	1013.11	12834	184.17	1.40465	0.02464	0.02676	1.47514	3.717	19936	-0.00138	0.75761	0.55256	-0.10134	0.67272	0.3505	16991.6	0.264315	-0.393798	13.8754	9620	26.2137	354.469	41738	45.6633	1433	186.408	344	456	27.9629	0.763101	4.86636	662.578	2208.62	6582.58	8473.07	9647.4	5	0.832323	0.794158	1.68902	0.666524	0.499416
hc_c36h20_0pent_1392.log	c1ccc2c(c1)ccc1c2ccc2cc3cccc4c3c(c3cccc5cc6ccccc6c4c53)c21	33.737	-0.17326	-0.08434	2.41964	-87.3225	23.7124	1084.51	9954	173.56	1.4049	0.02486	0.02728	1.47462	3.5126	22519	0.00785	0.78128	0.60948	-0.03166	1.00362	0.1367	17391.9	0.254521	-0.376796	13.9976	9746	26.2137	353.405	43217	45.6633	1508	186.408	344	456	27.9629	0.756492	4.91327	661.116	2082.37	6931.02	8682.88	9718.07	3	0.827172	0.7881	1.6029	0.658619	0.489891
hc_c36h20_0pent_1394.log	c1ccc2c(c1)c1ccccc1c1c2ccc2cc3cccc4c5cccc6cccc(c65)c(c34)c21	21.3543	-0.17997	-0.07835	2.76522	-87.3398	12.8667	966.61	15047	167.78	1.40449	0.02481	0.02501	1.25631	5.12195	5173	0.00528	1.05086	0.74058	-0.05947	0.68938	0.3712	14012.6	0.256514	-0.382989	11.4049	9464	26.2137	356.326	40108	45.6633	1366	186.408	344	456	27.9629	0.771782	4.43698	638.799	2492.79	4926.22	6706	8924.81	5	0.837514	0.801521	1.45943	0.678307	0.515077
hc_c36h20_0pent_1395.log	c1ccc2c(c1)ccc1c2ccc2c1ccc1cc3cccc4c5cccc6cccc(c65)c(c12)c34	19.3757	-0.18145	-0.07922	2.78182	-87.3396	12.9531	761.06	24182	174.19	1.40449	0.02504	0.02528	1.48179	3.74848	19527	-0.00621	0.84309	0.67499	-0.07168	0.65815	0.2753	17851.8	0.257461	-0.382272	13.4258	10004	26.2137	350.621	45964	45.6633	1548	186.408	344	456	27.9629	0.76779	4.94295	669.757	2306.05	7008.61	8908.89	9791.73	4	0.834696	0.797972	1.53525	0.673271	0.508736
hc_c36h20_0pent_1396.log	c1ccc2cc3c(ccc4c3ccc3cc5cccc6c7cccc8cccc(c87)c(c34)c56)cc2c1	23.0201	-0.17994	-0.08096	2.69338	-87.3356	15.4958	748.89	24695	172.55	1.40441	0.02529	0.02746	1.39997	3.77214	19241	0.00207	0.77989	0.61575	-0.09306	0.64299	0.2714	18932.9	0.256609	-0.380736	13.8361	10022	26.2137	350.194	46093	45.6633	1548	186.408	344	456	27.9629	0.756847	5.0858	673.34	2060.07	7790.6	9513.95	10004.5	6	0.82558	0.78772	1.51183	0.660704	0.494138
hc_c36h20_0pent_1397.log	c1ccc2c(c1)ccc1ccc3c(ccc4cc5cccc6c7cccc8cccc(c87)c(c43)c56)c12	26.7956	-0.18057	-0.07986	2.74046	-87.3315	18.0494	1032.22	12071	178.55	1.40466	0.02513	0.02511	1.44894	3.56781	21868	-0.00618	0.77575	0.59753	0.05815	0.77518	0.2532	17721.6	0.253691	-0.378264	13.4824	9812	26.2137	352.376	43740	45.6633	1464	186.408	344	456	27.9629	0.763979	4.93109	660.413	2100.13	7110.01	8869.31	9754.32	7	0.832051	0.794601	1.65265	0.668423	0.502592
hc_c36h20_0pent_1398.log	c1ccc2c(c1)ccc1ccc3cc4cc5cccc6c7cccc8cccc(c87)c(c4cc3c12)c56	24.6027	-0.17348	-0.08497	2.40848	-87.3319	17.8019	900.76	18500	172.76	1.4045	0.0249	0.02791	1.3559	4.87812	7478	-0.01509	0.94694	0.71573	-0.00802	0.67366	0.3626	16301.4	0.26305	-0.421384	11.4484	9932	26.2137	350.649	44854	45.6633	1478	186.408	344	456	27.9629	0.754415	4.72197	677.032	2683.22	5885.52	8029.79	9461.88	6	0.824437	0.785774	1.53935	0.657126	0.489128
hc_c36h20_0pent_1399.log	c1ccc2cc3c(ccc4cc5cc6cccc7c8cccc9cccc(c98)c(c5cc43)c67)cc2c1	20.5389	-0.17711	-0.08389	2.53665	-87.337	14.6111	552.59	32369	173.39	1.40425	0.02541	0.02817	1.41488	3.3963	23781	-0.00822	0.6447	0.46004	-0.02381	0.4444	0.323	18811.1	0.264173	-0.414398	13.4827	10142	26.2137	348.468	47207	45.6633	1562	186.408	344	456	27.9629	0.745623	5.05481	670.162	2572.02	7179.35	9505.94	10016.3	4	0.816706	0.777383	1.50547	0.647391	0.478215
hc_c36h20_0pent_14.log	c1ccc2c(c1)ccc1c3cccc4c5ccc6ccccc6c5c5c6ccccc6cc(c21)c5c34	19.1492	-0.19202	-0.06357	3.4953	-87.3404	12.448	1091.09	9673	159.23	1.40449	0.02399	0.02647	1.15264	3.64574	20860	0.00333	0.81261	0.63721	-0.18216	0.91905	0.0479	15874.9	0.254458	-0.428585	12.4938	9354	26.2137	357.606	39011	45.6633	1342	186.408	344	456	27.9629	0.784681	4.72314	660.906	2488.62	5727.17	7856.38	9434.19	6	0.848524	0.813706	1.41523	0.692885	0.531753
hc_c36h20_0pent_140.log	c1ccc2c(c1)ccc1c2ccc2c1ccc1c2ccc2c3cccc4ccc5cccc(c12)c5c43	5.68864	-0.20102	-0.05585	3.95028	-87.353	4.56144	565.46	31860	166.63	1.40421	0.02435	0.02424	1.53928	2.27954	34224	0.00056	0.49851	0.40951	0.03013	0.64261	0.0476	23063.4	0.227315	-0.27263	15.7502	10428	26.2137	346.75	50910	45.6633	1648	186.408	344	456	27.9629	0.787993	5.55611	664.6	1414.18	10546.6	11828.4	10756.7	5	0.850346	0.816455	1.47432	0.697521	0.538044
hc_c36h20_0pent_1400.log	c1ccc2c(c1)ccc1c3cc4c(cc3ccc21)cc1cccc2c3cccc5cccc(c53)c4c12	19.9353	-0.17461	-0.08615	2.40712	-87.3373	14.3899	555.7	32245	172.79	1.40443	0.02486	0.0277	1.46878	3.29897	24856	-0.00736	0.62806	0.45696	-0.0155	0.45048	0.2887	19805.2	0.263647	-0.416403	13.8501	10124	26.2137	348.895	47078	45.6633	1562	186.408	344	456	27.9629	0.757277	5.18528	669.671	2186.16	8080.9	10038	10199.8	5	0.826713	0.788415	1.50506	0.660508	0.493162
hc_c36h20_0pent_1402.log	c1ccc2c(c1)ccc1cc3cc4cccc5c4c(c3cc12)c1cccc2cc3ccccc3c5c21	32.3708	-0.17027	-0.08804	2.23759	-87.3225	23.7029	870.59	19973	170.92	1.40476	0.0248	0.02802	1.50326	2.64293	31532	0.01212	0.5891	0.4707	0.02869	0.96445	0.1727	18672.8	0.255753	-0.419127	14.0464	9902	26.2137	351.431	44787	45.6633	1522	186.408	344	456	27.9629	0.745924	5.06399	672.203	2077.96	7556.97	9440.12	9986.7	5	0.818938	0.778413	1.54861	0.645975	0.474654
hc_c36h20_0pent_1403.log	c1ccc2c(c1)ccc1cc3cc4cccc5c6cccc7cc8ccccc8c(c76)c(c3cc12)c45	26.0738	-0.17201	-0.08901	2.25855	-87.3324	17.5144	750.93	24618	174.78	1.40449	0.02489	0.02808	1.37699	5.0097	6241	0.00146	1.04287	0.79475	0.0611	0.4826	0.2399	15320.8	0.263358	-0.389746	11.4545	9686	26.2137	353.238	42231	45.6633	1394	186.408	344	456	27.9629	0.751763	4.61038	650.244	2750.71	5363.04	7414.43	9253.81	4	0.822849	0.783525	1.53858	0.653529	0.48435
hc_c36h20_0pent_141.log	c1ccc2c(c1)c1ccccc1c1c2ccc2c1ccc1c3cccc4ccc5cccc(c21)c5c43	12.3643	-0.19705	-0.05797	3.78456	-87.3467	8.5255	941.47	16429	164.52	1.4043	0.02386	0.02283	1.38952	2.37384	33685	0.00012	0.5112	0.39455	0.06993	0.83253	0.0841	19141	0.226303	-0.280986	13.3561	9888	26.2137	351.924	44658	45.6633	1465	186.408	344	456	27.9629	0.792941	5.10201	658.724	1980.98	7885.36	9734.45	10052.5	5	0.855124	0.821339	1.46801	0.702619	0.543331
hc_c36h20_0pent_1414.log	c1ccc2c(c1)ccc1cc3c(cc4cccc5c4c3c3cccc4cc6ccccc6c5c43)cc12	32.3013	-0.16984	-0.08806	2.22535	-87.3227	23.558	900.89	18492	171.46	1.40471	0.02468	0.02796	1.53751	2.22731	34473	-0.00513	0.54896	0.4311	0.03886	0.97174	0.0499	20307.5	0.255965	-0.39299	15.6298	10022	26.2137	350.554	46303	45.6633	1588	186.408	344	456	27.9629	0.74756	5.27372	670.082	1679.43	8796.09	10325.5	10305.8	4	0.820335	0.779959	1.59213	0.647824	0.476767
hc_c36h20_0pent_1415.log	c1ccc2c(c1)ccc1cc3c(cc4cccc5c6cccc7cc8ccccc8c(c76)c3c45)cc12	26.749	-0.17165	-0.08894	2.25065	-87.3318	17.8421	765.33	24015	175.8	1.40443	0.02478	0.02798	1.4325	4.52634	10407	0.00908	0.98269	0.78868	0.05614	0.51917	0.089	16983.7	0.262551	-0.389092	13.2269	9806	26.2137	352.295	43675	45.6633	1463	186.408	344	456	27.9629	0.753403	4.84404	677.058	2549.69	6386.05	8347.8	9642.06	3	0.824227	0.785065	1.57703	0.655402	0.486514
hc_c36h20_0pent_1416.log	c1ccc2c(c1)c1ccccc1c1cc3c(cc4cccc5c6cccc7cccc(c76)c3c45)cc21	17.5382	-0.17728	-0.08346	2.55297	-87.3404	12.4661	692.98	26823	167.73	1.40451	0.02478	0.02436	1.43689	3.39292	23812	-0.00284	0.72624	0.5493	-0.02416	0.52481	0.2163	18172.4	0.263338	-0.40608	13.3694	9824	26.2137	352.136	43810	45.6633	1460	186.408	344	456	27.9629	0.761146	4.99343	666.485	2363.17	7071.66	9119.92	9902.13	5	0.830181	0.792132	1.47755	0.664733	0.497832
hc_c36h20_0pent_1417.log	c1ccc2c(c1)ccc1c3cc4cc5cccc6c7cccc8cccc(c87)c(c4cc3ccc21)c56	19.9717	-0.17428	-0.08605	2.40086	-87.3375	14.2894	604.5	30111	173.1	1.40437	0.02472	0.02766	1.49515	2.84111	29606	-0.00506	0.59737	0.46286	-0.03525	0.48933	0.145	21948.4	0.261623	-0.393045	15.4637	10292	26.2137	347.707	49222	45.6633	1628	186.408	344	456	27.9629	0.759018	5.44217	673.278	1755.12	9632.7	11195	10598.4	5	0.828167	0.790048	1.54336	0.662505	0.495478
hc_c36h20_0pent_1418.log	c1ccc2cc3c(ccc4cc5c(cc6cccc7c8cccc9cccc(c98)c5c67)cc43)cc2c1	20.6836	-0.17646	-0.08376	2.5225	-87.337	14.6147	590.02	30726	174.17	1.4042	0.02532	0.02811	1.44712	2.66012	31381	0.00341	0.57783	0.43726	-0.02113	0.47128	0.1249	22077.7	0.261854	-0.388464	15.6867	10310	26.2137	347.28	49351	45.6633	1628	186.408	344	456	27.9629	0.746842	5.45854	676.112	1750.55	9701.38	11266.2	10628.5	3	0.817737	0.778531	1.53962	0.648777	0.479809
hc_c36h20_0pent_1419.log	c1ccc2c(c1)ccc1ccc3cc4c(cc5cccc6c7cccc8cccc(c87)c4c56)cc3c12	26.1578	-0.17356	-0.08577	2.38889	-87.3301	18.9271	903.15	18377	174.74	1.40454	0.02489	0.02795	1.45853	2.77233	30262	0.01058	0.6	0.47767	-0.05575	0.70895	0.0826	19664.2	0.261805	-0.386329	13.926	10100	26.2137	349.374	46914	45.6633	1540	186.408	344	456	27.9629	0.755003	5.16359	676.584	1986.74	8193.81	9981.42	10161.9	4	0.824982	0.786346	1.63949	0.657753	0.489804
hc_c36h20_0pent_142.log	c1ccc2c(c1)ccc1c2ccc2c1c1ccccc1c1c3cccc4ccc5cccc(c5c43)c21	17.7757	-0.19727	-0.05858	3.77395	-87.3403	12.5355	1047.16	11450	172.31	1.40444	0.02388	0.02415	1.31491	3.27679	25089	0.00422	0.75997	0.59437	0.03343	1.1291	0.0814	17730.9	0.222833	-0.287308	13.4304	9636	26.2137	354.712	42054	45.6633	1437	186.408	344	456	27.9629	0.791981	4.94458	670.096	2238.23	6951.42	8884.05	9793.02	5	0.854139	0.820369	1.60967	0.701682	0.542422
hc_c36h20_0pent_1420.log	c1ccc2cc3c(cc2c1)cc1c2c(ccc4ccccc42)cc2c4cccc5cccc(c54)c3c21	25.581	-0.1733	-0.08498	2.40331	-87.331	18.3459	847.24	21000	172.95	1.40448	0.02488	0.02833	1.49666	3.58443	21654	0.01136	0.87423	0.68397	-0.06147	0.81477	0.1305	17232.4	0.257074	-0.399374	11.4611	9608	26.2137	353.95	41362	45.6633	1369	186.408	344	456	27.9629	0.75295	4.8992	686.952	3937.24	5041.26	8541.34	9786.93	5	0.822904	0.784284	1.57676	0.655722	0.487801
hc_c36h20_0pent_1421.log	c1ccc2cc3c(cc2c1)cc1c2ccc4ccccc4c2cc2c4cccc5cccc(c54)c3c12	20.5254	-0.1747	-0.08553	2.42644	-87.337	14.5845	654.86	28178	171.76	1.40436	0.02469	0.02781	1.53191	2.87066	29316	-0.00507	0.53118	0.35453	0.01257	0.46459	0.0985	18457.2	0.253584	-0.418901	13.8322	9680	26.2137	353.199	42154	45.6633	1419	186.408	344	456	27.9629	0.759135	5.06637	662.142	3139.32	6343.11	9326.14	10040.9	5	0.828005	0.790059	1.51727	0.66287	0.496152
hc_c36h20_0pent_1422.log	c1ccc2cc3c(cc2c1)cc1c2ccccc2cc2c4c5ccccc5cc5cccc(c54)c3c12	33.0913	-0.17139	-0.08518	2.34589	-87.3219	24.0502	940.83	16469	171.06	1.4047	0.02477	0.02893	1.53135	2.18429	34652	0.00688	0.54728	0.44911	0.05981	0.99454	0.0723	17350.6	0.254929	-0.414257	13.5115	9566	26.2137	354.728	41075	45.6633	1398	186.408	344	456	27.9629	0.743193	4.92819	670.867	3058.39	5828.68	8740.66	9805.01	3	0.816076	0.775634	1.5554	0.643361	0.472185
hc_c36h20_0pent_1423.log	c1ccc2cc3c(cc2c1)cc1c2ccccc2cc2c4cccc5cc6ccccc6c(c54)c3c12	27.8455	-0.17309	-0.08697	2.34345	-87.3306	18.6131	778.39	23489	172.52	1.40444	0.02497	0.02908	1.42501	4.87258	7527	0.01137	1.03169	0.79672	0.06762	0.52278	0.0599	15856.8	0.261616	-0.41345	11.3899	9458	26.2137	355.717	39851	45.6633	1313	186.408	344	456	27.9629	0.74815	4.72262	673.147	3571.61	4794.52	7684.83	9470.74	5	0.81922	0.779906	1.52716	0.64993	0.480769
hc_c36h20_0pent_1424.log	c1ccc2c(c1)ccc1cc3cc4c5ccccc5cc5c6cccc7cccc(c76)c(c3cc12)c45	16.2198	-0.17923	-0.08074	2.68005	-87.3424	11.2259	590.59	30697	163.74	1.40427	0.02522	0.02615	1.49637	3.15456	26403	-0.00975	0.6109	0.44263	-0.01044	0.44794	0.1795	18018.1	0.255248	-0.416468	13.4806	9764	26.2137	352.354	43058	45.6633	1440	186.408	344	456	27.9629	0.754445	4.99082	666.136	2976.33	6315.8	9075.78	9914.43	6	0.823136	0.785302	1.48663	0.658339	0.491821
hc_c36h20_0pent_1425.log	c1ccc2c(c1)ccc1cc3c(cc12)cc1c2ccccc2cc2c4cccc5cccc(c54)c3c12	16.2883	-0.179	-0.08076	2.67325	-87.3424	11.2122	613.05	29789	164.05	1.40422	0.02512	0.02611	1.53022	2.81764	29840	-0.00025	0.55813	0.40445	-0.03255	0.4665	0.0389	18903.5	0.263355	-0.408301	13.3645	9812	26.2137	351.908	43590	45.6633	1460	186.408	344	456	27.9629	0.755825	5.10499	670.719	3042.48	6695.74	9567.1	10109.7	5	0.824294	0.786597	1.52465	0.659916	0.493644
hc_c36h20_0pent_143.log	c1ccc2c(c1)ccc1c2ccc2c1ccc1c2c2cccc3ccc4cc5ccccc5c1c4c32	14.5138	-0.19426	-0.06543	3.50564	-87.3434	10.5905	858.71	20522	175.41	1.40431	0.02429	0.02592	1.56632	2.57922	32094	0.01238	0.576	0.42753	0.14078	0.91557	0.2043	19722.7	0.235024	-0.387163	14.023	10002	26.2137	350.653	45947	45.6633	1540	186.408	344	456	27.9629	0.783233	5.18799	671.818	2188.61	7998.08	10013.1	10196.6	6	0.847119	0.812275	1.60585	0.691399	0.53022
hc_c36h20_0pent_1433.log	c1ccc2cc3c(cc2c1)cc1cccc2c1c3c1cccc3cc4c5ccccc5ccc4c2c31	33.4818	-0.16951	-0.08908	2.18861	-87.3217	24.2362	922.51	17426	173.37	1.40471	0.02456	0.02814	1.42382	2.31273	34030	-0.01563	0.56498	0.45339	-0.05729	0.98789	0.092	19857.2	0.259679	-0.396568	15.5927	9926	26.2137	351.549	45287	45.6633	1564	186.408	344	456	27.9629	0.749001	5.22927	671.948	1739.55	8498.24	10069.9	10233.3	4	0.821603	0.781335	1.50258	0.649419	0.478555
hc_c36h20_0pent_1435.log	c1ccc2cc3c(cc2c1)cc1cccc2c4cc5ccccc5c5cc6ccccc6c(c54)c3c12	28.5432	-0.17142	-0.08887	2.2463	-87.3299	19.0541	778.1	23508	173.51	1.40447	0.02482	0.02956	1.41255	4.82432	7939	-0.01678	1.13015	0.92806	0.04034	0.51963	0.1632	16207.1	0.261432	-0.412728	13.0801	9530	26.2137	355.173	40727	45.6633	1409	186.408	344	456	27.9629	0.748813	4.76629	678.456	2749.52	5898.06	7779.41	9525.63	3	0.820133	0.780663	1.52703	0.65037	0.48093
hc_c36h20_0pent_1436.log	c1ccc2c(c1)ccc1cc3cc4cccc5c6cc7ccccc7c7cccc(c76)c(c3cc12)c45	18.1019	-0.17636	-0.08423	2.50699	-87.3403	12.5041	603.23	30171	164.73	1.40431	0.02514	0.0269	1.45607	3.74142	19626	-0.01573	0.72357	0.50402	-0.03606	0.45851	0.3241	18670.2	0.263093	-0.413169	13.3029	9944	26.2137	350.795	45158	45.6633	1526	186.408	344	456	27.9629	0.752734	5.05926	671.2	2605.11	7092.93	9380.28	10016.7	4	0.822411	0.783963	1.47648	0.655751	0.488137
hc_c36h20_0pent_1437.log	c1ccc2c(c1)ccc1cc3c(cc4cccc5c6cc7ccccc7c7cccc(c76)c3c45)cc12	18.1492	-0.17597	-0.08431	2.4942	-87.3404	12.4615	626.34	29294	164.91	1.40427	0.02505	0.02684	1.48775	3.31609	24667	-0.01079	0.66614	0.48663	-0.04276	0.4735	0.1439	20652.1	0.261104	-0.413312	15.5815	10064	26.2137	349.918	46674	45.6633	1592	186.408	344	456	27.9629	0.75389	5.31662	674.91	1926.4	8789.12	10450.5	10399.5	3	0.823405	0.785058	1.51101	0.657052	0.489619
hc_c36h20_0pent_1438.log	c1ccc2cc3c(cc2c1)cc1c2ccccc2cc2c4cc5ccccc5c5cccc(c54)c3c12	19.0895	-0.17747	-0.08235	2.58835	-87.3394	13.1191	641.6	28688	164.56	1.40429	0.02516	0.02753	1.49573	3.46649	23061	-0.01529	0.68057	0.47616	-0.03153	0.46881	0.1165	18106.2	0.255367	-0.414479	13.2307	9644	26.2137	353.733	41830	45.6633	1416	186.408	344	456	27.9629	0.749706	5.0279	671.845	3624.26	5729.49	9073.79	9994.87	5	0.819388	0.780937	1.47912	0.65272	0.4851
hc_c36h20_0pent_144.log	c1ccc2c(c1)ccc1c2ccc2c1ccc1c3cccc4ccc5cc6ccccc6c(c21)c5c43	12.0848	-0.19506	-0.06283	3.59816	-87.3475	8.037	726.75	25587	166	1.4043	0.02463	0.0264	1.46077	3.73041	19774	0.00511	0.87135	0.71574	0.11754	0.73744	0.1123	17801.8	0.242028	-0.389296	13.3925	9894	26.2137	351.605	44687	45.6633	1483	186.408	344	456	27.9629	0.779868	4.93933	673.172	2273.95	7025.52	8867.47	9784.09	5	0.843606	0.808853	1.48487	0.688165	0.52715
hc_c36h20_0pent_1440.log	c1ccc2cc3c(cc2c1)cc1cccc2c4cc5c6ccccc6ccc5c5cccc(c54)c3c12	21.9699	-0.17304	-0.08715	2.33719	-87.3355	15.56	633.41	29027	171.25	1.40441	0.02477	0.02824	1.44078	3.70172	20136	0.03236	0.8425	0.69578	0.00773	0.46751	0.2146	19926.8	0.261568	-0.426206	15.2278	9968	26.2137	350.913	45658	45.6633	1564	186.408	344	456	27.9629	0.755608	5.23153	679.301	2016.04	8416.36	9959.32	10268.9	5	0.825453	0.7869	1.48769	0.658476	0.490674
hc_c36h20_0pent_1441.log	c1ccc2cc3c(cc2c1)cc1cccc2c4cc5ccc6ccccc6c5c5cccc(c45)c3c12	28.0428	-0.17302	-0.08756	2.32549	-87.3289	19.676	899.28	18586	173.67	1.40448	0.0246	0.02821	1.41863	3.98634	16406	0.00071	0.83659	0.66376	-0.03303	0.65407	0.1395	19464.9	0.261081	-0.396112	14.148	9896	26.2137	351.488	44722	45.6633	1522	186.408	344	456	27.9629	0.755579	5.16825	678.531	2245.08	7902.33	9761.57	10172.4	3	0.826046	0.787106	1.56219	0.657894	0.489401
hc_c36h20_0pent_1442.log	c1ccc2cc3c(cc2c1)cc1cccc2c4cccc5c6c(ccc7ccccc76)cc(c45)c3c12	27.7456	-0.17266	-0.08711	2.32794	-87.3283	20.0865	887.73	19175	179.17	1.40455	0.02477	0.02868	1.46907	3.42659	23490	0.00835	0.79612	0.64637	0.03369	0.7236	0.1951	17792.2	0.26051	-0.408123	12.6974	9824	26.2137	352.095	43882	45.6633	1508	186.408	344	456	27.9629	0.752807	4.96368	676.787	3077.05	6169.62	8877.42	9873.5	4	0.823569	0.784446	1.62063	0.654861	0.486043
hc_c36h20_0pent_1443.log	c1ccc2cc3c(cc2c1)cc1cccc2c4cccc5c6ccc7ccccc7c6cc(c54)c3c12	20.7693	-0.17239	-0.08694	2.32521	-87.3368	14.7183	614.8	29721	169.4	1.40442	0.02467	0.02816	1.44201	3.47996	22896	-0.00251	0.84144	0.71337	0.03773	0.44715	0.2289	16389.9	0.261659	-0.452954	11.4176	9752	26.2137	352.458	42922	45.6633	1452	186.408	344	456	27.9629	0.756239	4.7681	672.113	4021.17	4516.83	8111.54	9569.91	3	0.826152	0.787557	1.46136	0.659047	0.491172
hc_c36h20_0pent_1444.log	c1ccc2c(c1)ccc1cc3cc4cccc5c6cccc7c8ccccc8cc(c76)c(c3cc12)c45	17.0472	-0.17634	-0.08331	2.53148	-87.3413	11.9114	602.36	30212	163.61	1.40431	0.02512	0.02692	1.45445	3.5137	22509	-0.00962	0.7551	0.60054	-0.04438	0.44963	0.361	16678.2	0.262996	-0.438213	11.4988	9836	26.2137	351.613	43826	45.6633	1462	186.408	344	456	27.9629	0.752483	4.79796	662.855	3314.05	5341.05	8311.46	9608.37	5	0.82216	0.783712	1.46408	0.655501	0.487886
hc_c36h20_0pent_1445.log	c1ccc2c(c1)ccc1cc3c(cc4cccc5c6cccc7c8ccccc8cc(c76)c3c45)cc12	17.3403	-0.17599	-0.08336	2.52059	-87.3411	12.0263	632.35	29066	164.09	1.40425	0.02504	0.02688	1.49025	2.98811	28110	-0.00129	0.69277	0.55946	-0.03893	0.47248	0.1895	18614.5	0.260849	-0.428822	13.3596	9956	26.2137	350.707	45306	45.6633	1528	186.408	344	456	27.9629	0.75361	5.06242	682.757	2828.41	6810.35	9367.48	10033	3	0.823054	0.784751	1.50251	0.656836	0.489481
hc_c36h20_0pent_1446.log	c1ccc2cc3c(cc2c1)cc1c2ccccc2cc2c4cccc5c6ccccc6cc(c54)c3c12	18.2079	-0.17741	-0.08138	2.61311	-87.34	12.6972	644.43	28559	163.43	1.40428	0.02515	0.02759	1.48698	3.42506	23502	0.00142	0.7218	0.56462	-0.03713	0.46934	0.1606	17228.8	0.253626	-0.430779	12.2209	9590	26.2137	354.179	41191	45.6633	1363	186.408	344	456	27.9629	0.749247	4.91224	672.619	4152.15	4752.3	8594.74	9810.6	5	0.818899	0.780466	1.47462	0.652287	0.484701
hc_c36h20_0pent_1448.log	c1ccc2cc3c(cc2c1)cc1cccc2c1c3c1cc3ccccc3c3cc4ccccc4c2c31	33.6688	-0.16976	-0.08718	2.24712	-87.3214	24.4228	940.56	16487	171.45	1.40472	0.02462	0.02946	1.52981	2.21898	34501	-0.00438	0.52848	0.42899	-0.01072	0.98574	0.1576	17047.7	0.2539	-0.417645	13.5147	9602	26.2137	354.432	41495	45.6633	1423	186.408	344	456	27.9629	0.744025	4.88358	666.923	2937.75	5785.16	8589.21	9731.91	4	0.817067	0.776525	1.55559	0.644052	0.4727
hc_c36h20_0pent_1449.log	c1ccc2cc3c(cc2c1)cc1cccc2c4cc5ccccc5c5c6ccccc6cc(c3c12)c45	27.9978	-0.17435	-0.08613	2.40059	-87.329	19.6433	901.86	18438	171.6	1.40449	0.02455	0.02957	1.42604	2.77728	30219	-0.01217	0.621	0.49637	-0.03955	0.74195	0.1176	17099.3	0.262569	-0.427622	13.4599	9608	26.2137	354.362	41554	45.6633	1423	186.408	344	456	27.9629	0.7507	4.88505	669.542	2825.56	5969.54	8578.13	9732.73	4	0.822298	0.782655	1.51441	0.652009	0.482261
hc_c36h20_0pent_145.log	c1ccc2c(c1)ccc1c3ccc4c5cccc6ccc7cccc(c7c65)c4c3c3ccccc3c21	19.2574	-0.19904	-0.05775	3.8447	-87.3388	13.4545	1067.08	10639	161.33	1.40467	0.0243	0.02471	1.25482	3.80328	18837	-0.01396	0.90871	0.73183	-0.00245	0.92296	0.0996	17490.7	0.224203	-0.256707	13.5503	9648	26.2137	354.585	42178	45.6633	1437	186.408	344	456	27.9629	0.787256	4.90374	663.197	1856.98	7294.1	8679.22	9693.78	7	0.850336	0.815993	1.45928	0.696139	0.535856
hc_c36h20_0pent_1450.log	c1ccc2cc3c(cc2c1)cc1cccc2c4cccc5cc6c7ccccc7ccc6c(c54)c3c12	27.8564	-0.17095	-0.08982	2.20766	-87.3305	18.657	771.71	23743	176.3	1.40447	0.02473	0.02815	1.34639	4.20257	13637	-0.01118	1.01654	0.84505	-0.03132	0.52524	0.1209	15524.3	0.269669	-0.400556	11.4054	9638	26.2137	353.835	41783	45.6633	1438	186.408	344	456	27.9629	0.753255	4.6601	674.887	3912.34	4259.24	7546.15	9369.25	5	0.824138	0.784939	1.50598	0.6552	0.486247
hc_c36h20_0pent_1455.log	c1ccc2c(c1)cc1cc3c4ccccc4c4ccccc4c3c3c4cccc5cccc(c54)c2c13	30.1518	-0.17251	-0.08485	2.38535	-87.3281	20.2125	1107.29	9036	166.26	1.40475	0.02462	0.02364	1.31452	5.23031	4355	0.01897	1.19109	0.97083	-0.05842	1.11656	0.3094	15600.6	0.258678	-0.39124	11.2912	9320	26.2137	357.973	38638	45.6633	1309	186.408	344	456	27.9629	0.762819	4.68755	666.568	2892.59	5444.89	7441.77	9399.05	5	0.832445	0.794029	1.51432	0.665883	0.498326
hc_c36h20_0pent_1456.log	c1ccc2c(c1)ccc1ccc3c(cc4cc5ccccc5c5c6cccc7cccc(c76)c3c45)c12	36.3388	-0.17003	-0.0863	2.27841	-87.3184	26.255	1120.79	8481	174.42	1.40495	0.02444	0.02615	1.48632	2.4724	32993	0.01009	0.53646	0.39803	-0.09403	1.07339	0.1505	17287	0.27408	-0.433945	12.5172	9596	26.2137	354.59	41406	45.6633	1379	186.408	344	456	27.9629	0.756632	4.89582	660.676	2734.89	6129.15	8727.01	9741.36	4	0.82847	0.788677	1.60952	0.657729	0.487714
hc_c36h20_0pent_1457.log	c1ccc2c(c1)ccc1c2cc2cc3c4ccccc4ccc3c3c4cccc5cccc(c54)c1c23	21.1464	-0.17707	-0.08426	2.52549	-87.3367	14.8247	853.55	20760	180.42	1.40447	0.02465	0.02404	1.44723	3.12647	26703	-1e-05	0.57586	0.40125	0.00386	0.52193	0.2285	17818.4	0.280698	-0.402125	12.3873	9584	26.2137	354.51	41198	45.6633	1380	186.408	344	456	27.9629	0.766947	4.98079	660.749	3456.72	5699.01	8979.15	9902.38	7	0.835067	0.797588	1.59881	0.671349	0.505465
hc_c36h20_0pent_1458.log	c1ccc2c(c1)ccc1c2cc2cc3ccc4ccccc4c3c3c4cccc5cccc(c54)c1c23	26.4314	-0.17625	-0.08517	2.47841	-87.3322	17.6017	1015.94	12715	182.19	1.40457	0.02508	0.02474	1.48615	3.70939	20036	-0.01545	0.74206	0.54799	-0.04694	0.69126	0.3531	16951.3	0.268974	-0.404693	13.4263	9536	26.2137	355.314	40834	45.6633	1401	186.408	344	456	27.9629	0.76145	4.86571	662.012	2502.76	6259.19	8454.86	9663.46	4	0.830153	0.792311	1.68097	0.665334	0.498803
hc_c36h20_0pent_1459.log	c1ccc2c(c1)ccc1c2cc2cccc3c2c1c1cccc2cc4ccc5ccccc5c4c3c21	30.8699	-0.17566	-0.08221	2.54291	-87.3266	21.1501	1102.5	9239	172.98	1.40475	0.02514	0.02506	1.45181	3.67664	20458	0.02304	0.75782	0.59895	-0.10642	1.03183	0.1766	17670.3	0.257668	-0.383002	13.6851	9734	26.2137	353.706	43189	45.6633	1486	186.408	344	456	27.9629	0.75717	4.94429	668.873	2001.84	7160.2	8836.76	9770.45	6	0.827116	0.788501	1.5849	0.659949	0.492037
hc_c36h20_0pent_146.log	c1ccc2cc3c(ccc4c3c3ccccc3c3c5cccc6ccc7cccc(c7c65)c43)cc2c1	27.5238	-0.19401	-0.06547	3.49775	-87.3279	20.3466	1116.6	8665	189.13	1.40477	0.02463	0.02689	1.41197	2.56805	32200	0.00053	0.56428	0.42486	0.0208	1.06029	0.238	18185.7	0.233909	-0.399064	13.799	9654	26.2137	354.285	42183	45.6633	1437	186.408	344	456	27.9629	0.772346	5.00342	665.032	2026.3	7333.62	9195.68	9874.51	6	0.838414	0.802212	1.77101	0.678572	0.514968
hc_c36h20_0pent_1460.log	c1ccc2c(c1)ccc1c2cc2cccc3c2c1c1cccc2cc4c5ccccc5ccc4c3c21	25.1908	-0.17709	-0.08126	2.60767	-87.3313	18.1909	954.07	15729	169.85	1.40461	0.02466	0.02463	1.38748	2.32932	33942	0.00014	0.5506	0.43384	-0.02495	1.00183	0.0013	19929.8	0.258911	-0.384781	15.7594	9890	26.2137	352.223	44993	45.6633	1564	186.408	344	456	27.9629	0.763778	5.23971	667.749	1581.32	8683.69	10117.9	10237.5	4	0.832936	0.794811	1.456	0.667258	0.500221
hc_c36h20_0pent_1462.log	c1ccc2c(c1)cc1cccc3c1c2c1cccc2cc4c5ccccc5c5ccccc5c4c3c21	31.2786	-0.17447	-0.08276	2.49556	-87.3265	21.1644	1172.39	6355	172.58	1.40479	0.02472	0.02454	1.40374	4.32516	12366	-0.00286	1.01011	0.8147	-0.00316	1.10226	0.1271	16372.4	0.255198	-0.379779	13.2402	9482	26.2137	356.577	40501	45.6633	1412	186.408	344	456	27.9629	0.762174	4.78465	668.331	2179.52	6437.41	7990.44	9523.23	5	0.83165	0.793327	1.58898	0.66537	0.497979
hc_c36h20_0pent_1463.log	c1ccc2c(c1)ccc1ccc3c(cc4cccc5c4c3c3cccc4cc6ccccc6c5c43)c12	37.156	-0.17351	-0.08235	2.48059	-87.3169	27.2479	1162.78	6707	180.11	1.40504	0.02467	0.02711	1.54474	2.02877	35081	-0.00016	0.47684	0.37648	0.18632	1.03678	0.0633	18777.7	0.267616	-0.436263	14.1303	9794	26.2137	353.03	43797	45.6633	1500	186.408	344	456	27.9629	0.754523	5.07977	663.813	1824.07	7817.27	9541.78	9992.59	5	0.826311	0.78655	1.65975	0.655664	0.485705
hc_c36h20_0pent_1464.log	c1ccc2c(c1)ccc1c2cc2cccc3c4cccc5cc6c7ccccc7ccc6c(c54)c1c23	19.4499	-0.1791	-0.08192	2.6444	-87.3398	12.8246	787.22	23169	172.4	1.40443	0.02494	0.02463	1.34642	3.77678	19180	-2e-05	0.87494	0.72985	-0.02704	0.54547	0.0677	16125.2	0.269278	-0.400451	11.3973	9602	26.2137	354.509	41489	45.6633	1438	186.408	344	456	27.9629	0.765735	4.749	669.725	3612.98	4781.47	7953.16	9509.46	5	0.833381	0.796197	1.4898	0.670559	0.505203
hc_c36h20_0pent_1465.log	c1ccc2c(c1)ccc1c2cc2cccc3c4cccc5cc6ccc7ccccc7c6c(c54)c1c23	22.6607	-0.17781	-0.08265	2.58944	-87.3382	13.8803	897.64	18666	174.78	1.40441	0.02517	0.02516	1.34612	5.07871	5559	0.01779	1.12267	0.89977	-0.05347	0.53611	0.2799	13842.7	0.267382	-0.404036	11.4026	9446	26.2137	356.168	39829	45.6633	1360	186.408	344	456	27.9629	0.763332	4.41719	648.821	2976.34	4393.14	6569.14	8912.64	4	0.830984	0.793796	1.55764	0.668149	0.502784
hc_c36h20_0pent_1466.log	c1ccc2c(c1)ccc1c3ccccc3c3cc4cccc5c6cccc7cccc(c76)c(c45)c3c21	20.3607	-0.18186	-0.0756	2.89148	-87.341	12.0768	962.02	15291	172.38	1.40446	0.02493	0.02485	1.23754	5.17044	4774	-0.00966	1.05757	0.79315	-0.08164	0.66709	0.3374	13718.2	0.25718	-0.38725	11.4163	9308	26.2137	357.975	38472	45.6633	1288	186.408	344	456	27.9629	0.772269	4.4072	637.581	2869.83	4390.82	6538.39	8888.95	7	0.837758	0.801916	1.47052	0.679009	0.516049
hc_c36h20_0pent_1467.log	c1ccc2c(c1)ccc1c2c2ccccc2c2cc3cccc4c5cccc6cccc(c65)c(c34)c21	24.8344	-0.18167	-0.07724	2.84169	-87.3339	16.5275	1038.69	11795	171.89	1.4047	0.02473	0.02458	1.33822	3.77326	19225	-0.0049	0.73218	0.50746	-0.02535	0.88328	0.24	15492.7	0.266235	-0.402676	11.4836	9428	26.2137	356.771	39760	45.6633	1366	186.408	344	456	27.9629	0.772089	4.65897	651.796	2778.01	5205.63	7696.89	9331.4	4	0.838696	0.802158	1.52588	0.677835	0.513633
hc_c36h20_0pent_1469.log	c1ccc2c(c1)ccc1ccc3c4cc5cccc6c7cccc8cccc(c87)c(c4ccc3c12)c56	21.1009	-0.18101	-0.07799	2.80332	-87.3358	15.3809	956.27	15618	171.22	1.40454	0.02466	0.0251	1.35294	4.91698	7135	0.01838	1.01265	0.7897	-0.05277	0.80777	0.1126	19536.9	0.265169	-0.392638	13.4325	10064	26.2137	350.048	46620	45.6633	1540	186.408	344	456	27.9629	0.770815	5.14551	678.06	2120.75	8191.69	9717.51	10145.3	5	0.837957	0.801086	1.52554	0.676086	0.51129
hc_c36h20_0pent_147.log	c1ccc2cc3c(ccc4c3ccc3c4c4cccc5ccc6cc7ccccc7c3c6c54)cc2c1	17.7766	-0.19401	-0.06686	3.45993	-87.3401	12.6861	854.12	20735	175.62	1.40422	0.02477	0.02713	1.49605	2.51969	32623	0.01623	0.57923	0.44407	0.14563	0.91713	0.2457	20030	0.235053	-0.386938	13.8127	10020	26.2137	350.226	46076	45.6633	1540	186.408	344	456	27.9629	0.770407	5.224	677.342	2303	8049.44	10175.2	10263.9	5	0.836497	0.800281	1.56489	0.676614	0.512986
hc_c36h20_0pent_1470.log	c1ccc2cc3c(ccc4c3ccc3c4cc4cccc5c6cccc7cccc(c76)c3c45)cc2c1	18.8337	-0.17993	-0.07988	2.7225	-87.3385	13.6736	589.35	30762	176.33	1.40437	0.02494	0.02743	1.52094	2.55769	32295	-0.00318	0.51258	0.38559	-0.00722	0.48949	0.2608	21996.6	0.269779	-0.404478	15.4529	10274	26.2137	347.954	49057	45.6633	1628	186.408	344	456	27.9629	0.760701	5.44833	671.403	1824.01	9562.92	11246.3	10612.1	5	0.829161	0.79147	1.50106	0.664801	0.498539
hc_c36h20_0pent_1471.log	c1ccc2c(c1)ccc1c2ccc2c1ccc1c2cc2cccc3c4cccc5cccc(c54)c1c23	14.7702	-0.18217	-0.07788	2.83788	-87.343	10.8315	617.24	29627	176.95	1.40443	0.02472	0.02512	1.57198	2.34646	33848	0.00064	0.48035	0.3585	-0.00651	0.51125	0.2013	21977	0.270509	-0.406121	15.6878	10256	26.2137	348.381	48928	45.6633	1628	186.408	344	456	27.9629	0.771399	5.44797	664.193	1650.29	9715.85	11244.1	10596.2	4	0.837996	0.801465	1.5181	0.677154	0.512963
hc_c36h20_0pent_1472.log	c1ccc2c(c1)c1ccccc1c1c2ccc2c1cc1cccc3c4cccc5cccc(c54)c2c13	21.7786	-0.18004	-0.07764	2.78645	-87.3364	14.9599	1012.4	12871	176.29	1.40453	0.02423	0.02456	1.37536	2.52448	32577	-0.00109	0.64235	0.5365	-0.04336	0.7506	0.1075	18166.1	0.281625	-0.440908	13.2711	9716	26.2137	353.735	42820	45.6633	1445	186.408	344	456	27.9629	0.775675	4.99694	670.854	2151.52	7237.57	9152.55	9887.36	4	0.841946	0.805617	1.53733	0.681721	0.517891
hc_c36h20_0pent_1473.log	c1ccc2c(c1)ccc1c2ccc2c1cc1c3ccccc3cc3c4cccc5cccc(c54)c2c13	13.3779	-0.18425	-0.07519	2.96768	-87.345	9.576	620.67	29507	167.18	1.40436	0.02482	0.02537	1.52981	2.52941	32524	-0.00092	0.51062	0.37219	-0.00653	0.492	0.1451	18637.4	0.252696	-0.412947	13.3859	9740	26.2137	352.941	42912	45.6633	1453	186.408	344	456	27.9629	0.769724	5.07398	658.595	2998.15	6581.14	9440.67	10049.7	6	0.835948	0.799648	1.4914	0.67581	0.512033
hc_c36h20_0pent_1474.log	c1ccc2c(c1)ccc1c2ccc2c1cc1cc3ccccc3c3c4cccc5cccc(c54)c2c13	28.5873	-0.17077	-0.08732	2.27079	-87.3269	20.9468	864.06	20279	168.53	1.40474	0.02422	0.02573	1.48834	2.89978	29046	0.01474	0.69234	0.55592	-0.01225	0.99472	0.2842	19059.2	0.265468	-0.387476	13.6065	9788	26.2137	352.722	43546	45.6633	1467	186.408	344	456	27.9629	0.764089	5.12869	668.217	2422.77	7429.8	9611.9	10110.9	5	0.834371	0.795547	1.50518	0.66657	0.498284
hc_c36h20_0pent_1475.log	c1ccc2c(c1)ccc1c2ccc2c1cc1cccc3c1c2c1cccc2cc4ccccc4c3c21	28.4117	-0.17434	-0.0836	2.46916	-87.3267	21.092	911.37	17983	172.04	1.40477	0.02441	0.02704	1.51999	2.19735	34596	-0.00662	0.53335	0.42142	0.06133	0.9955	0.1437	20252.5	0.258445	-0.385412	15.6012	9986	26.2137	351.228	46009	45.6633	1588	186.408	344	456	27.9629	0.762197	5.26688	669.99	1651.92	8788.78	10302.1	10290.3	5	0.832204	0.79355	1.53944	0.664921	0.49694
hc_c36h20_0pent_1476.log	c1ccc2c(c1)ccc1c2ccc2c1cc1cccc3c4cccc5cc6ccccc6c(c54)c2c13	22.9354	-0.17635	-0.08448	2.49991	-87.3353	15.6975	776.33	23573	177.26	1.40455	0.0246	0.02699	1.45744	4.08641	15075	0.00586	0.91032	0.74335	0.07951	0.54616	0.1458	17135.8	0.269699	-0.404172	13.2742	9770	26.2137	352.97	43381	45.6633	1463	186.408	344	456	27.9629	0.766129	4.86316	674.947	2527.24	6441.53	8477.65	9673.02	4	0.834453	0.796847	1.54131	0.670349	0.504238
hc_c36h20_0pent_1477.log	c1ccc2c(c1)ccc1c3cc4cccc5c6cccc7cccc(c76)c(c45)c3c3ccccc3c21	28.0685	-0.18106	-0.07881	2.78237	-87.3294	19.3795	1110.92	8889	175.69	1.40486	0.02464	0.0247	1.40355	3.70144	20140	-0.01139	0.85079	0.67249	-0.06244	0.80357	0.2047	16710.5	0.254999	-0.374661	13.474	9512	26.2137	356.076	40748	45.6633	1417	186.408	344	456	27.9629	0.771546	4.81684	660.118	2119.09	6572.04	8291.1	9566.84	7	0.838883	0.801891	1.57675	0.676644	0.51163
hc_c36h20_0pent_1478.log	c1ccc2cc3c(ccc4c3cc3c5ccccc5cc5c6cccc7cccc(c76)c4c35)cc2c1	15.4453	-0.18684	-0.07307	3.09584	-87.343	10.8269	612.03	29819	168.43	1.40424	0.0253	0.02625	1.46253	2.55988	32278	0.00654	0.51276	0.36843	-0.00177	0.48898	0.1838	18831.4	0.252302	-0.411714	13.8324	9758	26.2137	352.514	43041	45.6633	1453	186.408	344	456	27.9629	0.758064	5.09686	663.174	2896.73	6787.58	9542.84	10089	5	0.826309	0.788752	1.4824	0.662355	0.496333
hc_c36h20_0pent_1479.log	c1ccc2cc3c(ccc4c3cc3cc5ccccc5c5c6cccc7cccc(c76)c4c35)cc2c1	29.731	-0.17335	-0.08471	2.41202	-87.3258	21.6031	868.1	20092	169.68	1.40459	0.02489	0.02667	1.37558	3.37943	23971	0.00029	0.72448	0.57205	-0.02489	1.00793	0.2883	19345.5	0.261165	-0.383272	13.8414	9806	26.2137	352.295	43675	45.6633	1467	186.408	344	456	27.9629	0.750565	5.16455	680.459	2484.26	7535.93	9747.21	10175.7	4	0.822754	0.782743	1.47397	0.65135	0.480946
hc_c36h20_0pent_148.log	c1ccc2cc3c(ccc4c3ccc3c5cc6ccccc6c6ccc7cccc(c43)c7c65)cc2c1	10.7081	-0.19658	-0.06288	3.63816	-87.3479	7.7585	546.32	32590	165.68	1.40413	0.02484	0.02677	1.53976	2.52588	32559	0.00133	0.55794	0.44037	0.03987	0.63125	0.114	21756.4	0.243752	-0.413789	15.5744	10164	26.2137	348.871	47756	45.6633	1608	186.408	344	456	27.9629	0.769457	5.44099	680.264	1925.37	9330.37	11091.9	10600.1	3	0.835308	0.799241	1.46224	0.675876	0.512513
hc_c36h20_0pent_1480.log	c1ccc2cc3c(ccc4c3cc3cccc5c3c4c3cccc4cc6ccccc6c5c43)cc2c1	30.155	-0.17596	-0.08223	2.55052	-87.325	22.108	906.84	18188	173.82	1.40465	0.02503	0.02753	1.44591	2.53982	32442	-0.01722	0.60337	0.47849	0.06685	0.99619	0.196	20720.6	0.255097	-0.380222	15.756	10004	26.2137	350.801	46138	45.6633	1588	186.408	344	456	27.9629	0.749067	5.32385	671.799	1627.73	9091.11	10519.6	10382.8	4	0.821191	0.781221	1.51197	0.649911	0.479578
hc_c36h20_0pent_1481.log	c1ccc2cc3c(ccc4c3cc3cccc5c6cc7ccccc7c7cccc(c76)c4c35)cc2c1	15.9578	-0.18472	-0.07535	2.97611	-87.3425	11.1589	623.01	29428	166.25	1.40425	0.02539	0.02611	1.43378	2.7431	30560	-0.00384	0.58872	0.45963	-0.03981	0.5003	0.2603	21518	0.265259	-0.413823	16.1733	10046	26.2137	350.165	46509	45.6633	1592	186.408	344	456	27.9629	0.754904	5.42371	671.044	1575.32	9563.24	10941	10547.7	3	0.823875	0.785867	1.45407	0.658549	0.49172
hc_c36h20_0pent_1482.log	c1ccc2cc3c(ccc4c3cc3cccc5c6cccc7c8ccccc8cc(c76)c4c35)cc2c1	15.3077	-0.18472	-0.07442	3.00142	-87.3431	10.7973	628.38	29220	165.92	1.40423	0.02536	0.0261	1.43745	2.72561	30737	-0.00787	0.6222	0.50742	-0.06637	0.49961	0.2908	19677.8	0.265014	-0.420299	13.8283	9938	26.2137	350.955	45141	45.6633	1528	186.408	344	456	27.9629	0.755006	5.1999	679.425	2443.87	7726.75	9957.95	10236.6	3	0.823909	0.785942	1.44842	0.658711	0.491957
hc_c36h20_0pent_1483.log	c1ccc2cc3c(ccc4c3cc3cccc5c6cccc7cc8ccccc8c(c76)c4c35)cc2c1	24.45	-0.17806	-0.08292	2.58889	-87.3338	16.6054	765.52	24007	177.1	1.40441	0.02519	0.02758	1.34734	3.87231	17890	0.01385	0.85992	0.71295	0.06123	0.54981	0.1176	17866.1	0.265392	-0.397891	13.7462	9788	26.2137	352.543	43510	45.6633	1463	186.408	344	456	27.9629	0.753164	4.96176	674.897	2390.87	6932.06	8893.97	9826.18	3	0.823448	0.784622	1.52178	0.655643	0.487355
hc_c36h20_0pent_1484.log	c1ccc2cc3c(cc2c1)c1ccccc1c1c3cc2cccc3c4cccc5cccc(c54)c1c23	19.3397	-0.18358	-0.07628	2.91978	-87.341	12.0769	839.71	21308	168.74	1.40433	0.02515	0.02451	1.31001	4.47998	10849	0.00937	0.99042	0.79586	-0.06052	0.80815	0.2167	17187.5	0.254593	-0.385008	13.7012	9566	26.2137	355.084	41189	45.6633	1417	186.408	344	456	27.9629	0.763552	4.88512	669.455	2280.61	6783.97	8418.26	9697.41	5	0.83115	0.793995	1.45652	0.668417	0.503114
hc_c36h20_0pent_1485.log	c1ccc2c(c1)ccc1cc3c(ccc4c3cc3cccc5c6cccc7cccc(c76)c4c35)cc12	14.5646	-0.18327	-0.07667	2.90074	-87.3442	10.1107	581.4	31179	170.62	1.4042	0.02518	0.02495	1.45967	2.45009	33162	-0.00071	0.53818	0.41321	-0.01058	0.49258	0.2536	22338.7	0.265699	-0.399713	15.7092	10274	26.2137	347.954	49057	45.6633	1628	186.408	344	456	27.9629	0.762637	5.48653	669.362	1636.5	9940.02	11422.6	10664.2	5	0.830281	0.793098	1.51399	0.667463	0.502109
hc_c36h20_0pent_1486.log	c1ccc2cc3cc4c(ccc5c4cc4cccc6c7cccc8cccc(c87)c5c46)cc3cc2c1	21.8921	-0.18351	-0.07606	2.92386	-87.3353	15.6829	575.63	31446	176.43	1.40428	0.02556	0.02805	1.44083	2.61466	31784	0.00756	0.5342	0.39727	-0.00562	0.50174	0.3087	23260.6	0.265625	-0.396751	16.2479	10310	26.2137	347.28	49351	45.6633	1632	186.408	344	456	27.9629	0.74258	5.59565	672.715	1532.85	10532.1	11908.6	10833.4	3	0.814264	0.774567	1.47863	0.643814	0.473971
hc_c36h20_0pent_1487.log	c1ccc2c(c1)ccc1cc3ccc4c(cc5cccc6c7cccc8cccc(c87)c4c56)c3cc12	14.7461	-0.18368	-0.07669	2.91135	-87.3438	10.352	580.32	31227	169.81	1.40424	0.02534	0.02508	1.43146	2.70555	30937	0.01204	0.57517	0.44769	-0.01086	0.49779	0.279	21289.2	0.264515	-0.394818	14.8991	10118	26.2137	349.055	47061	45.6633	1548	186.408	344	456	27.9629	0.760523	5.36091	670.043	1743.08	9297.71	10847.2	10471.3	3	0.828391	0.791068	1.48277	0.665148	0.499544
hc_c36h20_0pent_1488.log	c1ccc2c(c1)ccc1ccc3c(cc4cccc5c6cccc7cc8ccccc8c(c76)c3c45)c12	29.6147	-0.1764	-0.08317	2.53692	-87.3283	20.0559	1074.01	10380	184	1.40463	0.02469	0.0271	1.37249	3.77363	19219	0.00819	0.87316	0.70436	0.0806	0.70392	0.0687	16384.5	0.278334	-0.443382	12.2556	9578	26.2137	354.837	41241	45.6633	1372	186.408	344	456	27.9629	0.762707	4.76683	663.239	2520.79	6030.74	8092.99	9509.74	4	0.831735	0.793691	1.66838	0.666301	0.499408
hc_c36h20_0pent_1489.log	c1ccc2c(c1)ccc1c3ccccc3c3c(cc4cccc5c6cccc7cccc(c76)c3c45)c21	24.8603	-0.18234	-0.07503	2.92006	-87.335	15.871	1150.37	7152	177.34	1.40451	0.02461	0.02446	1.26387	3.78737	19056	0.01326	0.80222	0.60533	-0.12139	0.95119	0.2017	15846.4	0.271042	-0.415246	12.4731	9392	26.2137	357.13	39376	45.6633	1340	186.408	344	456	27.9629	0.774536	4.70457	659.496	2450.19	5758	7852.88	9399.98	4	0.840488	0.804358	1.56449	0.680864	0.517388
hc_c36h20_0pent_149.log	c1ccc2cc3c(ccc4c3ccc3c5cccc6c7ccccc7c7cccc(c43)c7c65)cc2c1	8.61969	-0.20118	-0.05957	3.85341	-87.3508	5.93569	673.8	27456	156.02	1.40421	0.0247	0.02484	1.30599	2.93661	28636	-0.00821	0.60733	0.46509	0.01434	0.72698	0.136	21995	0.228306	-0.38008	16.1277	10122	26.2137	349.705	47427	45.6633	1612	186.408	344	456	27.9629	0.775191	5.47015	676.794	1450.45	9955.65	11193.5	10611.5	4	0.839855	0.804527	1.34853	0.682665	0.520621
hc_c36h20_0pent_1490.log	c1ccc2c(c1)ccc1c2ccc2ccc3c(cc4cccc5c6cccc7cccc(c76)c3c45)c21	21.5439	-0.18236	-0.07651	2.88033	-87.3363	15.0728	940.69	16479	177.65	1.40449	0.02479	0.02518	1.38112	2.2827	34204	-0.00083	0.57727	0.46756	-0.05581	0.70169	0.1772	19960.6	0.281486	-0.440337	14.7567	9944	26.2137	351.101	45248	45.6633	1534	186.408	344	456	27.9629	0.768712	5.21424	670.99	1705.67	8611.9	10138.8	10210.4	5	0.835862	0.798987	1.55235	0.673976	0.509171
hc_c36h20_0pent_1491.log	c1ccc2cc3c(ccc4ccc5c(cc6cccc7c8cccc9cccc(c98)c5c67)c43)cc2c1	25.2236	-0.17917	-0.07886	2.72958	-87.3321	17.6895	912.13	17950	180.6	1.40444	0.02506	0.02754	1.39833	2.5777	32108	-0.01025	0.60976	0.49191	-0.07411	0.66903	0.1016	19088.6	0.281001	-0.442814	14.0543	9962	26.2137	350.674	45377	45.6633	1534	186.408	344	456	27.9629	0.756222	5.10236	670.146	2010.93	7862.61	9662.24	10053.6	4	0.825395	0.787261	1.59249	0.659687	0.492633
hc_c36h20_0pent_1492.log	c1ccc2c(c1)ccc1ccc3ccc4c(cc5cccc6c7cccc8cccc(c87)c4c56)c3c12	25.4535	-0.18044	-0.07575	2.84876	-87.3334	16.878	1070.51	10501	174.68	1.4046	0.02505	0.02556	1.35599	3.6217	21169	0.01648	0.79087	0.62888	-0.07542	0.76801	0.1029	16684.7	0.285386	-0.408496	12.3591	9752	26.2137	352.989	43096	45.6633	1449	186.408	344	456	27.9629	0.765889	4.78551	657.84	2141.73	6534.85	8314.1	9522.28	4	0.833347	0.79628	1.63294	0.67088	0.505732
hc_c36h20_0pent_1497.log	c1ccc2c(c1)ccc1ccc3cc4cc5ccccc5c5c6cccc7cccc(c76)c(c3c12)c45	31.2498	-0.17243	-0.08735	2.31515	-87.3282	20.1083	1134.53	7883	180.85	1.40457	0.02486	0.02718	1.3732	4.92836	7027	-0.01532	0.9583	0.69753	-0.1358	0.68341	0.4965	14117.8	0.257338	-0.394893	11.5686	9428	26.2137	356.487	39682	45.6633	1341	186.408	344	456	27.9629	0.760902	4.45711	638.989	2496.16	4901.8	6832.66	8955.08	6	0.829756	0.79182	1.69945	0.664651	0.497951
hc_c36h20_0pent_1498.log	c1ccc2c(c1)ccc1cc3cc4ccc5ccccc5c4c4c5cccc6cccc(c65)c(c12)c34	32.1391	-0.17555	-0.08595	2.43814	-87.3273	20.6727	1203.7	5319	184.47	1.40468	0.02556	0.02536	1.47559	3.76678	19315	0.0001	0.8454	0.6667	0.01866	0.80305	0.3937	15567.3	0.258613	-0.381051	12.504	9416	26.2137	356.614	39558	45.6633	1346	186.408	344	456	27.9629	0.755431	4.66867	655.308	2250.58	5824.93	7684.76	9319.28	5	0.824674	0.786496	1.76176	0.658834	0.491703
hc_c36h20_0pent_1499.log	c1ccc2c(c1)ccc1ccc3cc4cccc5c4c(c4cccc6cc7ccccc7c5c64)c3c12	35.3801	-0.17268	-0.08303	2.4395	-87.3227	23.6096	1170.06	6448	172.51	1.40484	0.02508	0.02761	1.40457	4.8721	7532	0.02639	1.06291	0.8218	-0.04905	0.93019	0.2612	14356.3	0.256607	-0.378374	11.662	9554	26.2137	355.386	41125	45.6633	1423	186.408	344	456	27.9629	0.754088	4.4855	646.463	2479.31	5115.4	6896.08	9012.62	3	0.824608	0.785636	1.64923	0.656356	0.487806
hc_c36h20_0pent_15.log	c1ccc2c(c1)ccc1ccc3c4cccc5c6ccccc6c6c7ccccc7cc(c3c12)c6c54	17.8687	-0.19295	-0.06244	3.55136	-87.3421	11.4345	1084.36	9961	151.94	1.40451	0.02429	0.02532	1.25715	3.88742	17698	0.01971	0.86979	0.69861	-0.20181	0.9984	0.1795	15061	0.249615	-0.381006	11.5847	9402	26.2137	357.034	39483	45.6633	1341	186.408	344	456	27.9629	0.780504	4.60099	652.092	2753.17	5072.28	7395.03	9238.86	6	0.84504	0.809791	1.42966	0.688092	0.526191
hc_c36h20_0pent_150.log	c1ccc2cc3c(ccc4c3ccc3c5cccc6ccc7c8ccccc8cc(c43)c7c65)cc2c1	10.3687	-0.19625	-0.06282	3.63082	-87.3485	7.39202	568.71	31717	165.7	1.40412	0.02484	0.02677	1.50973	2.72602	30734	-0.00736	0.59166	0.46125	0.03411	0.63941	0.1071	20298.5	0.249456	-0.420408	13.8881	10056	26.2137	349.66	46388	45.6633	1548	186.408	344	456	27.9629	0.769508	5.26539	674.341	2375.21	8116.87	10309.3	10338.7	4	0.83536	0.799292	1.44762	0.675925	0.512561
hc_c36h20_0pent_1500.log	c1ccc2c(c1)ccc1cc3cccc4c3c(c3cccc5cc6ccc7ccccc7c6c4c53)c12	36.9293	-0.17417	-0.08309	2.47841	-87.3215	24.3592	1260.98	3642	176.4	1.40491	0.02566	0.02566	1.51547	3.52151	22396	-6e-05	0.85412	0.69574	0.01694	1.05456	0.0015	15948.1	0.247954	-0.36813	12.6381	9578	26.2137	355.218	41421	45.6633	1416	186.408	344	456	27.9629	0.750029	4.71377	663.026	2091.86	6195.61	7886.16	9389.37	4	0.820823	0.78168	1.72295	0.652055	0.4832
hc_c36h20_0pent_1501.log	c1ccc2c(c1)ccc1ccc3cc4cccc5c6cccc7cc8ccccc8c(c76)c(c45)c3c12	26.2711	-0.17482	-0.08341	2.48739	-87.3356	15.503	1045.95	11501	175.39	1.40438	0.02489	0.02757	1.22018	5.75952	1700	-0.00807	1.25078	0.87049	-0.01682	0.56265	0.4098	11813.8	0.26687	-0.39097	9.18667	9338	26.2137	357.389	38713	45.6633	1292	186.408	344	456	27.9629	0.764626	4.10423	599.647	2830.49	3611.69	5351.3	8344.21	5	0.832053	0.795005	1.57187	0.669643	0.504529
hc_c36h20_0pent_1502.log	c1ccc2c(c1)ccc1cc3cccc4c5cccc6cc7ccc8ccccc8c7c(c65)c(c12)c34	24.8834	-0.17663	-0.08366	2.52984	-87.3375	14.319	1058.93	10984	176.55	1.40433	0.02535	0.02568	1.2925	5.76371	1685	0	1.26684	0.93811	0.0145	0.68651	0.4135	12056.8	0.255713	-0.377373	9.12845	9290	26.2137	357.875	38205	45.6633	1282	186.408	344	456	27.9629	0.762481	4.14697	614.727	2704.01	3882.98	5459.03	8417.53	3	0.829769	0.792807	1.59891	0.667623	0.502664
hc_c36h20_0pent_1503.log	c1ccc2c(c1)ccc1cc3c4c5ccccc5cc5cccc(c6cc7ccccc7c(c12)c63)c54	25.8696	-0.18121	-0.07826	2.80141	-87.3322	17.6284	1069.95	10522	176.23	1.40458	0.02503	0.02747	1.43722	4.51282	10520	0.01561	1.14182	0.9145	0.06152	0.87076	0.1294	16056.4	0.261021	-0.399969	11.5332	9428	26.2137	356.528	39700	45.6633	1348	186.408	344	456	27.9629	0.760172	4.7427	675.417	2723.94	5826.07	7720.97	9491.34	5	0.82895	0.791061	1.63776	0.663989	0.497375
hc_c36h20_0pent_1504.log	c1ccc2c(c1)ccc1cc3c4cccc5cc6ccccc6c(c6cc7ccccc7c(c12)c36)c54	26.2612	-0.18147	-0.07874	2.79543	-87.3326	17.3471	1084.21	9970	168	1.40453	0.02463	0.02712	1.34828	3.70935	20037	0.00533	0.77109	0.61021	0.12656	0.80656	0.0617	16331.2	0.262568	-0.431989	12.5443	9428	26.2137	356.528	39700	45.6633	1352	186.408	344	456	27.9629	0.764372	4.77546	666.318	2420.95	6020.79	8125.8	9522.46	6	0.83298	0.795197	1.55323	0.66834	0.501913
hc_c36h20_0pent_1505.log	c1ccc2c(c1)cc1c3c(cc4ccccc4c23)c2c3ccccc3cc3cc4ccccc4c1c32	36.5501	-0.17041	-0.08701	2.26943	-87.3182	26.3954	1125.8	8254	169.61	1.40489	0.02405	0.0274	1.48569	2.9711	28270	0.01906	0.71628	0.57341	-0.26839	1.12503	0.2581	15819.4	0.262764	-0.412204	11.5389	9296	26.2137	357.962	38318	45.6633	1296	186.408	344	456	27.9629	0.755423	4.7286	665.415	3655.75	4478.79	7862.51	9486.11	3	0.828435	0.787912	1.5792	0.655476	0.484156
hc_c36h20_0pent_1506.log	c1ccc2c(c1)ccc1cc3cccc4c5cc6ccccc6c6c7ccccc7cc(c56)c(c12)c34	24.2743	-0.18369	-0.07643	2.91869	-87.3345	16.1853	1061.31	10876	168.03	1.40451	0.02507	0.02624	1.44875	3.96325	16722	0.01649	0.81546	0.63025	-0.15591	0.94055	0.209	15060.6	0.255954	-0.406484	11.5237	9416	26.2137	356.633	39564	45.6633	1338	186.408	344	456	27.9629	0.760358	4.60001	657.849	3012.6	4791.3	7416.49	9241.84	4	0.829066	0.791221	1.5652	0.664237	0.497699
hc_c36h20_0pent_1507.log	c1ccc2c(c1)ccc1cc3c4cccc5cccc(c6cc7ccc8ccccc8c7c(c12)c36)c54	18.1304	-0.18791	-0.07245	3.14183	-87.3438	10.3177	880.72	19513	158.06	1.40432	0.02507	0.02526	1.28598	5.12344	5154	0	0.97545	0.71025	-0.03074	0.62989	0.0752	15365.2	0.261353	-0.38817	11.4146	9398	26.2137	356.601	39291	45.6633	1277	186.408	344	456	27.9629	0.769161	4.63864	650.409	2303.98	5756.1	7489.41	9263.81	6	0.835116	0.798984	1.47026	0.675488	0.51201
hc_c36h20_0pent_1508.log	c1ccc2c(c1)ccc1ccc3cc4c5cccc6cccc(c7cc8ccccc8c(c74)c3c12)c65	18.318	-0.18934	-0.06935	3.2651	-87.3433	10.6248	864.56	20247	155.6	1.40437	0.02509	0.02561	1.28608	4.97402	6584	0.02173	1.06943	0.82437	-0.07036	0.64774	0.1545	15262.7	0.260418	-0.400308	11.5819	9482	26.2137	355.836	40231	45.6633	1347	186.408	344	456	27.9629	0.766428	4.61199	641.367	2272.74	5829.91	7353.14	9222.49	5	0.833084	0.796515	1.49582	0.672131	0.507874
hc_c36h20_0pent_151.log	c1ccc2cc3c(ccc4c3ccc3c5cccc6ccc7cc8ccccc8c(c43)c7c65)cc2c1	15.1785	-0.19619	-0.06242	3.64007	-87.3443	10.051	716.48	26033	164.67	1.40421	0.02511	0.02773	1.36361	3.78595	19071	0.01505	0.8122	0.66673	0.13229	0.74144	0.1266	18593.6	0.242105	-0.389458	13.8095	9912	26.2137	351.178	44816	45.6633	1483	186.408	344	456	27.9629	0.766891	5.04374	677.796	2243.41	7438.83	9321.1	9949.28	4	0.832779	0.796689	1.44916	0.673276	0.509872
hc_c36h20_0pent_1510.log	c1ccc2c(c1)cc1c3cccc4cc5ccccc5c(c43)c3c4c(ccc5ccccc54)cc2c13	23.6781	-0.17783	-0.0819	2.61039	-87.3372	14.4667	900.76	18500	171.76	1.40438	0.02503	0.02661	1.41968	5.15081	4925	0.002	1.08859	0.80214	-0.00736	0.53646	0.2239	14459.4	0.259199	-0.415013	11.1748	9302	26.2137	357.802	38353	45.6633	1271	186.408	344	456	27.9629	0.761594	4.52629	651.68	2875.79	4794.55	6900.75	9096.45	6	0.829598	0.792191	1.57991	0.666099	0.500344
hc_c36h20_0pent_1511.log	c1ccc2c(c1)cc1c3c4ccccc4cc4cccc(c43)c3c4c(ccc5ccccc54)cc2c13	31.5041	-0.17543	-0.08037	2.58672	-87.3258	21.6268	1102.9	9224	171.91	1.40476	0.02497	0.0267	1.56092	3.76378	19352	0.02064	0.80144	0.61878	0.10115	1.02247	0.0878	15703.6	0.253037	-0.415827	11.7314	9410	26.2137	356.703	39505	45.6633	1335	186.408	344	456	27.9629	0.755016	4.70302	664.011	3314.73	4806.06	7766.05	9425.56	4	0.825332	0.786486	1.64828	0.657466	0.489142
hc_c36h20_0pent_1513.log	c1ccc2c(c1)cc1c3c2cc2ccccc2c3c2cccc3cc4ccc5ccccc5c4c1c32	30.9587	-0.17553	-0.08015	2.59542	-87.3262	21.4055	1119.31	8541	170.97	1.40478	0.02524	0.02643	1.56517	3.77098	19261	0.01497	0.78337	0.59479	-0.26519	1.04488	0.2371	15123.2	0.248124	-0.387789	11.7298	9410	26.2137	356.703	39505	45.6633	1338	186.408	344	456	27.9629	0.752083	4.61626	655.878	3118.54	4689.78	7470.22	9273.86	3	0.822477	0.783583	1.64575	0.654463	0.486052
hc_c36h20_0pent_1514.log	c1ccc2c(c1)ccc1cc3c4cccc5cccc(c54)c4c5c(ccc6ccccc65)cc(c12)c34	23.8901	-0.18065	-0.07703	2.81965	-87.3346	16.1108	1035.63	11935	173.4	1.40456	0.0252	0.02537	1.56971	3.91647	17327	0.00786	0.95467	0.74111	0.06276	0.94226	0.1746	16166.4	0.249424	-0.395522	11.6221	9488	26.2137	355.676	40248	45.6633	1348	186.408	344	456	27.9629	0.763768	4.75675	666.559	3038.32	5419.03	7932.3	9512.68	4	0.831235	0.794162	1.69615	0.668751	0.503593
hc_c36h20_0pent_1515.log	c1ccc2c(c1)ccc1cc3c4cccc5cc6ccccc6c(c54)c4c5ccccc5cc(c12)c34	28.894	-0.17583	-0.0845	2.48522	-87.3296	19.2532	1090.22	9711	175.5	1.40455	0.02444	0.02744	1.37921	3.78646	19064	-0.00137	0.88198	0.71899	0.00929	0.70094	0.0362	16226.8	0.260731	-0.434565	12.5152	9422	26.2137	356.598	39641	45.6633	1352	186.408	344	456	27.9629	0.764527	4.76322	670.332	2509.29	5945.85	7999.93	9504.85	3	0.833395	0.795451	1.60533	0.668264	0.501549
hc_c36h20_0pent_1516.log	c1ccc2c(c1)ccc1cc3c4c5ccccc5cc5cccc(c54)c4c5ccccc5cc(c12)c34	35.774	-0.17295	-0.08394	2.42209	-87.3181	26.465	1128.91	8119	183.76	1.40499	0.02452	0.02765	1.63116	2.48623	32892	-0.00028	0.56777	0.43461	0.11042	1.03264	0.1129	16391.4	0.255219	-0.427485	11.6229	9458	26.2137	356.154	39989	45.6633	1348	186.408	344	456	27.9629	0.753784	4.79357	662.398	3197.58	5191.1	8231.13	9581.19	2	0.825588	0.785816	1.74862	0.65491	0.484933
hc_c36h20_0pent_1517.log	c1ccc2c(c1)ccc1ccc3cc4c5cccc6cccc(c65)c5c6ccccc6cc(c3c12)c45	23.8796	-0.1804	-0.07722	2.80767	-87.3353	15.6924	1089.61	9733	167.14	1.40448	0.02475	0.02619	1.39997	3.81452	18667	0.02251	0.9055	0.73008	-0.1537	0.83188	0.0993	15808.5	0.256556	-0.389761	11.6464	9548	26.2137	355.103	40904	45.6633	1361	186.408	344	456	27.9629	0.767819	4.68801	665.782	2541.23	5716.59	7776.03	9380.71	6	0.834924	0.798076	1.58959	0.673123	0.508367
hc_c36h20_0pent_1518.log	c1ccc2c(c1)cc1c3cccc4cccc(c43)c3c4ccc5ccc6ccccc6c5c4cc2c13	19.4815	-0.18394	-0.07398	2.99217	-87.3388	13.4845	922.76	17407	172.77	1.40443	0.02481	0.02557	1.45588	2.99196	28070	0.00409	0.65919	0.511	-0.023	0.65546	0.0432	16790.2	0.251412	-0.464836	12.3794	9548	26.2137	354.856	40808	45.6633	1365	186.408	344	456	27.9629	0.768189	4.82778	668.834	2963.12	5692.1	8412.59	9637.8	6	0.835065	0.79836	1.58029	0.673697	0.509195
hc_c36h20_0pent_1519.log	c1ccc2c(c1)cc1c3cccc4cccc(c43)c3c4c5ccccc5c5ccccc5c4cc2c13	16.2406	-0.18535	-0.07408	3.02781	-87.3445	9.86946	871.36	19938	161.89	1.4044	0.02477	0.02297	1.39211	4.34636	12157	0.00599	0.91591	0.69104	-0.04333	0.76757	0.159	15521.1	0.251674	-0.411735	11.3611	9308	26.2137	357.943	38460	45.6633	1302	186.408	344	456	27.9629	0.773262	4.67806	663.349	3543.31	4564.62	7586.23	9393.2	6	0.838882	0.802959	1.44853	0.679886	0.51678
hc_c36h20_0pent_152.log	c1ccc2cc3c(cc2c1)c1ccccc1c1c3ccc2c3cccc4ccc5cccc(c5c43)c21	11.5956	-0.20262	-0.05672	3.97014	-87.3494	6.83868	792.7	22969	156.34	1.40415	0.02464	0.0241	1.20469	4.48621	10781	0.00586	1.01139	0.82131	0.01116	0.87143	0.0893	18016	0.225754	-0.383023	13.7222	9702	26.2137	353.592	42619	45.6633	1437	186.408	344	456	27.9629	0.780573	4.97695	671.299	2067.98	7456.85	8857.32	9834.45	5	0.84393	0.809415	1.35722	0.689208	0.528616
hc_c36h20_0pent_1520.log	c1ccc2c(c1)ccc1c2cc2c3ccccc3cc3c4cccc5cc6ccccc6c(c54)c1c23	20.7298	-0.17928	-0.08136	2.66454	-87.3384	13.698	792.42	22978	170.33	1.40446	0.02498	0.0265	1.40426	4.1588	14152	0.01857	0.92171	0.72827	0.05869	0.53422	0.0677	15756.2	0.261078	-0.416663	11.3337	9386	26.2137	356.75	39173	45.6633	1306	186.408	344	456	27.9629	0.761692	4.70843	673.601	4017.92	4221.89	7705.11	9449.71	5	0.829947	0.792384	1.52176	0.665974	0.49994
hc_c36h20_0pent_1521.log	c1ccc2c(c1)ccc1c2cc2c3ccccc3cc3c4c5ccccc5cc5cccc(c54)c1c23	26.1164	-0.1773	-0.07946	2.66236	-87.3301	18.9635	968.18	14953	166.35	1.40466	0.02464	0.02626	1.47203	2.47832	32958	-0.00977	0.55982	0.43205	0.17796	1.00517	0.103	17022.7	0.25373	-0.415064	13.5153	9494	26.2137	355.761	40397	45.6633	1387	186.408	344	456	27.9629	0.759635	4.88201	671.258	2878.3	5838.55	8566.91	9723.74	6	0.829382	0.79089	1.51689	0.662591	0.494899
hc_c36h20_0pent_1522.log	c1ccc2c(c1)ccc1c2cc2c3c(ccc4ccccc43)cc3c4cccc5cccc(c54)c1c32	17.9489	-0.18212	-0.07609	2.88522	-87.3397	12.8874	861.85	20372	170.46	1.40447	0.02485	0.02511	1.48395	3.36655	24125	0.01425	0.82012	0.64446	0.10349	0.85774	0.2091	16508	0.252817	-0.426777	11.4458	9500	26.2137	355.279	40264	45.6633	1316	186.408	344	456	27.9629	0.768353	4.79915	673.039	3794.87	4775.07	8186.66	9609.61	7	0.83529	0.798547	1.55545	0.673805	0.509235
hc_c36h20_0pent_1523.log	c1ccc2c(c1)cc1c3cccc4cccc(c43)c3c1c2cc1ccc2ccc4ccccc4c2c13	19.2956	-0.18332	-0.0747	2.9557	-87.3423	11.3113	907.01	18180	162.26	1.40431	0.02516	0.02578	1.36646	4.9732	6596	0.026	0.99355	0.74182	-0.04197	0.60382	0.2948	14417.7	0.255069	-0.40896	11.5226	9452	26.2137	356.098	39888	45.6633	1341	186.408	344	456	27.9629	0.766296	4.50665	643.169	2790.7	4795.83	6956.08	9052.49	4	0.832306	0.79614	1.54759	0.672572	0.509032
hc_c36h20_0pent_1524.log	c1ccc2c(c1)cc1c3cccc4cc5ccc6ccc7ccccc7c6c5c(c5cccc2c15)c43	20.3202	-0.1819	-0.07729	2.84658	-87.3409	12.1335	910.64	18033	163.06	1.40437	0.02536	0.02613	1.34155	5.00532	6290	-0.02137	0.99921	0.75105	-0.09072	0.60802	0.335	14214.5	0.25019	-0.417722	11.4066	9596	26.2137	354.75	41496	45.6633	1427	186.408	344	456	27.9629	0.761719	4.45947	648.379	2805.12	4676.01	6865.4	8974.79	6	0.828646	0.791909	1.52719	0.66718	0.502622
hc_c36h20_0pent_1525.log	c1ccc2c(c1)ccc1c2ccc2cc3cccc4c5cc6ccccc6c6cccc(c65)c(c21)c34	18.5889	-0.18199	-0.07877	2.80876	-87.3411	12.0608	790.48	23055	164.87	1.40443	0.02515	0.02571	1.43432	3.91736	17313	-0.00919	0.81677	0.61453	-0.08887	0.64692	0.2377	17333.2	0.256385	-0.416026	13.29	9788	26.2137	352.769	43588	45.6633	1512	186.408	344	456	27.9629	0.763849	4.90133	672.806	2654.42	6358.52	8626.72	9731.8	6	0.831081	0.794155	1.50376	0.66904	0.504143
hc_c36h20_0pent_1526.log	c1ccc2c(c1)ccc1c2cc2cc3ccccc3c3c4cc5ccccc5c5cccc(c54)c1c23	26.936	-0.17258	-0.08478	2.38916	-87.3296	19.2436	938.65	16603	159.37	1.40465	0.0245	0.02528	1.41815	2.86936	29334	0.00903	0.62552	0.47022	-0.21848	1.00507	0.3175	17725.4	0.265991	-0.411943	13.8953	9548	26.2137	355.155	40946	45.6633	1405	186.408	344	456	27.9629	0.758894	4.97795	666.84	2698.52	6408.84	8916.67	9872.02	4	0.829543	0.79049	1.44544	0.661048	0.492354
hc_c36h20_0pent_1527.log	c1ccc2c(c1)ccc1c2cc2c3cccc4cc5c6ccccc6ccc5c(c5cccc1c25)c43	13.6811	-0.18242	-0.07746	2.85611	-87.3448	9.68756	650.68	28330	166.96	1.40438	0.0249	0.02457	1.43937	2.89433	29091	0.02095	0.71676	0.60164	-0.05496	0.48769	0.1991	20270.4	0.269282	-0.426513	15.5885	9932	26.2137	351.587	45364	45.6633	1564	186.408	344	456	27.9629	0.769308	5.27643	676.447	1708.84	8832.7	10211.1	10317.6	5	0.835931	0.799383	1.4634	0.67504	0.51082
hc_c36h20_0pent_1528.log	c1ccc2c(c1)ccc1c2cc2cccc3c4cc5ccc6ccccc6c5c5cccc(c45)c1c23	19.7852	-0.18241	-0.07794	2.84277	-87.3383	13.8015	916.28	17736	167.92	1.40444	0.02472	0.02449	1.39222	3.5033	22649	-0.01047	0.75742	0.60122	-0.11462	0.67187	0.1558	19953.7	0.267877	-0.400991	14.9476	9860	26.2137	352.162	44428	45.6633	1522	186.408	344	456	27.9629	0.769039	5.23406	676.122	1785.73	8575.36	10059.6	10247.1	3	0.836304	0.799357	1.52582	0.6742	0.509265
hc_c36h20_0pent_1529.log	c1ccc2c(c1)ccc1c2cc2cccc3c4cc5ccccc5c5cc6ccccc6c(c54)c1c23	20.049	-0.17958	-0.08085	2.68658	-87.3393	13.1729	793.8	22928	168.42	1.40443	0.02503	0.02592	1.42193	4.06737	15320	-0.00757	0.974	0.81215	-0.00259	0.54054	0.1173	16654.8	0.268762	-0.413532	13.6378	9494	26.2137	355.847	40433	45.6633	1409	186.408	344	456	27.9629	0.761216	4.83156	672.943	2481.3	6274.02	8140.69	9617.7	3	0.829249	0.791824	1.50692	0.665696	0.499909
hc_c36h20_0pent_153.log	c1ccc2c(c1)ccc1cc3c(ccc4c3ccc3c5cccc6ccc7cccc(c43)c7c65)cc12	6.5295	-0.20174	-0.0571	3.93586	-87.353	4.55999	520.41	33285	159.69	1.40401	0.02481	0.02432	1.43841	2.40884	33467	-0.00172	0.55008	0.45103	0.02462	0.62593	0.0771	23474	0.226776	-0.378864	15.7709	10446	26.2137	346.323	51039	45.6633	1648	186.408	344	456	27.9629	0.778434	5.59859	673.257	1432.11	10764.7	12034.7	10833.6	6	0.842043	0.80737	1.45975	0.686845	0.525973
hc_c36h20_0pent_1530.log	c1ccc2c(c1)cc1c3cccc4cc5c6ccccc6c6ccccc6c5c(c5cccc2c15)c43	16.6804	-0.18426	-0.07577	2.95216	-87.344	10.2167	861.38	20405	159.05	1.40445	0.02504	0.02304	1.37639	4.36453	11983	0.00417	0.90864	0.71523	-0.05191	0.77691	0.2199	16789.1	0.259228	-0.416576	13.7052	9524	26.2137	355.941	40872	45.6633	1423	186.408	344	456	27.9629	0.768074	4.84054	665.002	2202.86	6572.57	8274.43	9616.03	5	0.834563	0.798099	1.43268	0.673926	0.509855
hc_c36h20_0pent_1531.log	c1ccc2c(c1)ccc1c2ccc2c1cc1cccc3c4cc5ccccc5c5cccc(c54)c2c13	14.3625	-0.18207	-0.07782	2.83679	-87.344	10.2243	630.75	29119	166.08	1.40439	0.02483	0.02564	1.53638	2.96903	28302	-0.01101	0.60578	0.45653	-0.06239	0.49905	0.2512	20806.8	0.269731	-0.413631	15.6058	10028	26.2137	350.592	46380	45.6633	1592	186.408	344	456	27.9629	0.767346	5.33527	665.258	1807.54	8965.2	10557.5	10418.7	4	0.834332	0.797559	1.47126	0.672757	0.508134
hc_c36h20_0pent_1532.log	c1ccc2c(c1)cc1c3cccc4cc5c(ccc6ccc7ccccc7c65)c(c5cccc2c15)c43	20.9632	-0.18214	-0.07636	2.87842	-87.3371	14.5374	943.32	16346	172.05	1.40447	0.02496	0.02571	1.43942	2.92495	28764	-0.02043	0.71687	0.59554	0.02699	0.67901	0.1073	19475.6	0.279496	-0.442926	14.739	9836	26.2137	352.393	44168	45.6633	1511	186.408	344	456	27.9629	0.763502	5.17117	675.434	1740.3	8380.94	9798.05	10143.6	5	0.831204	0.793985	1.57457	0.668275	0.502855
hc_c36h20_0pent_1533.log	c1ccc2c(c1)cc1c3c2cccc3c2c3c(ccc4ccccc43)cc3cc4ccccc4c1c32	31.4866	-0.17182	-0.08541	2.35134	-87.3261	21.4617	1065.29	10702	159.96	1.40474	0.02491	0.0258	1.40649	4.09181	15013	0.0408	0.92353	0.70914	-0.29315	1.05557	0.3351	15879.2	0.259297	-0.408642	11.5706	9428	26.2137	356.456	39670	45.6633	1349	186.408	344	456	27.9629	0.753545	4.72223	662.375	3218.51	5069.31	7790.38	9458.61	6	0.824705	0.785334	1.53484	0.655244	0.485983
hc_c36h20_0pent_1534.log	c1ccc2c(c1)cc1c3c2cccc3c2c3ccccc3cc3cc4ccc5ccccc5c4c1c32	31.7776	-0.17106	-0.08579	2.32032	-87.3257	21.6983	1064.53	10744	160.4	1.40476	0.02498	0.02597	1.41656	4.40449	11559	0.03972	0.95389	0.73	-0.26931	1.06885	0.4247	15286.3	0.259031	-0.387774	11.5411	9392	26.2137	356.752	39250	45.6633	1303	186.408	344	456	27.9629	0.752859	4.64145	656.278	3321.01	4666.59	7460.57	9321.59	5	0.824179	0.784709	1.54779	0.654417	0.484978
hc_c36h20_0pent_1535.log	c1ccc2c(c1)ccc1cc3c4cccc5cc6ccc7ccccc7c6c(c6cccc(c12)c36)c54	24.43	-0.18166	-0.0788	2.79896	-87.3346	16.1199	1050.11	11335	170.71	1.40451	0.02511	0.02505	1.42801	4.58933	9867	0.00389	1.02192	0.81796	-0.17021	0.81957	0.1117	17205.1	0.254656	-0.39924	12.6043	9704	26.2137	353.674	42660	45.6633	1451	186.408	344	456	27.9629	0.764545	4.8703	668.063	2401.25	6650.26	8470.65	9678.68	4	0.832203	0.795011	1.63141	0.669357	0.503986
hc_c36h20_0pent_1536.log	c1ccc2c(c1)ccc1cc3c4c(cccc4c4c5ccccc5cc5cc6ccccc6c3c54)c12	31.0625	-0.17173	-0.08908	2.24902	-87.3255	21.8304	1067.96	10602	182.61	1.40464	0.02421	0.0267	1.5202	4.34264	12196	-0.01056	0.87601	0.67026	-0.07152	0.69554	0.215	17048.8	0.26877	-0.427699	12.5523	9548	26.2137	355.252	40958	45.6633	1388	186.408	344	456	27.9629	0.762372	4.87378	671.028	2901.39	5972.71	8451.87	9709.6	5	0.832869	0.793911	1.69828	0.664662	0.496138
hc_c36h20_0pent_1537.log	c1ccc2c(c1)ccc1ccc3cc4c5cccc6cc7ccccc7c(c7cccc(c47)c3c12)c65	26.1434	-0.18009	-0.0789	2.75352	-87.3325	17.4452	1064.92	10723	169.16	1.40456	0.02477	0.02627	1.36231	5.09329	5437	0.01349	1.15614	0.93276	-0.01198	0.77043	0.1356	17585	0.260925	-0.391033	12.5469	9764	26.2137	353.1	43316	45.6633	1461	186.408	344	456	27.9629	0.765807	4.91163	673.445	2141.73	7228.79	8566.14	9741.97	3	0.833888	0.796433	1.61037	0.670243	0.504402
hc_c36h20_0pent_1538.log	c1ccc2c(c1)cc1c3c4ccccc4cc4c5ccccc5cc(c5c6ccccc6cc2c15)c43	19.2752	-0.17998	-0.07796	2.77611	-87.3388	13.4632	853.06	20782	172.46	1.40436	0.02482	0.02758	1.55546	3.47506	22960	0.0075	0.9629	0.8056	-0.12858	0.59399	0.0451	16019.8	0.24946	-0.429673	12.1255	9332	26.2137	357.482	38666	45.6633	1324	186.408	344	456	27.9629	0.75855	4.76085	680.643	3614.37	4794.99	7795.49	9551.26	4	0.826833	0.789252	1.57682	0.662806	0.496741
hc_c36h20_0pent_1539.log	c1ccc2c(c1)cc1c3c2cccc3c2cc3ccc4ccccc4c3c3cc4ccccc4c1c23	18.7306	-0.18153	-0.0767	2.85257	-87.3397	12.8983	955.14	15679	164.68	1.40435	0.02465	0.02626	1.44721	2.53235	32494	0.0086	0.64764	0.53251	-0.1379	0.69708	0.1786	17631.6	0.251918	-0.434056	14.0007	9554	26.2137	355.108	41017	45.6633	1412	186.408	344	456	27.9629	0.765823	4.95753	675.536	2293.36	6786.59	8855.68	9826.7	4	0.833043	0.796124	1.53496	0.671025	0.506142
hc_c36h20_0pent_154.log	c1ccc2cc3cc4c(ccc5c4ccc4c6cccc7ccc8cccc(c54)c8c76)cc3cc2c1	14.749	-0.18797	-0.07407	3.09938	-87.3433	10.6561	530.12	33059	164.86	1.40408	0.02511	0.02772	1.40729	2.63064	31652	0.00693	0.56058	0.44377	0.07127	0.64231	0.1504	24445	0.232145	-0.373783	16.2885	10482	26.2137	345.648	51333	45.6633	1652	186.408	344	456	27.9629	0.759306	5.71055	688.993	1384.7	11330	12544	11010.1	4	0.826849	0.789729	1.41587	0.66422	0.498978
hc_c36h20_0pent_1540.log	c1ccc2c(c1)ccc1c2cc2c3ccccc3cc3c4cccc5c6ccccc6cc(c54)c1c23	11.4017	-0.18659	-0.07192	3.12033	-87.3478	7.81104	663.66	27849	160.81	1.40427	0.02506	0.02475	1.47371	2.85233	29497	-0.01011	0.64611	0.51611	-0.08253	0.48392	0.1767	17220.9	0.248044	-0.424135	12.2254	9518	26.2137	355.212	40513	45.6633	1363	186.408	344	456	27.9629	0.765057	4.91281	674.284	3701.88	5164.69	8622.57	9801.76	6	0.831706	0.795142	1.46204	0.670767	0.506519
hc_c36h20_0pent_1541.log	c1ccc2c(c1)cc1c3c2cccc3c2cc3ccccc3c3cc4ccc5ccccc5c4c1c32	15.8402	-0.18471	-0.07325	3.03298	-87.3444	9.9706	806.35	22497	161.13	1.40431	0.02527	0.02502	1.50815	4.23158	13323	0.0062	0.91236	0.70907	-0.13583	0.66332	0.2527	15675.5	0.24835	-0.41151	12.1842	9434	26.2137	356.201	39657	45.6633	1310	186.408	344	456	27.9629	0.762684	4.70007	660.318	3148.13	5030.47	7677.76	9416.64	5	0.829566	0.792857	1.53504	0.668185	0.503676
hc_c36h20_0pent_1542.log	c1ccc2c(c1)cc1c3cccc4c5ccc6ccc7ccccc7c6c5cc(c5cccc2c15)c43	10.3151	-0.18917	-0.06807	3.2953	-87.3486	7.35185	697.39	26688	151.83	1.40434	0.0251	0.02443	1.40698	3.73763	19675	0.01881	0.76401	0.59514	-0.01455	0.64219	0.1918	18766.4	0.243042	-0.439837	13.7807	9896	26.2137	351.596	44740	45.6633	1518	186.408	344	456	27.9629	0.767226	5.07024	676.911	2168.67	7594.46	9420.48	10013.8	6	0.833517	0.797176	1.40347	0.673254	0.509403
hc_c36h20_0pent_1543.log	c1ccc2c(c1)ccc1c2ccc2c1cc1c3cccc4c5ccccc5cc(c5cccc2c51)c43	5.76785	-0.19009	-0.06859	3.30619	-87.3529	4.60732	390.41	35149	155.09	1.40434	0.02522	0.02426	1.55574	1.96655	35176	-0.00859	0.42074	0.33337	-0.01448	0.21216	0.0288	22056.6	0.243644	-0.418849	16.2271	10088	26.2137	349.795	46952	45.6633	1599	186.408	344	456	27.9629	0.76666	5.48339	661.554	1573.56	9809.36	11275.2	10652.3	6	0.83284	0.796568	1.41204	0.672786	0.509058
hc_c36h20_0pent_1544.log	c1ccc2c(c1)cc1c3cccc4c5c6ccccc6c6ccccc6c5cc(c5cccc2c15)c34	10.918	-0.18731	-0.07036	3.18237	-87.3484	7.45903	711.83	26216	155.2	1.4044	0.02465	0.02305	1.36716	3.18261	26106	5e-05	0.81474	0.67809	-0.07108	0.67409	0.0699	19178.5	0.24652	-0.414498	13.8592	9704	26.2137	353.987	42768	45.6633	1472	186.408	344	456	27.9629	0.774264	5.14521	678.615	1923.62	8068.57	9597.91	10121.5	6	0.83969	0.803887	1.3834	0.68106	0.51817
hc_c36h20_0pent_1545.log	c1ccc2c(c1)ccc1c2cc2c3cccc4c5ccccc5cc(c5cc6ccccc6c1c52)c43	11.5764	-0.19043	-0.06965	3.28659	-87.3474	8.05123	697.27	26691	151.63	1.40431	0.02478	0.02476	1.38996	2.18829	34628	0.01182	0.4514	0.34987	-0.01156	0.62556	0.1443	18357.8	0.240595	-0.404962	13.9371	9596	26.2137	354.535	41412	45.6633	1412	186.408	344	456	27.9629	0.768871	5.05579	671.098	2724.38	6675.9	9300.31	10012.2	6	0.835621	0.798994	1.39527	0.67449	0.510129
hc_c36h20_0pent_1546.log	c1ccc2c(c1)ccc1c2cc2c3cccc4c5ccccc5cc(c43)c3c4ccccc4cc1c23	13.7253	-0.18206	-0.07671	2.86672	-87.3446	9.8419	693.49	26803	165.46	1.40432	0.02477	0.02598	1.52348	3.22382	25652	0.00803	0.66634	0.50634	-0.03995	0.46238	0.1491	18042.4	0.248501	-0.430774	13.6645	9590	26.2137	354.605	41353	45.6633	1412	186.408	344	456	27.9629	0.767491	5.01543	669.361	2698.01	6619.39	9048.77	9944.01	6	0.834214	0.797604	1.50364	0.673134	0.508802
hc_c36h20_0pent_1547.log	c1ccc2c(c1)ccc1c2cc2c3cccc4c5ccc6ccccc6c5cc(c5cccc1c52)c43	5.89739	-0.18746	-0.07141	3.15788	-87.3527	4.73636	403.07	35054	157.23	1.40436	0.02514	0.02431	1.52304	1.80688	35353	0.0194	0.50519	0.43033	0.01366	0.18632	0.039	21034.3	0.216284	-0.421381	15.6826	9992	26.2137	350.79	45936	45.6633	1564	186.408	344	456	27.9629	0.769867	5.36233	668.481	1688.58	9182.95	10702.1	10465.9	8	0.835617	0.799613	1.40979	0.676376	0.513125
hc_c36h20_0pent_1548.log	c1ccc2c(c1)ccc1c2cc2c3cccc4c5c(ccc6ccccc65)cc(c5cccc1c25)c34	11.0155	-0.18665	-0.07143	3.1353	-87.3473	8.1732	603.28	30167	153.95	1.40443	0.02509	0.02463	1.48111	2.6694	31295	0.01472	0.48885	0.35616	0.14419	0.69113	0.0625	20810.5	0.231843	-0.415696	14.8457	9956	26.2137	351.116	45456	45.6633	1536	186.408	344	456	27.9629	0.767329	5.33019	661.82	1756.29	8984.76	10601.2	10413.2	4	0.833845	0.797364	1.44784	0.673156	0.509054
hc_c36h20_0pent_1549.log	c1ccc2c(c1)ccc1c2cc2c3c1cccc3c1cc3ccccc3c3cc4ccccc4c2c31	13.0625	-0.18249	-0.07591	2.90019	-87.3455	9.24311	664.52	27806	163.76	1.40434	0.02482	0.02563	1.49183	3.65639	20730	0.01257	0.8384	0.70412	-0.09932	0.45834	0.0952	17446.2	0.248131	-0.452035	13.6705	9590	26.2137	354.605	41353	45.6633	1416	186.408	344	456	27.9629	0.766668	4.92811	675.13	2527.88	6572.18	8646.28	9795.62	6	0.833485	0.796817	1.47757	0.672228	0.507793
hc_c36h20_0pent_155.log	c1ccc2c(c1)ccc1cc3ccc4c(ccc5c6cccc7ccc8cccc(c45)c8c76)c3cc12	6.73471	-0.20247	-0.0575	3.94484	-87.3526	4.78681	527.49	33127	158.81	1.40405	0.02493	0.02434	1.41154	2.74374	30550	0.01241	0.60421	0.48051	0.07507	0.6331	0.1255	22424.3	0.226745	-0.392184	14.9034	10290	26.2137	347.379	48995	45.6633	1568	186.408	344	456	27.9629	0.776742	5.47532	678.728	1651.37	10017.5	11451.4	10652.7	4	0.840544	0.805752	1.42738	0.684981	0.523894
hc_c36h20_0pent_1550.log	c1ccc2c(c1)ccc1cc3c4cccc5c6c(ccc7ccccc76)cc(c6cccc(c12)c63)c45	15.8372	-0.18695	-0.07101	3.15489	-87.3423	11.2568	921.4	17479	152.05	1.40437	0.02486	0.02492	1.37528	2.42639	33349	-0.00032	0.59155	0.49072	-0.06048	0.93799	0.0031	21094.9	0.229692	-0.381297	15.8089	9992	26.2137	351.078	46032	45.6633	1578	186.408	344	456	27.9629	0.769652	5.36782	681.688	1398.2	9516.55	10723.7	10443.3	2	0.835966	0.79961	1.47316	0.675659	0.511781
hc_c36h20_0pent_1551.log	c1ccc2c(c1)cc1c3cccc4c5c(ccc6ccccc65)cc(c34)c3c4ccccc4cc2c13	18.0004	-0.1827	-0.0759	2.90618	-87.3403	12.5405	839.91	21301	163.66	1.4044	0.02486	0.02596	1.48887	3.84843	18216	-0.01636	0.74021	0.53206	-0.15377	0.7437	0.0963	17998.2	0.248342	-0.414385	14.0117	9626	26.2137	354.453	41821	45.6633	1437	186.408	344	456	27.9629	0.763407	5.00331	666.816	2369.19	6945.37	9012.18	9905.76	4	0.830908	0.793814	1.54654	0.668359	0.503163
hc_c36h20_0pent_1552.log	c1ccc2c(c1)ccc1c2ccc2cc3c4cccc5c6ccccc6cc(c6cccc(c21)c63)c54	10.8468	-0.18949	-0.06918	3.2738	-87.3479	7.75129	560.28	32069	149.44	1.40439	0.02519	0.02447	1.43324	2.49138	32857	0.00851	0.54912	0.44322	-0.07083	0.6651	0.1285	22105	0.247888	-0.413099	16.3228	10088	26.2137	350.015	47048	45.6633	1602	186.408	344	456	27.9629	0.763885	5.4883	671.009	1351.33	10085.4	11272.5	10636.7	6	0.830812	0.794075	1.40887	0.669347	0.504789
hc_c36h20_0pent_1553.log	c1ccc2c(c1)cc1c3cccc4c3c(cc3ccc5ccc6ccccc6c5c34)c3cccc2c13	14.63	-0.18889	-0.06849	3.27625	-87.3454	9.34217	727.14	25566	148.77	1.40443	0.02533	0.02472	1.41398	3.90329	17492	0.02193	0.89373	0.74902	-0.00146	0.74553	0.0663	19058.4	0.247955	-0.415709	14.0132	9896	26.2137	351.843	44836	45.6633	1521	186.408	344	456	27.9629	0.763054	5.10747	679.142	1796.92	8189.06	9506.19	10039.3	4	0.829961	0.793236	1.50022	0.668534	0.503998
hc_c36h20_0pent_1554.log	c1ccc2c(c1)cc1c3cc4c(ccc5ccc6ccccc6c54)c4cccc(c5cccc2c51)c43	10.3982	-0.18871	-0.06861	3.26809	-87.3485	7.37058	690.79	26891	151.75	1.40436	0.0251	0.02439	1.41197	3.78932	19025	0.01271	0.84551	0.65793	-0.01754	0.64023	0.1992	17140.5	0.23955	-0.437269	11.4541	9806	26.2137	352.217	43591	45.6633	1461	186.408	344	456	27.9629	0.767051	4.8585	676.132	3059.03	5882.24	8518.58	9714.62	6	0.833452	0.797042	1.404	0.672981	0.509007
hc_c36h20_0pent_1555.log	c1ccc2c(c1)ccc1c2ccc2c1cc1c3cc4ccccc4c4cccc(c5cccc2c51)c43	5.9268	-0.18987	-0.06917	3.28442	-87.3529	4.60701	408.81	35014	155.26	1.40433	0.02519	0.02421	1.54021	1.82261	35337	-0.00103	0.43769	0.35753	-0.00625	0.22352	0.0548	20331.1	0.238849	-0.414803	13.8694	9998	26.2137	350.387	45767	45.6633	1542	186.408	344	456	27.9629	0.767354	5.27512	667.248	2468.28	8000	10361.8	10373	6	0.833448	0.79723	1.41133	0.673557	0.509924
hc_c36h20_0pent_1556.log	c1ccc2c(c1)cc1c3cc4c5ccccc5c5ccccc5c4c4cccc(c5cccc2c51)c34	10.8942	-0.1874	-0.07064	3.1772	-87.3484	7.44363	714.6	26109	154.96	1.4044	0.02466	0.02292	1.3689	4.02406	15875	0.01137	0.89799	0.74053	-0.05236	0.67319	0.051	18048.9	0.238097	-0.404533	13.1258	9650	26.2137	354.397	42111	45.6633	1440	186.408	344	456	27.9629	0.774428	5.0019	673.239	2505.62	6941.91	8944.29	9927.53	6	0.839904	0.80407	1.36932	0.68118	0.518234
hc_c36h20_0pent_1557.log	c1ccc2c(c1)ccc1c2cc2c3cc4ccccc4c4cccc(c5cc6ccccc6c1c52)c43	11.479	-0.1905	-0.0695	3.29258	-87.3475	8.00351	701.07	26562	151.89	1.4043	0.02477	0.02477	1.40456	2.3299	33939	-0.00572	0.45964	0.3467	-0.0176	0.6254	0.1221	17699.3	0.240034	-0.408504	12.2703	9560	26.2137	354.783	40956	45.6633	1377	186.408	344	456	27.9629	0.769021	4.9693	667.76	3409.86	5643.46	8951.09	9895.09	6	0.835708	0.79912	1.39788	0.674696	0.510405
hc_c36h20_0pent_1558.log	c1ccc2c(c1)ccc1c2cc2c3cc4ccccc4c4cccc(c43)c3c4ccccc4cc1c23	14.3915	-0.18203	-0.07778	2.83679	-87.3441	10.1654	685.51	27060	166.24	1.40435	0.02478	0.02591	1.54064	3.14289	26519	-0.00635	0.6242	0.45279	-0.0281	0.45755	0.123	17622.3	0.250124	-0.421216	11.5935	9572	26.2137	354.656	41080	45.6633	1377	186.408	344	456	27.9629	0.767603	4.96043	667.152	3809.11	5265.41	8846.88	9887.62	6	0.834451	0.797763	1.51235	0.673135	0.508664
hc_c36h20_0pent_1559.log	c1ccc2c(c1)ccc1c2cc2c3cc4ccccc4c4cc5ccccc5c(c5cccc1c25)c43	13.8884	-0.18321	-0.07607	2.91543	-87.3446	9.8292	661.89	27905	165.54	1.40436	0.02492	0.0257	1.512	3.23035	25580	0.02044	0.76449	0.62757	0.04997	0.466	0.1148	17973.3	0.250486	-0.427591	13.2269	9644	26.2137	354.111	41956	45.6633	1430	186.408	344	456	27.9629	0.765882	4.99962	675.866	2960.97	6374.35	8966.34	9938.32	7	0.832717	0.796037	1.50001	0.671426	0.506969
hc_c36h20_0pent_156.log	c1ccc2c(c1)ccc1ccc3c(ccc4c5cccc6ccc7cc8ccccc8c(c34)c7c65)c12	19.1814	-0.19406	-0.06254	3.57884	-87.3398	12.8215	988.3	13956	169.48	1.40441	0.02461	0.02615	1.42674	3.37767	23996	0.00975	0.76403	0.59633	0.11675	0.82835	0.046	17046.3	0.241585	-0.389031	12.3087	9702	26.2137	353.396	42499	45.6633	1392	186.408	344	456	27.9629	0.777729	4.8436	663.949	2533.23	6310.46	8517.38	9634.79	5	0.842404	0.807069	1.58252	0.685193	0.523137
hc_c36h20_0pent_1560.log	c1ccc2c(c1)ccc1c2cc2c3cc4ccccc4c4c5ccccc5cc(c5cccc1c52)c34	12.2087	-0.19054	-0.06928	3.29965	-87.3459	9.00699	688.02	26977	156.06	1.40439	0.02477	0.025	1.47384	1.79482	35374	0.00375	0.36905	0.27137	0.00454	0.62131	0.1081	18538.3	0.238873	-0.414173	13.936	9668	26.2137	353.88	42216	45.6633	1430	186.408	344	456	27.9629	0.768151	5.07035	659.982	2443.49	7039.02	9420.3	10032.1	6	0.835282	0.798418	1.43855	0.673432	0.508647
hc_c36h20_0pent_1561.log	c1ccc2c(c1)ccc1c2cc2c3cc4ccc5ccccc5c4c4cccc(c5cccc1c52)c34	10.9668	-0.18706	-0.07182	3.13584	-87.3475	8.03357	611.54	29839	156.42	1.40439	0.02505	0.02443	1.48109	3.34909	24327	0.01909	0.58488	0.37712	0.02228	0.62132	0.1156	19317.9	0.225122	-0.412676	13.6551	9902	26.2137	351.526	44799	45.6633	1522	186.408	344	456	27.9629	0.768652	5.15226	657.238	2502.1	7467.56	9781.98	10169.8	6	0.834974	0.798614	1.44717	0.674651	0.510765
hc_c36h20_0pent_1562.log	c1ccc2c(c1)ccc1c2cc2c3cc4c5ccccc5ccc4c4cccc(c5cccc1c52)c43	5.92562	-0.18625	-0.07225	3.1021	-87.3523	5.0264	25.65	37295	160.24	1.40456	0.02555	0.02448	1.67078	0.09507	37663	-0.00027	0.02139	0.01608	-0.00406	0.02559	0.098	18204.2	0.219107	-0.40942	11.6106	9830	26.2137	351.841	43803	45.6633	1466	186.408	344	456	27.9629	0.761388	5.00312	610.287	3344.7	5946.26	9290.73	9960.26	4	0.82859	0.791682	1.46447	0.666605	0.501741
hc_c36h20_0pent_1563.log	c1ccc2c(c1)ccc1cc3c4cc5ccc6ccccc6c5c5cccc(c6cccc(c12)c63)c45	15.8007	-0.18697	-0.0715	3.1421	-87.3424	11.2425	917.94	17652	151.92	1.4044	0.0249	0.02484	1.36685	2.71874	30813	0.00021	0.60715	0.51161	0.07705	0.92352	0.0779	20403.9	0.227097	-0.379328	15.4715	9974	26.2137	351.239	45831	45.6633	1578	186.408	344	456	27.9629	0.768867	5.29142	669.366	1701.7	8844.74	10349.4	10341.1	4	0.835405	0.79891	1.45838	0.674676	0.51055
hc_c36h20_0pent_1564.log	c1ccc2c(c1)ccc1c2ccc2cc3c4cc5ccccc5c5cccc(c6cccc(c21)c63)c54	10.9406	-0.18933	-0.06985	3.25122	-87.3479	7.77893	570.61	31640	149.47	1.40439	0.0252	0.02435	1.4321	2.68686	31117	0.01117	0.57606	0.44975	-0.06019	0.66929	0.1079	21255.7	0.239698	-0.401768	15.4456	10070	26.2137	350.176	46847	45.6633	1591	186.408	344	456	27.9629	0.763994	5.3888	664.807	1770.28	9224.3	10812.5	10507.4	6	0.830995	0.794212	1.39479	0.66939	0.50475
hc_c36h20_0pent_1565.log	c1ccc2c(c1)cc1c3cc4ccc5ccc6ccccc6c5c4c4cccc(c5cccc2c51)c34	14.6621	-0.18884	-0.06899	3.26129	-87.3454	9.35813	727.3	25559	148.49	1.40443	0.02534	0.02459	1.41123	4.00955	16067	0.03598	0.96898	0.81162	-0.10031	0.7484	0.0662	18611.8	0.238562	-0.400514	13.791	9878	26.2137	352.004	44635	45.6633	1510	186.408	344	456	27.9629	0.763168	5.05595	678.72	1969.56	7839.41	9203.08	9969.48	4	0.830182	0.793391	1.48088	0.668552	0.503897
hc_c36h20_0pent_1566.log	c1ccc2c(c1)cc1c3cc4ccccc4c4c5c(ccc6ccccc65)cc(c5cccc2c15)c34	15.6785	-0.19055	-0.06901	3.30727	-87.3444	9.98471	773.68	23668	149.85	1.4044	0.02505	0.02512	1.39756	3.66	20686	0.01459	0.70478	0.48365	0.01716	0.71065	0.0967	17821.3	0.24288	-0.408446	13.8456	9560	26.2137	355.123	41112	45.6633	1419	186.408	344	456	27.9629	0.764332	4.98174	659.466	2131.64	7079.28	8926.63	9852.05	6	0.831612	0.794656	1.45872	0.669481	0.504531
hc_c36h20_0pent_1567.log	c1ccc2c(c1)cc1c3cc4ccccc4c4c5ccccc5cc(c5c6ccccc6cc2c15)c34	19.9272	-0.18549	-0.07408	3.03162	-87.338	13.9638	923.58	17359	167.2	1.40442	0.02466	0.02685	1.52409	2.62728	31675	-0.00234	0.58052	0.45819	-0.0789	0.74752	0.0524	16668.9	0.249322	-0.427687	12.2453	9374	26.2137	357.053	39109	45.6633	1331	186.408	344	456	27.9629	0.761787	4.84761	670.403	3191.95	5348.52	8352.93	9680.82	5	0.830336	0.79259	1.54331	0.665808	0.499447
hc_c36h20_0pent_1568.log	c1ccc2c(c1)cc1c3cc4ccccc4c4c5ccccc5cc(c5cc6ccccc6c2c15)c34	18.3927	-0.1942	-0.06624	3.48197	-87.3393	13.1647	944.3	16280	154.02	1.40443	0.02435	0.02547	1.43473	2.2341	34435	0.0001	0.5208	0.37917	-0.02555	0.85107	0.0011	17475.3	0.237912	-0.3944	12.219	9434	26.2137	356.462	39753	45.6633	1338	186.408	344	456	27.9629	0.766767	4.95532	668.217	2732.52	6211.73	8802.23	9852.61	4	0.835317	0.79757	1.46788	0.670786	0.504424
hc_c36h20_0pent_1569.log	c1ccc2c(c1)ccc1cc3c4cc5ccccc5c5c6ccccc6cc(c6cccc(c12)c63)c45	17.1404	-0.18984	-0.06897	3.28904	-87.3408	12.2459	894.2	18855	155.69	1.40445	0.02479	0.02534	1.41663	3.10319	26969	0.01931	0.65423	0.50226	0.04976	0.89018	0.0914	19004.4	0.244444	-0.396357	13.6784	9704	26.2137	353.776	42720	45.6633	1451	186.408	344	456	27.9629	0.765189	5.13234	666.664	2137.39	7684.46	9570.51	10112.2	7	0.832987	0.795709	1.47254	0.669877	0.504352
hc_c36h20_0pent_157.log	c1ccc2c(c1)ccc1c3ccccc3c3c(ccc4c5cccc6ccc7cccc(c7c65)c43)c21	16.6088	-0.19835	-0.05746	3.83381	-87.3439	10.2464	1087.33	9832	164.59	1.40431	0.02392	0.0235	1.2335	3.94168	16996	0.01383	0.82839	0.65114	0.02229	0.98305	0.2716	16619.7	0.224328	-0.265603	12.4794	9528	26.2137	355.562	40758	45.6633	1360	186.408	344	456	27.9629	0.793312	4.79258	661.86	2339.64	6310.31	8251.95	9540.79	5	0.855301	0.821637	1.47025	0.703165	0.544094
hc_c36h20_0pent_1570.log	c1ccc2c(c1)cc1c3cc4ccc5ccccc5c4c4c5ccccc5cc(c5cccc2c51)c34	15.5541	-0.19074	-0.06896	3.3138	-87.3444	9.96166	770.86	23776	150.19	1.4044	0.02507	0.02506	1.40958	3.64438	20880	0.01551	0.70804	0.49128	-0.0557	0.7133	0.0859	17625	0.244099	-0.403684	13.1097	9560	26.2137	355.123	41112	45.6633	1415	186.408	344	456	27.9629	0.764229	4.95901	655.089	2365.78	6738.19	8822.01	9825.8	6	0.831535	0.794562	1.44809	0.669355	0.504376
hc_c36h20_0pent_1571.log	c1ccc2c(c1)cc1c3cc4ccccc4c4cc5ccccc5c(c43)c3c4ccccc4cc2c13	20.4385	-0.18017	-0.07958	2.73719	-87.339	13.3337	803.9	22594	169.41	1.40441	0.0251	0.0273	1.45578	4.3934	11662	0	1.01037	0.815	-0.02993	0.53121	0.0044	15922.5	0.254936	-0.4149	11.2147	9314	26.2137	357.729	38501	45.6633	1324	186.408	344	456	27.9629	0.757461	4.74629	672.255	3632.02	4759.86	7711.58	9515.39	3	0.82582	0.788192	1.53511	0.66165	0.4955
hc_c36h20_0pent_1572.log	c1ccc2c(c1)cc1c3cc4ccc5ccccc5c4c4cccc(c34)c3c4ccccc4cc2c13	18.9955	-0.1823	-0.076	2.89257	-87.3388	13.4598	843.44	21157	165.62	1.40448	0.025	0.02616	1.5137	3.17868	26147	-0.01585	0.63791	0.44018	-0.03531	0.81878	0.1578	18232.9	0.249537	-0.418122	13.4841	9644	26.2137	354.256	42004	45.6633	1437	186.408	344	456	27.9629	0.761773	5.03263	663.056	2653.5	6758.55	9164.61	9968.98	5	0.829496	0.792264	1.56147	0.666527	0.501084
hc_c36h20_0pent_1573.log	c1ccc2c(c1)cc1c3cc4ccc5ccccc5c4c4cc5ccccc5c(c5cccc2c15)c34	19.4221	-0.18166	-0.07776	2.82726	-87.3391	13.2844	946.86	16119	165.21	1.40437	0.02466	0.02616	1.44219	2.95153	28469	0.02398	0.67969	0.5596	-0.11506	0.69033	0.1427	17635.9	0.25313	-0.430716	13.3373	9572	26.2137	354.91	41200	45.6633	1408	186.408	344	456	27.9629	0.766284	4.9617	668.269	2832.02	6264.23	8839.47	9856.13	4	0.833604	0.796622	1.53114	0.671396	0.506401
hc_c36h20_0pent_1574.log	c1ccc2c(c1)ccc1c2cc2c3ccccc3cc3c4cc5ccccc5c5cccc(c54)c1c23	12.1339	-0.18655	-0.07315	3.08577	-87.3472	8.17424	655.36	28160	161.07	1.40428	0.02508	0.0247	1.48379	3.00354	27970	-0.00694	0.60568	0.44256	-0.00085	0.48193	0.1498	18001.6	0.240277	-0.415396	13.7481	9572	26.2137	354.766	41152	45.6633	1405	186.408	344	456	27.9629	0.765134	5.01507	664.836	3009.62	6256	9050.49	9953.56	6	0.831835	0.795238	1.46687	0.670796	0.506489
hc_c36h20_0pent_1575.log	c1ccc2c(c1)cc1c3cc4ccccc4c4cc5ccc6ccccc6c5c(c5cccc2c15)c43	16.4324	-0.18555	-0.07406	3.0338	-87.3441	10.1613	802.4	22648	161.57	1.40432	0.02524	0.0249	1.51361	4.00937	16073	-0.01963	0.78941	0.56266	-0.05345	0.6467	0.1498	16385.8	0.237766	-0.417051	11.4178	9488	26.2137	355.708	40260	45.6633	1356	186.408	344	456	27.9629	0.76314	4.79618	662.598	3855.14	4634.45	8120.64	9591.4	4	0.830015	0.79331	1.53709	0.668649	0.504148
hc_c36h20_0pent_1576.log	c1ccc2c(c1)cc1c3c2cccc3c2cccc3cc4c(ccc5ccc6ccccc6c54)c1c32	20.3026	-0.1821	-0.07538	2.904	-87.3378	14.1317	949.25	15992	171.48	1.40445	0.02494	0.02574	1.45108	2.64194	31542	-0.00426	0.63781	0.5157	-0.11938	0.68578	0.1466	18114.5	0.279342	-0.441339	13.5973	9728	26.2137	353.212	42836	45.6633	1447	186.408	344	456	27.9629	0.763313	5.00228	667.185	2360.03	6989.22	9121.96	9903.39	6	0.830933	0.793765	1.57002	0.66816	0.502832
hc_c36h20_0pent_1577.log	c1ccc2c(c1)ccc1c2ccc2c1cc1cccc3c4cccc5c6ccccc6cc(c54)c2c13	13.6607	-0.1821	-0.07681	2.86509	-87.3446	9.84367	637.88	28832	165.41	1.40437	0.02481	0.02564	1.54162	2.63304	31623	0.0008	0.62358	0.51238	-0.1033	0.50027	0.2932	18842.7	0.2692	-0.422503	13.3894	9920	26.2137	351.382	45012	45.6633	1528	186.408	344	456	27.9629	0.767421	5.09063	671.098	2738.28	6993.03	9518.13	10074.5	5	0.834354	0.797614	1.46408	0.672878	0.508312
hc_c36h20_0pent_1578.log	c1ccc2c(c1)cc1c3c2cccc3c2cccc3cc4c5ccccc5c5ccccc5c4c1c32	16.3405	-0.18326	-0.07539	2.93529	-87.3442	10.1182	868.36	20080	158.92	1.40444	0.02505	0.02313	1.36609	4.73236	8682	-0.00136	1.05739	0.78277	-0.12509	0.79151	0.3089	15134.2	0.258297	-0.386834	11.3043	9416	26.2137	356.844	39612	45.6633	1356	186.408	344	456	27.9629	0.76805	4.61436	659.035	3057.84	4945.2	7292.03	9278.4	6	0.834534	0.798073	1.42087	0.673906	0.50984
hc_c36h20_0pent_1579.log	c1ccc2c(c1)ccc1c2cc2c3c1cccc3c1cccc3cc4c5ccccc5ccc4c2c31	12.795	-0.18186	-0.07729	2.8455	-87.3459	9.0175	646.99	28470	165.95	1.40436	0.0248	0.0245	1.44106	3.23189	25562	-0.00722	0.73377	0.61598	-0.08835	0.48147	0.1903	17058.6	0.269305	-0.444032	11.4787	9716	26.2137	353.132	42628	45.6633	1452	186.408	344	456	27.9629	0.770256	4.86391	672.304	3487.31	5342.55	8521.55	9719.54	8	0.83682	0.800309	1.4389	0.67604	0.511884
hc_c36h20_0pent_158.log	c1ccc2c(c1)ccc1c2ccc2ccc3c(ccc4c5cccc6ccc7cccc(c34)c7c65)c21	12.873	-0.19974	-0.05683	3.88878	-87.3457	9.1509	867.15	20133	164.41	1.40428	0.02427	0.02394	1.38826	2.06033	35023	0.00393	0.49147	0.39299	0.08283	0.77786	0.0396	21036.7	0.225746	-0.281995	14.8042	10116	26.2137	349.349	47134	45.6633	1554	186.408	344	456	27.9629	0.787284	5.32546	665.617	1673.79	9200.93	10750.5	10392.2	5	0.850294	0.815995	1.4761	0.696229	0.536024
hc_c36h20_0pent_1580.log	c1ccc2c(c1)ccc1c2cc2cccc3c4cccc5c6c(ccc7ccccc76)cc(c45)c1c23	19.6963	-0.18189	-0.07749	2.84087	-87.3375	14.3145	909.05	18082	174.54	1.4045	0.0249	0.025	1.45018	2.89433	29091	-0.00733	0.73351	0.59574	-0.02711	0.73138	0.2125	18416.7	0.267827	-0.403557	13.8838	9788	26.2137	352.769	43588	45.6633	1508	186.408	344	456	27.9629	0.766604	5.04976	673.08	2527.8	7011.68	9240.2	9987.07	4	0.834078	0.797001	1.58623	0.671581	0.506415
hc_c36h20_0pent_1581.log	c1ccc2c(c1)ccc1c2cc2cccc3c4cc5ccccc5c5c6ccccc6cc(c1c23)c45	19.7659	-0.18478	-0.07555	2.9723	-87.3383	13.7884	919.41	17562	166.76	1.40443	0.02463	0.02567	1.40994	2.46414	33053	0.00134	0.54076	0.44061	-0.13302	0.76577	0.0967	17613.8	0.269885	-0.420945	13.8853	9572	26.2137	355.036	41260	45.6633	1423	186.408	344	456	27.9629	0.765116	4.95896	668.609	2472.86	6556.14	8882.22	9835.31	6	0.833396	0.795817	1.48049	0.669376	0.503315
hc_c36h20_0pent_1582.log	c1ccc2c(c1)ccc1c2cc2cccc3c2c1c1cc2ccccc2c2cc4ccccc4c3c21	19.7442	-0.17927	-0.08013	2.69774	-87.3382	13.8451	831.33	21593	173.64	1.4044	0.02474	0.0262	1.49637	3.53314	22269	0.01391	0.86183	0.71756	0.10323	0.59149	0.1435	17234.2	0.266339	-0.422808	13.2438	9566	26.2137	355.106	41201	45.6633	1423	186.408	344	456	27.9629	0.763041	4.91111	674.838	2938.04	6045.13	8523.74	9778.93	6	0.831072	0.793649	1.57216	0.667522	0.501737
hc_c36h20_0pent_1583.log	c1ccc2c(c1)ccc1c2cc2cc3ccccc3c3c4cccc5c6ccccc6cc(c54)c1c23	26.9381	-0.17263	-0.08484	2.38889	-87.3296	19.2216	941.21	16446	159.63	1.40465	0.02448	0.02524	1.41391	2.86458	29380	0.00993	0.61967	0.46868	-0.21096	1.00587	0.3267	17085.1	0.265924	-0.407169	11.5963	9512	26.2137	355.404	40490	45.6633	1363	186.408	344	456	27.9629	0.75921	4.89442	666.105	3992.61	4773.61	8578.58	9765.21	6	0.82984	0.790799	1.44628	0.661382	0.49271
hc_c36h20_0pent_1584.log	c1ccc2c(c1)ccc1c2ccc2cc3cccc4c5cccc6c7ccccc7cc(c65)c(c21)c34	17.9339	-0.18135	-0.07773	2.81965	-87.3414	11.815	797.04	22821	164.26	1.40442	0.02515	0.0258	1.41615	4.11012	14784	0.00321	0.94487	0.75924	-0.09548	0.65346	0.3365	15463.3	0.255857	-0.382011	11.4615	9680	26.2137	353.635	42292	45.6633	1448	186.408	344	456	27.9629	0.764017	4.64715	660.572	3235.63	4855.2	7567.42	9332.12	6	0.8312	0.794304	1.48851	0.669251	0.504408
hc_c36h20_0pent_1585.log	c1ccc2c(c1)cc1c3c2cccc3c2cccc3cc4ccc5ccc6ccccc6c5c4c1c32	19.3353	-0.18084	-0.07629	2.84495	-87.3423	11.3103	940.16	16510	164.26	1.40431	0.02535	0.02622	1.3249	5.16145	4839	0.02183	1.11657	0.83323	-0.10854	0.62645	0.4942	12801	0.257144	-0.405399	9.78203	9488	26.2137	355.654	40236	45.6633	1360	186.408	344	456	27.9629	0.762839	4.25357	619.747	3202.1	3629.02	6012.19	8621.88	4	0.829385	0.792885	1.53171	0.66864	0.504505
hc_c36h20_0pent_1586.log	c1ccc2c(c1)ccc1ccc3ccc4c5cccc6c7cccc8cccc(c(cc4c3c12)c56)c87	14.2608	-0.18645	-0.06747	3.23761	-87.3454	9.35684	744.48	24876	153.15	1.40453	0.0254	0.02514	1.36191	4.77003	8365	0.02169	0.99738	0.77409	-0.01228	0.69746	0.3132	15154.3	0.260628	-0.402791	11.4239	9794	26.2137	352.353	43467	45.6633	1453	186.408	344	456	27.9629	0.764988	4.57107	657.313	2696.16	5295.63	7380.39	9190.56	6	0.831553	0.795041	1.44286	0.670772	0.506616
hc_c36h20_0pent_1587.log	c1ccc2cc3c(ccc4ccc5c(cc6c7cccc8cccc(c9cccc5c96)c87)c43)cc2c1	13.9455	-0.18798	-0.06905	3.23625	-87.3443	10.0007	622.63	29444	159.12	1.40435	0.02545	0.02623	1.38084	3.76507	19343	-0.01364	0.8412	0.68962	-0.00165	0.63325	0.1976	17233.1	0.259693	-0.439015	11.7005	10004	26.2137	350.038	45748	45.6633	1538	186.408	344	456	27.9629	0.756557	4.8567	673.31	2970.39	6028.71	8576.34	9705.15	6	0.824835	0.787258	1.40344	0.660819	0.49476
hc_c36h20_0pent_1588.log	c1ccc2c(c1)ccc1c2ccc2ccc3c(cc4c5cccc6cccc(c7cccc3c74)c65)c21	11.2424	-0.18739	-0.07065	3.17666	-87.3476	7.94519	651.01	28320	157	1.40441	0.02502	0.02452	1.374	3.38682	23877	0.00416	0.72634	0.59215	0.01068	0.65545	0.1357	18449.4	0.259698	-0.435123	13.344	9986	26.2137	350.465	45619	45.6633	1538	186.408	344	456	27.9629	0.770362	5.02035	674.67	2524.9	7050.95	9283.27	9949.88	6	0.836379	0.800209	1.37027	0.676634	0.513087
hc_c36h20_0pent_1589.log	c1ccc2c(c1)ccc1cc3ccc4c(cc5c6cccc7cccc(c8cccc4c85)c76)c3cc12	7.61204	-0.187	-0.07272	3.10972	-87.3512	5.66543	312.12	35630	158.63	1.40426	0.02565	0.02485	1.52757	1.83045	35336	-0.00645	0.3671	0.28255	-0.00483	0.18083	0.1082	20148.1	0.25916	-0.404262	13.5573	10160	26.2137	348.419	47432	45.6633	1552	186.408	344	456	27.9629	0.759122	5.21538	660.05	2436.88	7946.16	10304.1	10285.7	8	0.82638	0.789437	1.42195	0.66429	0.499364
hc_c36h20_0pent_159.log	c1ccc2cc3c(ccc4ccc5c(ccc6c7cccc8ccc9cccc(c56)c9c87)c43)cc2c1	15.8465	-0.19306	-0.06398	3.51245	-87.3422	11.3538	839.47	21318	167.56	1.40421	0.02468	0.02591	1.41137	2.28103	34215	-0.00452	0.47616	0.36563	0.05334	0.7577	0.051	20089.2	0.232839	-0.398595	14.11	10134	26.2137	348.922	47263	45.6633	1554	186.408	344	456	27.9629	0.774033	5.20701	666.844	2046.18	8323.05	10254.9	10231.5	5	0.839129	0.803532	1.51704	0.681123	0.518599
hc_c36h20_0pent_1590.log	c1ccc2cc3cc4c(ccc5c4cc4c6cccc7cccc(c8cccc5c84)c76)cc3cc2c1	15.8856	-0.18153	-0.07991	2.76522	-87.3416	11.7324	305.7	35669	165.86	1.40431	0.02574	0.02828	1.52657	1.77004	35404	-0.00609	0.34725	0.26679	0.00251	0.17542	0.103	22567.4	0.259248	-0.41269	15.5169	10352	26.2137	346.644	49722	45.6633	1636	186.408	344	456	27.9629	0.742701	5.51111	672.313	2097.97	9559.3	11587.8	10748.1	7	0.81361	0.774396	1.42	0.644624	0.475642
hc_c36h20_0pent_1591.log	c1ccc2c(c1)ccc1cc3c(ccc4c3cc3c5cccc6cccc(c7cccc4c73)c65)cc12	7.38898	-0.18661	-0.07265	3.10101	-87.3517	5.40715	283.53	35808	159.67	1.40422	0.02553	0.02476	1.54947	1.49634	35740	-0.00228	0.29094	0.21836	-0.00824	0.14898	0.0775	22425.6	0.259339	-0.414946	15.7534	10316	26.2137	347.318	49428	45.6633	1632	186.408	344	456	27.9629	0.760602	5.49664	660.754	1818.56	9751.35	11522.4	10701.4	6	0.827692	0.790854	1.46328	0.665918	0.501178
hc_c36h20_0pent_1592.log	c1ccc2cc3c(cc2c1)c1ccccc1c1c3cc2c3cccc4cccc(c5cccc1c52)c43	13.8696	-0.18513	-0.07279	3.05693	-87.3453	9.40559	674.14	27441	163	1.4043	0.02485	0.02444	1.30485	3.66294	20646	-0.00021	0.85354	0.70316	-0.0584	0.69979	0.0192	18332.1	0.259587	-0.387785	13.3509	9692	26.2137	353.54	42428	45.6633	1439	186.408	344	456	27.9629	0.768558	5.02875	677.473	2741.88	6832.49	9130.02	9979.58	6	0.835087	0.798598	1.38459	0.674373	0.510255
hc_c36h20_0pent_1593.log	c1ccc2cc3c(ccc4c3cc3c5cccc6cccc(c7cc8ccccc8c4c73)c65)cc2c1	15.4053	-0.18661	-0.07386	3.06809	-87.3431	10.7763	618.25	29590	161.02	1.40428	0.02514	0.02649	1.37395	2.44891	33172	-0.01402	0.50546	0.37354	-0.00502	0.62579	0.1216	18825	0.260524	-0.397497	13.5487	9764	26.2137	352.444	43100	45.6633	1453	186.408	344	456	27.9629	0.759423	5.09428	673.846	3044.38	6634.15	9544.57	10090.4	6	0.827805	0.790163	1.40087	0.663592	0.497417
hc_c36h20_0pent_1594.log	c1ccc2cc3c(ccc4c3cc3c5cccc6cccc(c65)c5c6ccccc6cc4c35)cc2c1	18.8488	-0.17918	-0.08098	2.67216	-87.3386	13.6261	643.62	28595	173.65	1.40433	0.02488	0.02749	1.54555	2.77563	30227	0.00112	0.49616	0.32198	0.03551	0.45067	0.1312	19376.4	0.251958	-0.415984	13.86	9830	26.2137	351.907	43881	45.6633	1467	186.408	344	456	27.9629	0.7612	5.16703	661.392	2556.72	7412.63	9834.27	10191.8	6	0.829545	0.791926	1.53577	0.665402	0.499269
hc_c36h20_0pent_1595.log	c1ccc2cc3c(ccc4c3cc3c5cccc6cc7ccccc7c(c7cccc4c37)c65)cc2c1	19.6308	-0.17921	-0.08061	2.68304	-87.3377	14.18	632.17	29074	172.73	1.40438	0.02505	0.02773	1.45289	3.50553	22622	0.02815	0.77444	0.64073	0.05222	0.46133	0.155	20466.9	0.261834	-0.423333	15.2439	10046	26.2137	350.165	46509	45.6633	1588	186.408	344	456	27.9629	0.757487	5.28644	685.256	1951.43	8734.75	10293.9	10360.5	4	0.826674	0.788531	1.50631	0.660941	0.493872
hc_c36h20_0pent_1596.log	c1ccc2cc3c(ccc4c3cc3c5cccc6c7ccccc7cc(c7cccc4c73)c65)cc2c1	9.27275	-0.18663	-0.07278	3.09802	-87.3492	6.97232	376.66	35227	155.91	1.40425	0.02551	0.02602	1.50518	2.25659	34346	-0.01274	0.46013	0.34839	-0.00336	0.18598	0.1028	21476.6	0.243732	-0.416809	15.6644	10106	26.2137	349.368	47081	45.6633	1599	186.408	344	456	27.9629	0.756507	5.41054	660.31	1949	9141.22	10958.2	10565.4	6	0.824461	0.787085	1.40881	0.661055	0.495355
hc_c36h20_0pent_1597.log	c1ccc2cc3c(ccc4c3cc3c5cc6ccccc6c6cccc(c7cccc4c73)c65)cc2c1	9.28899	-0.18658	-0.07298	3.09122	-87.3492	6.94283	365.14	35279	155.89	1.40426	0.02552	0.02597	1.51619	2.02534	35090	0.00471	0.4382	0.34627	0.00399	0.1776	0.1083	19615.6	0.238754	-0.41317	13.4254	10016	26.2137	349.96	45896	45.6633	1542	186.408	344	456	27.9629	0.756216	5.1811	668.122	2930.89	7164.75	9982.89	10250.8	6	0.824269	0.786832	1.41015	0.660677	0.494867
hc_c36h20_0pent_1598.log	c1ccc2cc3c(ccc4c3cc3c5c4cccc5c4cccc5cc6ccccc6c3c54)cc2c1	18.7427	-0.17829	-0.08108	2.64522	-87.3388	13.497	623.31	29413	171.27	1.40438	0.02496	0.02767	1.45414	3.85022	18189	0.00044	0.81798	0.64566	0.11422	0.45284	0.1238	17738	0.262149	-0.44766	13.2676	9866	26.2137	351.462	44229	45.6633	1478	186.408	344	456	27.9629	0.758055	4.93516	677.467	2778.35	6473.42	8843.04	9825.07	6	0.827293	0.789118	1.48168	0.661463	0.494337
hc_c36h20_0pent_1599.log	c1ccc2c(c1)ccc1c3cc4c5cccc6cccc(c7cccc(c74)c3c3ccccc3c21)c65	16.0234	-0.187	-0.0711	3.1538	-87.343	10.8652	855.37	20669	165.97	1.40443	0.02427	0.02399	1.28639	3.55941	21972	-0.00377	0.94534	0.78368	-0.04981	0.87861	0.0486	18270.1	0.259558	-0.397831	13.6732	9638	26.2137	354.532	41987	45.6633	1439	186.408	344	456	27.9629	0.780307	5.01853	669.677	2168.57	7424.49	9047.98	9926.27	5	0.845347	0.809784	1.43347	0.687446	0.524983
hc_c36h20_0pent_160.log	c1ccc2c(c1)ccc1ccc3ccc4c(ccc5c6cccc7ccc8cccc(c45)c8c76)c3c12	16.7509	-0.19829	-0.0579	3.82021	-87.3429	10.9147	1001.48	13334	161.78	1.40437	0.02452	0.02452	1.34129	3.16175	26340	0.0111	0.66818	0.51502	0.02308	0.83998	0.1524	17601.6	0.226023	-0.277652	12.4062	9924	26.2137	351.178	44934	45.6633	1469	186.408	344	456	27.9629	0.784454	4.88738	661.962	2143.73	6967.67	8877.48	9696.92	5	0.847669	0.813242	1.54869	0.693216	0.532782
hc_c36h20_0pent_1600.log	c1ccc2c(c1)ccc1c2ccc2c1cc1c3cccc4cccc(c5cc6ccccc6c2c51)c43	12.1617	-0.19022	-0.07005	3.26999	-87.3464	8.71026	634.33	28984	160.29	1.40437	0.0247	0.02507	1.43983	2.1837	34655	0.00374	0.46346	0.33762	-0.01241	0.62949	0.0599	18857.7	0.260167	-0.39915	13.9328	9746	26.2137	352.871	42971	45.6633	1453	186.408	344	456	27.9629	0.771106	5.09815	661.412	2766	6914.61	9577.82	10082.1	7	0.837629	0.801143	1.42148	0.676926	0.512816
hc_c36h20_0pent_1601.log	c1ccc2c(c1)ccc1c2ccc2c1cc1c3cccc4cccc(c43)c3c4ccccc4cc2c13	15.1109	-0.18219	-0.07761	2.84577	-87.3427	11.0367	686.74	27027	173.27	1.40441	0.02467	0.02578	1.59068	2.75615	30443	-0.00152	0.5002	0.33622	-0.02136	0.47228	0.0578	19528.7	0.251774	-0.416627	13.7057	9812	26.2137	352.334	43752	45.6633	1467	186.408	344	456	27.9629	0.770984	5.18703	665.521	2448.06	7602.02	9913.95	10213.9	6	0.83744	0.800996	1.539	0.676865	0.512831
hc_c36h20_0pent_1602.log	c1ccc2c(c1)ccc1c2ccc2c1cc1c3cccc4cc5ccccc5c(c5cccc2c15)c43	16.2266	-0.18077	-0.07901	2.76903	-87.3414	11.8309	659.34	27986	172	1.40447	0.02476	0.02609	1.49954	3.09561	27042	0.02142	0.73452	0.61093	0.0693	0.48468	0.1763	20870.1	0.2616	-0.424932	15.5329	10028	26.2137	350.592	46380	45.6633	1588	186.408	344	456	27.9629	0.767635	5.33708	682.369	1708.21	9165.7	10531.7	10420	4	0.834989	0.797986	1.51049	0.672717	0.507685
hc_c36h20_0pent_1603.log	c1ccc2c(c1)ccc1c2ccc2c1cc1c3c2cccc3c2cccc3cc4ccccc4c1c32	15.2278	-0.18016	-0.07867	2.76168	-87.3425	11.1506	629.39	29189	170.78	1.40448	0.02471	0.02598	1.49149	3.28388	25019	0.0065	0.73503	0.59666	0.12602	0.46308	0.171	18349.9	0.262013	-0.449192	13.7506	9848	26.2137	351.889	44100	45.6633	1478	186.408	344	456	27.9629	0.7677	5.01855	676.404	2476.44	7050.71	9211.71	9939.92	7	0.83517	0.798095	1.48475	0.672679	0.507518
hc_c36h20_0pent_1604.log	c1ccc2c(c1)c1ccccc1c1c2ccc2c1cc1c3cccc4cccc(c5cccc2c51)c43	11.2189	-0.18816	-0.0687	3.25067	-87.3479	7.77269	737.14	25137	156.48	1.4045	0.02476	0.02327	1.3531	3.99034	16351	-0.00044	0.86033	0.67015	0.00273	0.70507	0.2071	18037.6	0.259372	-0.438041	13.6685	9758	26.2137	353.099	43191	45.6633	1453	186.408	344	456	27.9629	0.77391	4.9759	669.286	2172.77	7262.36	8976.63	9859.95	5	0.839499	0.803595	1.35383	0.680561	0.517489
hc_c36h20_0pent_1605.log	c1ccc2c(c1)ccc1c2ccc2c1ccc1c2cc2c3cccc4cccc(c5cccc1c52)c43	6.55665	-0.18865	-0.07029	3.22074	-87.3517	5.37258	315.58	35606	165.83	1.40443	0.02518	0.02441	1.60972	1.52888	35704	-0.00337	0.31033	0.2373	-0.00992	0.18697	0.0657	22665.8	0.259076	-0.416716	15.7587	10298	26.2137	347.745	49299	45.6633	1632	186.408	344	456	27.9629	0.769075	5.52312	657.127	1730.2	9970.91	11648.5	10735.8	7	0.835063	0.798911	1.45475	0.675371	0.511856
hc_c36h20_0pent_1606.log	c1ccc2cc3c(ccc4c3ccc3c4cc4c5cccc6cccc(c7cccc3c74)c65)cc2c1	10.0948	-0.18912	-0.06984	3.24578	-87.348	7.68461	356.89	35315	164.64	1.40431	0.02547	0.02606	1.53267	1.54253	35684	0.00086	0.34592	0.26508	-0.00704	0.23322	0.0694	23452.2	0.258629	-0.412032	16.2797	10316	26.2137	347.318	49428	45.6633	1632	186.408	344	456	27.9629	0.758322	5.61629	663.12	1528.56	10593.3	12058.1	10871.5	6	0.826199	0.788871	1.42588	0.662941	0.497327
hc_c36h20_0pent_1607.log	c1ccc2c(c1)ccc1ccc3c4cc5c6cccc7cccc(c8cccc(c4ccc3c12)c85)c76	11.8978	-0.18793	-0.07013	3.2055	-87.3462	8.82143	629.62	29176	159.53	1.40447	0.02509	0.02444	1.47976	2.43897	33249	0.01512	0.48579	0.38069	-0.0104	0.63795	0.1553	21287.7	0.259778	-0.416504	14.8103	10106	26.2137	349.412	46991	45.6633	1548	186.408	344	456	27.9629	0.76882	5.35901	663.601	1686.02	9328.33	10875.1	10462.7	7	0.83519	0.7988	1.43385	0.674778	0.510839
hc_c36h20_0pent_1608.log	c1ccc2c(c1)cc1c3cccc4cccc(c5cc6c7ccccc7c7ccccc7c6c2c15)c43	15.4234	-0.18807	-0.07122	3.17965	-87.3453	9.38855	850.9	20869	157.46	1.40443	0.02462	0.02354	1.27963	4.39268	11677	-0.00128	0.96239	0.72622	-0.02343	0.79173	0.0457	15937.4	0.260354	-0.401569	11.5006	9326	26.2137	357.769	38655	45.6633	1305	186.408	344	456	27.9629	0.774828	4.72738	662.268	2951.19	5411.23	7782.74	9468.53	7	0.840453	0.804526	1.38648	0.681447	0.518335
hc_c36h20_0pent_1609.log	c1ccc2c(c1)cc1cccc3c4cc5c6ccccc6c6ccccc6c5c5cccc(c45)c2c13	21.9651	-0.1794	-0.08012	2.70155	-87.336	15.2346	1018.74	12607	173.8	1.40454	0.02411	0.02439	1.34273	4.47969	10852	0.01848	1.09159	0.85692	-0.00036	0.72664	0.1099	17876.8	0.261314	-0.408244	13.0242	9608	26.2137	355.033	41740	45.6633	1433	186.408	344	456	27.9629	0.776317	4.97363	678.717	2193.72	7282.29	8740.13	9858.64	5	0.843044	0.806432	1.51	0.681957	0.517621
hc_c36h20_0pent_1610.log	c1ccc2c(c1)cc1cccc3c4cccc5c6c7ccccc7c7ccccc7c6cc(c45)c2c13	22.1787	-0.17848	-0.07995	2.68114	-87.3346	16.1103	989.43	13907	171.77	1.40471	0.02433	0.02497	1.36855	3.0503	27480	0.00109	0.70016	0.54233	0.05618	0.83363	0.1617	16355.8	0.261177	-0.428054	11.6301	9500	26.2137	355.936	40480	45.6633	1365	186.408	344	456	27.9629	0.772881	4.77198	661.809	2759.9	5682.14	8161.54	9541.23	4	0.840176	0.80321	1.50687	0.678015	0.513047
hc_c36h20_0pent_1611.log	c1ccc2c(c1)ccc1c3ccccc3c3c(cc4c5cccc6cccc(c7cccc3c74)c65)c21	17.5857	-0.18625	-0.06988	3.16659	-87.341	12.0997	895.85	18762	162.38	1.40456	0.02445	0.02429	1.23869	3.03638	27622	0.01536	0.62943	0.44914	-0.12594	0.92146	0.3433	16515.1	0.260304	-0.433544	11.589	9518	26.2137	355.586	40615	45.6633	1361	186.408	344	456	27.9629	0.776803	4.78833	649.122	2917.57	5573.25	8289.29	9569.33	6	0.842485	0.806523	1.41863	0.683373	0.520199
hc_c36h20_0pent_1612.log	c1ccc2c(c1)ccc1c2c2ccccc2c2cc3c4cccc5cccc(c6cccc(c63)c21)c54	18.0534	-0.18586	-0.07187	3.10183	-87.3396	12.9526	801.06	22692	161.4	1.40471	0.02469	0.02446	1.33603	3.37549	24024	-0.00612	0.60218	0.41672	-0.06367	0.88997	0.0913	18395.4	0.260303	-0.397165	13.8285	9638	26.2137	354.609	42035	45.6633	1439	186.408	344	456	27.9629	0.773123	5.0358	660.262	2010.95	7466.5	9294.84	9940.02	7	0.839447	0.803086	1.42045	0.679122	0.515235
hc_c36h20_0pent_1613.log	c1ccc2c(c1)ccc1c3ccccc3c3cc4c5cccc6cccc(c7cccc(c74)c3c21)c65	15.9569	-0.18616	-0.07098	3.13421	-87.3439	10.2716	788.24	23133	165.03	1.40453	0.0247	0.02466	1.2949	4.20965	13566	0.0157	0.96419	0.76804	-0.09407	0.73778	0.062	16457.9	0.259029	-0.385935	11.5727	9518	26.2137	355.689	40663	45.6633	1361	186.408	344	456	27.9629	0.775591	4.78061	669.255	2710.03	5931.85	8077.3	9547.19	6	0.840854	0.805153	1.41332	0.682533	0.519823
hc_c36h20_0pent_1614.log	c1ccc2c(c1)ccc1c2cc2c3cccc4cccc(c5cc6ccc7ccccc7c6c1c52)c43	15.3899	-0.18775	-0.07244	3.13775	-87.3448	9.68315	766.31	23966	157.49	1.40438	0.02494	0.02518	1.333	3.72031	19898	0.02021	0.72528	0.53414	-0.04242	0.70983	0.09	16337.3	0.260528	-0.401784	11.6006	9470	26.2137	355.654	39975	45.6633	1309	186.408	344	456	27.9629	0.770494	4.77653	663.026	3454.69	4978.34	8141.92	9554.59	7	0.836612	0.800378	1.42349	0.676676	0.513017
hc_c36h20_0pent_1615.log	c1ccc2c(c1)ccc1c2cc2c3cccc4cccc(c5cc6c7ccccc7ccc6c1c25)c43	11.8855	-0.18664	-0.07343	3.0806	-87.3472	8.18553	569.84	31675	162.27	1.4044	0.02487	0.02483	1.39286	2.45243	33146	-0.0002	0.50827	0.40222	-0.00666	0.64701	0.0366	17592	0.261921	-0.40255	12.2424	9542	26.2137	354.769	40695	45.6633	1352	186.408	344	456	27.9629	0.770878	4.953	665.996	4094.98	4916.81	8882.15	9868.33	6	0.837172	0.800829	1.41061	0.676903	0.513048
hc_c36h20_0pent_1616.log	c1ccc2c(c1)ccc1c2cc2c3cccc4cc5ccccc5c(c5cc6ccccc6c1c25)c43	21.0087	-0.1813	-0.07806	2.8093	-87.3361	15.1625	904.5	18293	174.42	1.40449	0.02473	0.02721	1.43422	4.20205	13645	0.01591	0.998	0.83012	0.08116	0.78647	0.1165	16976.2	0.261671	-0.410679	13.1368	9500	26.2137	355.691	40456	45.6633	1387	186.408	344	456	27.9629	0.764124	4.87032	680.991	2904.14	6032.85	8304.91	9717.65	4	0.832443	0.79484	1.54231	0.668349	0.502244
hc_c36h20_0pent_1617.log	c1ccc2c(c1)ccc1c2cc2c3c4ccccc4cc4cccc(c5cc6ccccc6c1c52)c43	21.4341	-0.18063	-0.07974	2.74536	-87.3367	14.804	931.45	16981	169.27	1.40446	0.02435	0.02669	1.36182	3.24032	25479	0.00099	0.69177	0.55146	0.08687	0.72035	0.0576	16098.6	0.262847	-0.443414	11.5195	9428	26.2137	356.235	39580	45.6633	1313	186.408	344	456	27.9629	0.768346	4.74867	666.895	3757.4	4531.69	8026.96	9521.9	6	0.83658	0.79903	1.47889	0.672647	0.506636
hc_c36h20_0pent_1618.log	c1ccc2c(c1)ccc1ccc3c(cc4c5cccc6cccc(c7cc8ccccc8c3c74)c65)c12	15.7	-0.18936	-0.06971	3.25584	-87.3425	11.1523	862.17	20362	156.52	1.40443	0.0247	0.02532	1.31748	4.21073	13549	0.02474	0.84594	0.63662	-0.01956	0.91026	0.1323	16684.1	0.260116	-0.409408	11.4962	9554	26.2137	354.786	40867	45.6633	1365	186.408	344	456	27.9629	0.770159	4.81247	671.2	3335.94	5348.78	8272.54	9629.57	6	0.837012	0.800321	1.4091	0.675687	0.51121
hc_c36h20_0pent_1619.log	c1ccc2c(c1)ccc1c2cc2c3cccc4cc5ccccc5c(c43)c3c4ccccc4cc1c23	23.2074	-0.17611	-0.08423	2.50018	-87.3352	15.734	806.76	22482	174.83	1.40453	0.02462	0.02737	1.46393	4.25127	13114	0.01785	0.9363	0.72891	0.03271	0.52393	0.0598	16868.6	0.260981	-0.426458	13.0537	9494	26.2137	355.847	40433	45.6633	1394	186.408	344	456	27.9629	0.764997	4.8576	670.062	2593.13	6253.92	8279.6	9668.81	4	0.833386	0.79574	1.56511	0.66916	0.502978
hc_c36h20_0pent_162.log	c1ccc2c(c1)ccc1c3ccccc3c3c(c4cccc5ccc6cc7ccccc7c3c6c54)c21	25.8621	-0.19193	-0.06467	3.46292	-87.3347	16.0284	1266.58	3485	180.02	1.40453	0.0242	0.02641	1.26304	3.45977	23126	0.00301	0.85692	0.69207	0.02146	1.07295	0.1219	14385.3	0.239526	-0.387176	11.623	9186	26.2137	359.503	37287	45.6633	1263	186.408	344	456	27.9629	0.785735	4.51162	653.799	2901.55	4543.95	7051.48	9080.69	5	0.84895	0.814523	1.65462	0.694497	0.534064
hc_c36h20_0pent_1620.log	c1ccc2c(c1)ccc1c2cc2c3c4ccccc4cc4cccc(c43)c3c4ccccc4cc1c23	28.0481	-0.17346	-0.08292	2.46372	-87.3273	20.691	946.21	16164	172	1.40477	0.02433	0.02718	1.55039	2.50588	32736	0.00895	0.59774	0.4759	0.1504	0.97772	0.1022	16282.1	0.254102	-0.436064	11.5389	9458	26.2137	355.947	39905	45.6633	1320	186.408	344	456	27.9629	0.761817	4.77789	670.887	3692.37	4649.63	8163.61	9565.17	6	0.831944	0.793216	1.56123	0.664435	0.496321
hc_c36h20_0pent_1621.log	c1ccc2c(c1)ccc1ccc3c(cc4c5cccc6cccc(c65)c5c6ccccc6cc3c45)c12	20.2535	-0.17979	-0.07787	2.77339	-87.3371	14.5142	918.02	17647	164.73	1.40451	0.0245	0.02561	1.40386	3.76133	19381	0.02482	0.84558	0.66343	-0.03695	0.81084	0.1973	17054.1	0.253705	-0.437422	12.1624	9620	26.2137	354.201	41612	45.6633	1379	186.408	344	456	27.9629	0.770533	4.86264	668.123	2784.17	6098.87	8465.42	9695.9	6	0.837739	0.800829	1.48754	0.675748	0.51088
hc_c36h20_0pent_1622.log	c1ccc2c(c1)cc1c3c4ccccc4c4ccccc4c3cc3c4cccc5cccc(c54)c2c31	20.4035	-0.17921	-0.07951	2.71298	-87.3381	13.9367	1030.45	12147	172.85	1.40448	0.02402	0.0248	1.39049	3.20211	25907	7e-05	0.80518	0.65081	-0.10712	0.75234	0.0621	16464.3	0.254772	-0.42882	11.5019	9392	26.2137	357.035	39328	45.6633	1319	186.408	344	456	27.9629	0.778528	4.80219	674.25	2957.23	5582.66	8159.71	9602.47	6	0.844412	0.808324	1.50231	0.684918	0.521518
hc_c36h20_0pent_1623.log	c1ccc2c(c1)ccc1c2cc2c3cccc4cccc(c43)c3c4ccc5ccccc5c4cc1c23	13.2306	-0.18337	-0.07664	2.90427	-87.3453	9.37321	675.82	27373	167.98	1.40434	0.02474	0.02465	1.46034	2.50627	32733	0.00414	0.49179	0.34126	-0.00576	0.47372	0.1441	17757.9	0.251787	-0.422541	12.4027	9572	26.2137	354.48	41020	45.6633	1366	186.408	344	456	27.9629	0.773175	4.97356	657.968	3740.9	5359.07	8971.18	9899.31	8	0.839065	0.802974	1.48462	0.679559	0.516153
hc_c36h20_0pent_1624.log	c1ccc2c(c1)ccc1c2cc2c3cccc4cccc(c43)c3c4c(ccc5ccccc54)cc1c23	17.816	-0.18209	-0.0778	2.83788	-87.3419	11.5253	810.84	22333	169.95	1.40439	0.02496	0.02482	1.53842	3.79658	18922	0.01522	0.71334	0.49711	-0.05791	0.64469	0.1614	17107	0.249669	-0.419213	13.38	9560	26.2137	354.925	41040	45.6633	1401	186.408	344	456	27.9629	0.770528	4.88666	656.179	2666.71	6170.24	8545.76	9711.91	7	0.836674	0.800423	1.57968	0.676685	0.512995
hc_c36h20_0pent_1625.log	c1ccc2c(c1)ccc1c2cc2c3cccc4cc5ccc6ccccc6c5c(c5cccc1c25)c43	18.3509	-0.18172	-0.07831	2.81393	-87.3412	11.9902	794.71	22906	167.69	1.40444	0.02525	0.02496	1.46461	4.18194	13881	0.03319	0.9396	0.73054	-0.10679	0.66125	0.2071	17652.7	0.255757	-0.429023	13.324	9776	26.2137	353.07	43560	45.6633	1486	186.408	344	456	27.9629	0.765146	4.93468	659.924	2239.52	7038.03	8713.31	9778.94	8	0.832137	0.79536	1.54508	0.670552	0.505923
hc_c36h20_0pent_1626.log	c1ccc2c(c1)ccc1c2cc2c3c1cccc3c1c3ccccc3cc3cc4ccccc4c2c31	29.7172	-0.16884	-0.08854	2.18508	-87.326	21.5258	904.2	18308	163.83	1.40478	0.02406	0.02609	1.43568	2.52352	32591	0.01526	0.56699	0.43685	0.21877	0.98605	0.2717	16944.6	0.263093	-0.433335	13.5294	9548	26.2137	355.155	40946	45.6633	1398	186.408	344	456	27.9629	0.76283	4.86114	658.72	2672.32	6013.9	8528.42	9678.55	5	0.833919	0.794592	1.47808	0.664592	0.495409
hc_c36h20_0pent_1627.log	c1ccc2c(c1)ccc1ccc3c(cc4c5cccc6cc7ccccc7c(c7cccc3c47)c65)c12	21.8937	-0.17888	-0.07944	2.7059	-87.3352	15.7124	928.57	17115	162.82	1.40458	0.02455	0.02606	1.33291	3.10785	26905	-0.00471	0.71645	0.54647	0.03237	0.80264	0.2998	18088.9	0.263538	-0.44168	13.5309	9836	26.2137	352.393	44168	45.6633	1500	186.408	344	456	27.9629	0.767915	4.98434	658.128	2106.44	7271.72	9085.39	9862.77	3	0.835924	0.798514	1.46503	0.672416	0.506655
hc_c36h20_0pent_1628.log	c1ccc2c(c1)ccc1ccc3c(cc4c5c3cccc5c3cccc5cc6ccccc6c4c53)c12	19.7667	-0.17911	-0.07768	2.76005	-87.3377	14.1856	938.96	16586	171.01	1.40445	0.02465	0.02625	1.36331	5.56139	2568	0.00813	1.16248	0.89651	0.07899	0.75601	0.3102	15467.2	0.261707	-0.447914	11.2604	9656	26.2137	353.756	41960	45.6633	1386	186.408	344	456	27.9629	0.767659	4.62727	678.01	3004.3	5258.73	7426.21	9319.69	4	0.835179	0.798073	1.51234	0.672593	0.507375
hc_c36h20_0pent_1629.log	c1ccc2c(c1)ccc1c2cc2c3c1cccc3c1cccc3cc4ccc5ccccc5c4c2c31	17.0929	-0.18026	-0.07832	2.77393	-87.3423	11.2511	756.59	24379	166.49	1.40447	0.02529	0.02504	1.48072	4.76608	8404	0.01123	1.03789	0.83666	-0.12286	0.64294	0.3175	14627.1	0.255512	-0.396185	11.3963	9560	26.2137	354.729	40932	45.6633	1374	186.408	344	456	27.9629	0.764327	4.52038	658.599	3206.29	4520.87	7055.98	9114.32	6	0.831524	0.794619	1.52775	0.669549	0.50469
hc_c36h20_0pent_163.log	c1ccc2c(c1)cc1ccc3cc4ccccc4c4c3c1c2c1c2ccccc2c2ccccc2c41	22.1628	-0.1888	-0.06668	3.32306	-87.3379	14.0504	1041.39	11703	166.49	1.40453	0.02475	0.02674	1.27279	5.72158	1861	-1e-05	1.14295	0.83401	-0.14188	1.10207	0.1144	14104.4	0.236575	-0.386692	11.1955	9144	26.2137	360.108	36904	45.6633	1260	186.408	344	456	27.9629	0.773129	4.47677	651.603	3274.56	4226.19	6690.94	9042.3	3	0.838468	0.802719	1.60852	0.680003	0.517209
hc_c36h20_0pent_1630.log	c1ccc2cc3c(cc2c1)cc1c2cccc4cccc(c5cc6ccc7ccccc7c6c3c15)c42	19.3769	-0.18845	-0.07063	3.20605	-87.3402	12.6246	694.43	26774	157.63	1.40437	0.02534	0.02708	1.3738	3.93869	17032	0.01016	0.82721	0.63323	-0.01924	0.70473	0.0763	16677	0.26221	-0.385478	12.2287	9548	26.2137	354.573	40724	45.6633	1316	186.408	344	456	27.9629	0.753446	4.82053	666.149	2878.19	5785.43	8273.08	9615.08	5	0.822842	0.784569	1.45	0.656714	0.489413
hc_c36h20_0pent_1631.log	c1ccc2cc3c(cc2c1)cc1c2cccc4cccc(c5cc6cc7ccccc7cc6c3c15)c42	19.4093	-0.19	-0.07131	3.22972	-87.3383	13.7921	650.11	28352	164.52	1.40422	0.02535	0.02867	1.39366	3.01686	27826	1e-05	0.74965	0.61048	0.01879	0.63007	0.0072	18097.8	0.259548	-0.391742	12.1156	9698	26.2137	352.608	42193	45.6633	1366	186.408	344	456	27.9629	0.742694	5.01199	682.789	3752.59	5622.81	9061.7	9979.98	5	0.814299	0.774651	1.42455	0.643997	0.47424
hc_c36h20_0pent_1632.log	c1ccc2cc3c(cc2c1)cc1c2cccc4cccc(c5cc6c7ccccc7ccc6c3c15)c42	15.1181	-0.18856	-0.0716	3.18265	-87.3433	10.657	639.23	28779	164.01	1.40429	0.0252	0.02688	1.39572	2.70071	30977	-0.01164	0.64045	0.52597	0.02158	0.64493	0.0446	17866.3	0.260262	-0.399636	12.141	9620	26.2137	353.689	41444	45.6633	1366	186.408	344	456	27.9629	0.75655	4.98571	674.801	4153	5052.93	8981.84	9932.42	5	0.825363	0.787453	1.41691	0.660335	0.493681
hc_c36h20_0pent_1633.log	c1ccc2cc3c(cc2c1)cc1c2cccc4cc5ccccc5c(c5cc6ccccc6c3c15)c42	24.6973	-0.18231	-0.07773	2.84577	-87.3319	17.8029	890.42	19011	175.88	1.40442	0.02507	0.02942	1.42764	4.50226	10624	0.02547	1.10568	0.92348	0.10565	0.78225	0.1093	17588.5	0.261406	-0.407383	13.4042	9578	26.2137	354.611	41205	45.6633	1412	186.408	344	456	27.9629	0.748291	4.94808	688.357	2643.34	6706.63	8543.75	9840.41	4	0.819438	0.780075	1.55189	0.650002	0.480754
hc_c36h20_0pent_1634.log	c1ccc2cc3c(cc2c1)cc1c2c4ccccc4cc4cccc(c5cc6ccccc6c3c51)c42	24.5062	-0.18194	-0.07712	2.8523	-87.332	17.7628	893.59	18887	175.89	1.4044	0.025	0.02936	1.41936	4.75099	8536	0.01764	1.07387	0.85987	0.07679	0.76859	0.1233	17022.6	0.26118	-0.399875	11.9491	9542	26.2137	354.859	40749	45.6633	1369	186.408	344	456	27.9629	0.749221	4.87404	686.03	3269.54	5741.55	8282.27	9741.96	5	0.820252	0.780962	1.55323	0.651036	0.481918
hc_c36h20_0pent_1635.log	c1ccc2cc3c(cc2c1)cc1c2cccc4cc5ccccc5c(c42)c2c4ccccc4cc3c12	25.1495	-0.178	-0.08235	2.60277	-87.3333	16.9193	770.1	23801	173.46	1.4044	0.02521	0.02943	1.43396	4.22397	13417	0.01654	0.94705	0.73944	0.0329	0.53327	0.0693	17672.2	0.26099	-0.40304	13.5207	9572	26.2137	354.767	41182	45.6633	1419	186.408	344	456	27.9629	0.748434	4.96232	676.805	2480.61	6803.5	8694.84	9835.82	2	0.819095	0.780035	1.54593	0.650577	0.48187
hc_c36h20_0pent_1636.log	c1ccc2cc3c(cc2c1)cc1c2c4ccccc4cc4cccc(c42)c2c4ccccc4cc3c12	30.2925	-0.17583	-0.08033	2.59869	-87.3248	22.2537	936.28	16735	171.09	1.40464	0.02498	0.02939	1.54451	1.98876	35145	-0.00163	0.51808	0.42273	0.16453	1.00647	0.0643	17344	0.253623	-0.403203	12.2856	9572	26.2137	354.57	41074	45.6633	1376	186.408	344	456	27.9629	0.744261	4.92125	674.991	3572.21	5303.02	8753.07	9810.03	4	0.816709	0.776537	1.5602	0.644816	0.474123
hc_c36h20_0pent_1637.log	c1ccc2cc3c(cc2c1)cc1c2cccc4cccc(c42)c2c4ccc5ccccc5c4cc3c12	15.4999	-0.1859	-0.07396	3.04604	-87.343	10.8149	617.11	29631	167.24	1.40423	0.02519	0.02666	1.45807	2.50464	32748	0.00258	0.49099	0.33403	-0.01162	0.48023	0.0985	18157.4	0.255149	-0.410323	12.2283	9650	26.2137	353.4	41769	45.6633	1380	186.408	344	456	27.9629	0.757907	5.0222	659.583	4042.9	5270.82	9183.94	9991.87	6	0.826097	0.788574	1.48453	0.662248	0.496287
hc_c36h20_0pent_1638.log	c1ccc2cc3c(cc2c1)cc1c2cccc4cccc(c42)c2c4cc5ccccc5cc4cc3c12	21.7657	-0.17829	-0.08135	2.63787	-87.3358	15.3705	599	30342	169.02	1.40422	0.02535	0.02922	1.48395	2.91708	28853	-0.00533	0.54478	0.37553	-0.03654	0.47233	0.0799	18950.2	0.25262	-0.397896	13.4384	9758	26.2137	352.118	42903	45.6633	1433	186.408	344	456	27.9629	0.742045	5.1275	672.441	3567.01	6182.05	9583.19	10159.2	2	0.813132	0.773807	1.50038	0.64381	0.47463
hc_c36h20_0pent_1639.log	c1ccc2cc3c(cc2c1)cc1c2cccc4cccc(c42)c2c4c(ccc5ccccc54)cc3c12	20.0538	-0.18427	-0.07481	2.97856	-87.3396	12.9765	764.72	24042	166.73	1.40427	0.02536	0.02683	1.49679	3.8127	18696	0.01489	0.71963	0.51508	-0.0678	0.64682	0.157	17759.2	0.252211	-0.398276	13.3134	9638	26.2137	353.845	41789	45.6633	1415	186.408	344	456	27.9629	0.755797	4.97356	671.111	2793.16	6390.57	8888.03	9859.1	4	0.824218	0.786551	1.54634	0.65993	0.493711
hc_c36h20_0pent_164.log	c1ccc2c(c1)ccc1cc3ccc4cccc5c4c3c(c12)c1c2ccccc2c2ccccc2c51	21.1273	-0.19442	-0.06399	3.54918	-87.3402	12.6035	1193.85	5623	178.92	1.40444	0.02463	0.02481	1.32859	4.96179	6710	0.0216	1.04588	0.79857	-0.08832	0.95003	0.2229	13457.6	0.235626	-0.383402	9.96282	9210	26.2137	359.186	37511	45.6633	1271	186.408	344	456	27.9629	0.782997	4.36871	638.756	3296.89	3801.25	6423.5	8832.09	4	0.845565	0.81154	1.68135	0.692333	0.532618
hc_c36h20_0pent_1640.log	c1ccc2cc3c(cc2c1)cc1c2cccc4cc5ccc6ccccc6c5c(c5cccc3c15)c42	21.1586	-0.18272	-0.07814	2.84577	-87.3383	13.7954	758.27	24316	166.58	1.40434	0.02567	0.02696	1.46945	4.07138	15265	-0.01971	0.83558	0.61128	-0.11279	0.65724	0.1854	18556.5	0.256009	-0.406342	13.7955	9854	26.2137	351.989	44309	45.6633	1511	186.408	344	456	27.9629	0.749214	5.04977	668.1	2239.65	7445.08	9265.51	9963.03	6	0.818797	0.780407	1.53977	0.652316	0.484806
hc_c36h20_0pent_1641.log	c1ccc2cc3c(cc2c1)cc1c2cccc4cc5cc6ccccc6cc5c(c5cccc3c15)c42	25.0885	-0.17344	-0.08739	2.34154	-87.3324	17.5058	606.94	30004	170.04	1.40431	0.02516	0.03029	1.44236	3.51537	22486	-0.02058	0.74764	0.56781	-0.02566	0.47004	0.1773	20895.9	0.261707	-0.403038	15.4907	10046	26.2137	349.833	46407	45.6633	1582	186.408	344	456	27.9629	0.740406	5.34909	679.84	2074.18	8811.01	10533.9	10462.9	3	0.812765	0.772648	1.47827	0.641039	0.470444
hc_c36h20_0pent_1642.log	c1ccc2cc3c(cc2c1)cc1c2cccc4cc5c6ccccc6ccc5c(c5cccc3c15)c42	16.7371	-0.1829	-0.07782	2.85937	-87.3418	11.605	623.34	29412	165.31	1.40426	0.02529	0.02648	1.43877	2.92687	28741	-0.01374	0.64764	0.51701	-0.06981	0.49295	0.1644	21406.8	0.26923	-0.403893	16.1242	10010	26.2137	350.507	46113	45.6633	1582	186.408	344	456	27.9629	0.754032	5.41564	672.568	1626.5	9479.89	10847.6	10537.5	3	0.823151	0.78505	1.45358	0.657545	0.490551
hc_c36h20_0pent_1643.log	c1ccc2cc3c(cc2c1)cc1c2c3cccc2c2c3ccccc3cc3cc4ccccc4c1c32	28.5232	-0.17204	-0.08851	2.27297	-87.3282	20.1288	820.26	21981	181.54	1.40448	0.02474	0.02872	1.51562	3.77365	19218	-0.00754	0.84183	0.68518	-0.02695	0.50209	0.2919	18050.3	0.268245	-0.429061	13.5814	9662	26.2137	353.779	42115	45.6633	1437	186.408	344	456	27.9629	0.747749	5.00693	682.896	2810.93	6592.06	8981.98	9932.86	5	0.8201	0.779988	1.62624	0.64839	0.477806
hc_c36h20_0pent_1644.log	c1ccc2cc3c(cc2c1)cc1c2c3cccc2c2cc3ccccc3c3cc4ccccc4c1c32	15.9138	-0.18335	-0.07485	2.95244	-87.3423	11.2768	639.75	28762	163.99	1.40423	0.02531	0.02767	1.49987	2.94945	28494	-0.00601	0.73681	0.61429	-0.1072	0.47212	0.1134	18925.3	0.255299	-0.418408	14.607	9722	26.2137	353.115	42759	45.6633	1469	186.408	344	456	27.9629	0.750263	5.12321	682.992	2336.85	7483.27	9487.34	10108.9	4	0.819569	0.781352	1.48352	0.653611	0.48641
hc_c36h20_0pent_1645.log	c1ccc2c(c1)ccc1cc3c(cc12)cc1c2cccc4c5ccccc5cc(c5cccc3c51)c42	6.11417	-0.18981	-0.06891	3.28986	-87.3534	4.32244	317.45	35586	147.18	1.40412	0.02561	0.0248	1.54424	1.88414	35274	0.01192	0.39737	0.31828	0.00595	0.15873	0.0639	22932.6	0.26151	-0.410128	16.2522	10184	26.2137	348.6	47938	45.6633	1606	186.408	344	456	27.9629	0.755102	5.57601	663.797	1545.56	10305.1	11749.6	10812.7	6	0.822871	0.78561	1.44306	0.659816	0.494323
hc_c36h20_0pent_1646.log	c1ccc2c(c1)ccc1cc3cc4c5cccc6c7ccccc7cc(c7cccc(c3cc12)c74)c65	6.35999	-0.19104	-0.06849	3.33476	-87.3529	4.63537	316.62	35597	147.1	1.40417	0.02579	0.02485	1.52997	1.51673	35722	0.00507	0.35368	0.29422	-0.01409	0.15932	0.0741	23044.1	0.250844	-0.409871	16.4145	10184	26.2137	348.677	47986	45.6633	1609	186.408	344	456	27.9629	0.752524	5.58955	671.339	1390.55	10506.8	11820.3	10819.7	4	0.820591	0.783145	1.40907	0.656972	0.491146
hc_c36h20_0pent_1647.log	c1ccc2cc3c(cc2c1)cc1c2cccc4c5ccccc5cc(c5cc6ccccc6c3c15)c42	15.3274	-0.19127	-0.06838	3.34401	-87.3427	11.037	657.38	28074	153.22	1.40428	0.02509	0.02693	1.47052	2.09407	34938	-0.0031	0.4167	0.29418	0.02226	0.62846	0.1166	19216.2	0.240945	-0.405755	14.6837	9692	26.2137	353.34	42398	45.6633	1451	186.408	344	456	27.9629	0.752838	5.16499	661.185	2280.84	7564.88	9763.38	10174.3	4	0.822639	0.784114	1.43306	0.655745	0.487993
hc_c36h20_0pent_1648.log	c1ccc2cc3c(cc2c1)cc1c2cccc4c5ccccc5cc(c42)c2c4ccccc4cc3c12	15.474	-0.18488	-0.07326	3.03734	-87.3428	10.9419	638.19	28817	164.54	1.40421	0.02532	0.02763	1.50105	3.15024	26453	0.00908	0.68451	0.53162	-0.04289	0.4701	0.1397	19033	0.25095	-0.429384	14.6094	9686	26.2137	353.411	42339	45.6633	1451	186.408	344	456	27.9629	0.751045	5.14326	677.7	2388.6	7463.28	9561.35	10142.2	4	0.820126	0.782049	1.49339	0.654591	0.487639
hc_c36h20_0pent_1649.log	c1ccc2cc3c(cc2c1)cc1c2cccc4c5ccc6ccccc6c5cc(c5cccc3c15)c42	8.73944	-0.18812	-0.07116	3.18265	-87.3498	6.5982	371.06	35254	154.28	1.40423	0.0255	0.02613	1.50974	1.9223	35231	0.01483	0.46303	0.38328	0.01642	0.18298	0.0669	22317.2	0.252659	-0.421337	16.2239	10088	26.2137	349.596	46922	45.6633	1589	186.408	344	456	27.9629	0.755314	5.51637	667.383	1554.5	9980.45	11395.4	10707.6	6	0.823501	0.78598	1.40789	0.659656	0.493697
hc_c36h20_0pent_165.log	c1ccc2c(c1)ccc1ccc3c4ccccc4c4c5cccc6ccc7cccc(c7c65)c4c3c12	19.5311	-0.19677	-0.05678	3.80932	-87.342	11.4629	1170.45	6438	170.46	1.40439	0.02441	0.02473	1.14457	4.94278	6904	0.03246	1.09976	0.84161	-0.02593	0.9711	0.2129	13422.6	0.22347	-0.288068	9.95993	9276	26.2137	358.35	38154	45.6633	1280	186.408	344	456	27.9629	0.787977	4.3567	640.248	3248.35	3869.13	6375.86	8813.92	4	0.849548	0.816144	1.60301	0.6982	0.539593
hc_c36h20_0pent_1650.log	c1ccc2cc3c(cc2c1)cc1c2cccc4c5cc6ccccc6cc5cc(c5cccc3c51)c42	11.4972	-0.18901	-0.07019	3.23326	-87.3468	8.44245	323.76	35538	151.32	1.40412	0.02587	0.02791	1.50857	1.47323	35762	0.01205	0.40981	0.34811	-0.01195	0.17257	0.0122	23809.9	0.252412	-0.399826	17.1342	10202	26.2137	348.317	48181	45.6633	1628	186.408	344	456	27.9629	0.740338	5.69304	674.325	1301.71	11006.3	12197.5	10978.9	4	0.811052	0.771959	1.40962	0.642435	0.473669
hc_c36h20_0pent_1651.log	c1ccc2cc3c(cc2c1)cc1c2cccc4c5c(ccc6ccccc65)cc(c5cccc3c15)c24	13.8881	-0.18759	-0.07143	3.16088	-87.3444	9.96967	564.34	31903	153.63	1.40429	0.02541	0.02636	1.46413	2.7284	30703	0.01239	0.52373	0.40396	0.11936	0.60941	0.0864	22425.4	0.255783	-0.405209	16.3751	10088	26.2137	349.74	46970	45.6633	1596	186.408	344	456	27.9629	0.753543	5.52883	669.923	1387.18	10208.5	11448.9	10709.6	2	0.822362	0.784448	1.46474	0.657322	0.490661
hc_c36h20_0pent_1652.log	c1ccc2cc3c(cc2c1)cc1c2cc4ccc5ccccc5c4c4cccc(c5cccc3c51)c24	13.9085	-0.18716	-0.07251	3.11979	-87.3444	9.99037	537.14	32873	153.16	1.40433	0.02546	0.02629	1.47865	2.98984	28093	0.01715	0.52923	0.35178	0.03844	0.64491	0.0517	21173.8	0.24936	-0.391675	15.4955	10052	26.2137	350.015	46532	45.6633	1589	186.408	344	456	27.9629	0.75252	5.3866	654.148	2046.91	8885.8	10776.7	10525	4	0.821683	0.783555	1.44482	0.655995	0.488952
hc_c36h20_0pent_1653.log	c1ccc2cc3c(cc2c1)cc1c2cc4cc5ccccc5cc4c4cccc(c5cccc3c51)c42	11.9144	-0.18767	-0.07354	3.10564	-87.3467	8.52044	343.04	35399	152.3	1.40411	0.02583	0.0279	1.47675	1.58298	35627	-0.00012	0.37246	0.31267	-0.00584	0.1796	0.0086	21866.9	0.248806	-0.395904	15.4383	10130	26.2137	348.79	47233	45.6633	1600	186.408	344	456	27.9629	0.740906	5.46917	683.604	2470.55	8789.93	11183.8	10693.4	2	0.811559	0.772503	1.40677	0.643056	0.474357
hc_c36h20_0pent_1654.log	c1ccc2cc3c(cc2c1)cc1c2cc4c5ccccc5ccc4c4cccc(c5cccc3c51)c42	8.84526	-0.18761	-0.07231	3.13747	-87.3498	6.57567	369.28	35266	154.57	1.40423	0.02549	0.02611	1.51285	1.63241	35564	0.004	0.4208	0.35127	0.0134	0.18165	0.056	19961.1	0.247938	-0.41714	13.453	9980	26.2137	350.301	45500	45.6633	1533	186.408	344	456	27.9629	0.755375	5.23126	679.045	2916.65	7350.95	10167.3	10326.8	4	0.823594	0.786053	1.40863	0.659688	0.493694
hc_c36h20_0pent_1655.log	c1ccc2c(c1)ccc1cc3c(cc12)cc1c2cc4ccccc4c4cccc(c5cccc3c51)c42	6.36559	-0.18929	-0.07019	3.24088	-87.3533	4.36673	321.31	35560	147.26	1.40412	0.0256	0.02476	1.52608	1.70467	35492	0.00298	0.36232	0.29187	-0.00449	0.16009	0.073	21360.5	0.25782	-0.406754	13.9003	10112	26.2137	349.058	46972	45.6633	1556	186.408	344	456	27.9629	0.755308	5.38913	670.602	2387.15	8618.52	10930.2	10568.2	6	0.823103	0.785826	1.44135	0.659998	0.494476
hc_c36h20_0pent_1656.log	c1ccc2c(c1)ccc1cc3cc4c5cc6ccccc6c6cccc(c7cccc(c3cc12)c74)c65	6.63109	-0.19051	-0.06976	3.28578	-87.3528	4.68678	324.39	35532	147.51	1.40417	0.02577	0.02481	1.51136	1.45406	35784	-0.00394	0.33756	0.28134	0.00265	0.1613	0.046	21974.5	0.247382	-0.406279	15.5537	10148	26.2137	348.952	47548	45.6633	1591	186.408	344	456	27.9629	0.75281	5.46756	672.124	1885.99	9435.79	11257.9	10658.4	4	0.820884	0.783433	1.4068	0.657252	0.491419
hc_c36h20_0pent_1657.log	c1ccc2cc3c(cc2c1)cc1c2cc4ccccc4c4cccc(c5cc6ccccc6c3c51)c42	15.4021	-0.19051	-0.07007	3.27734	-87.3427	11.051	658.39	28030	153.04	1.40429	0.02509	0.0269	1.46095	2.07969	34975	0.00529	0.4211	0.29238	-0.01688	0.62972	0.1115	18709.1	0.240495	-0.403271	13.2269	9674	26.2137	353.454	42161	45.6633	1433	186.408	344	456	27.9629	0.7529	5.10099	659.985	2901.57	6676.4	9493.72	10097.8	4	0.822723	0.784184	1.43266	0.655788	0.488013
hc_c36h20_0pent_1658.log	c1ccc2cc3c(cc2c1)cc1c2cc4ccccc4c4cccc(c42)c2c4ccccc4cc3c12	16.2451	-0.18477	-0.0747	2.99516	-87.3423	11.2974	633.93	29007	165.44	1.40422	0.02533	0.02759	1.50857	3.05826	27418	-0.00942	0.61335	0.43422	-0.03368	0.46706	0.0966	18783.1	0.247846	-0.415104	13.4268	9686	26.2137	353.327	42285	45.6633	1433	186.408	344	456	27.9629	0.751489	5.11275	663.878	3283.39	6400.89	9462.82	10129	4	0.820585	0.782498	1.49773	0.655022	0.488053
hc_c36h20_0pent_1659.log	c1ccc2cc3c(cc2c1)cc1c2cc4ccccc4c4cc5ccccc5c(c5cccc3c15)c42	16.9831	-0.1836	-0.0766	2.91162	-87.3415	11.763	631.41	29100	165.22	1.40425	0.02531	0.02761	1.51509	3.11489	26824	-0.01346	0.66896	0.51963	0.08077	0.46564	0.0662	19360.4	0.250468	-0.410086	13.6939	9758	26.2137	352.783	43161	45.6633	1476	186.408	344	456	27.9629	0.750801	5.17938	674.615	2690.47	7328.41	9747.81	10217.6	5	0.820143	0.781904	1.49314	0.654117	0.486876
hc_c36h20_0pent_166.log	c1ccc2c(c1)ccc1c3ccc4ccccc4c3c3c4cccc5ccc6cccc(c6c54)c3c21	22.2908	-0.1973	-0.05689	3.82075	-87.3386	13.5822	1185.01	5930	175.74	1.40444	0.02407	0.02513	1.09838	4.22402	13416	0.03758	1.02918	0.8093	0.08702	1.03994	0.2236	14362.3	0.223107	-0.253471	10.5384	9228	26.2137	358.899	37670	45.6633	1266	186.408	344	456	27.9629	0.791675	4.50336	652.727	3439.35	4102.09	6937.21	9079.71	7	0.853497	0.819936	1.60799	0.701675	0.542789
hc_c36h20_0pent_1660.log	c1ccc2cc3c(cc2c1)cc1c2cc4ccccc4c4c5ccccc5cc(c5cccc3c51)c24	15.1168	-0.19084	-0.06992	3.2904	-87.3429	10.9102	645.4	28527	154.04	1.40428	0.02513	0.02677	1.48548	1.81232	35345	0.00117	0.34321	0.23882	0.02734	0.61907	0.0952	20116.3	0.250014	-0.398889	14.6948	9800	26.2137	352.437	43658	45.6633	1483	186.408	344	456	27.9629	0.753376	5.27375	661.432	2136.96	8172.52	10257.3	10345.8	4	0.823058	0.784607	1.44342	0.65639	0.48877
hc_c36h20_0pent_1661.log	c1ccc2cc3c(cc2c1)cc1c2c3cccc2c2cccc3cc4c5ccccc5ccc4c1c32	15.793	-0.18271	-0.07646	2.89121	-87.3426	11.1144	634.25	28989	164.54	1.40424	0.02527	0.02655	1.43727	2.72323	30769	-0.00103	0.65035	0.54573	-0.09776	0.49736	0.2404	18770.4	0.268948	-0.409901	13.3446	9866	26.2137	351.545	44289	45.6633	1519	186.408	344	456	27.9629	0.753851	5.09261	683.167	3090.17	6603.52	9463.64	10089.3	6	0.822939	0.784858	1.44056	0.657392	0.490433
hc_c36h20_0pent_1662.log	c1ccc2cc3c(cc2c1)cc1c2c3cccc2c2cccc3cc4cc5ccccc5cc4c1c32	23.8678	-0.17313	-0.08613	2.36739	-87.3333	16.906	614.55	29730	169.06	1.40429	0.02515	0.03032	1.44203	2.99219	28066	0.00983	0.74637	0.62474	-0.09691	0.47238	0.2486	18002.6	0.261389	-0.417631	12.2133	9902	26.2137	350.87	44583	45.6633	1519	186.408	344	456	27.9629	0.739873	4.98659	686.384	3644.99	5689.88	9017.63	9939.11	4	0.812214	0.772108	1.46662	0.640522	0.469948
hc_c36h20_0pent_1663.log	c1ccc2cc3c(cc2c1)cc1c2c3cccc2c2cccc3cc4ccc5ccccc5c4c1c32	20.6242	-0.18089	-0.07763	2.80985	-87.3385	13.6626	771.96	23730	166.56	1.40433	0.0257	0.02708	1.45614	4.39281	11674	0.01712	0.99185	0.80736	-0.13858	0.68454	0.3101	16083.8	0.255488	-0.379684	12.1843	9710	26.2137	353.104	42557	45.6633	1444	186.408	344	456	27.9629	0.748896	4.72636	675.396	3052.25	5401.95	7869.71	9466.67	4	0.818471	0.780086	1.52782	0.652005	0.484505
hc_c36h20_0pent_1664.log	c1ccc2c(c1)ccc1ccc3cc4c(cc3c12)cc1c2cccc3cccc(c5cccc4c51)c32	12.7162	-0.18753	-0.07106	3.16931	-87.3456	9.18064	577.26	31369	152.74	1.40432	0.02551	0.02573	1.48053	2.93047	28701	0.00646	0.57531	0.43173	-0.02664	0.64887	0.0735	20541.8	0.266509	-0.401282	13.8862	10184	26.2137	348.331	47740	45.6633	1555	186.408	344	456	27.9629	0.754683	5.25794	670.386	2104.08	8544.17	10464.6	10338.4	4	0.823146	0.785453	1.48209	0.65878	0.492515
hc_c36h20_0pent_1665.log	c1ccc2cc3c(ccc4cc5c(cc43)cc3c4cccc6cccc(c7cccc5c73)c64)cc2c1	9.43345	-0.18763	-0.07144	3.16169	-87.3496	6.7214	225.23	36154	156.27	1.40409	0.02598	0.02644	1.52149	1.34786	35877	0.00459	0.24299	0.17135	-0.00354	0.10945	0.0705	23368.3	0.260074	-0.398553	15.777	10394	26.2137	346.237	50177	45.6633	1639	186.408	344	456	27.9629	0.745738	5.59701	647.602	1898.9	10170.4	12035.3	10884.2	5	0.815219	0.776893	1.4562	0.64893	0.481534
hc_c36h20_0pent_1666.log	c1ccc2c(c1)ccc1c3cc4cc5c6cccc7cccc(c8cccc(c4cc3ccc21)c85)c76	7.64694	-0.18826	-0.07114	3.187	-87.3511	5.75087	215.31	36212	156.9	1.40425	0.02557	0.02561	1.57636	1.2077	36026	0.00285	0.21943	0.15617	-0.0045	0.10704	0.0086	24000.6	0.261987	-0.397641	16.2967	10376	26.2137	346.664	50048	45.6633	1639	186.408	344	456	27.9629	0.75599	5.67229	644.064	1545.39	10854	12372	10972.9	7	0.823938	0.786566	1.47078	0.660544	0.494851
hc_c36h20_0pent_1667.log	c1ccc2c(c1)c1ccccc1c1cc3c(cc21)cc1c2cccc4cccc(c5cccc3c51)c42	6.73389	-0.18955	-0.07026	3.24605	-87.352	5.21155	273.27	35870	152.47	1.4045	0.02569	0.02314	1.54277	1.27991	35944	0.00215	0.24391	0.17557	-0.00691	0.14176	0.0139	21012.5	0.260541	-0.406201	13.9972	9992	26.2137	350.475	45672	45.6633	1506	186.408	344	456	27.9629	0.756244	5.33887	643.894	1934.99	8871.76	10773.1	10458.1	6	0.824283	0.786854	1.41441	0.660718	0.494923
hc_c36h20_0pent_1668.log	c1ccc2c(c1)ccc1cc3c(cc12)cc1c2cccc4cccc(c5cc6ccccc6c3c51)c42	13.2599	-0.1899	-0.06978	3.26863	-87.3455	9.27813	571.42	31602	155.28	1.40423	0.02515	0.02551	1.47015	2.31173	34036	-0.00537	0.49338	0.36172	0.01039	0.61112	0.0717	19316.3	0.261828	-0.39539	13.9605	9824	26.2137	351.79	43720	45.6633	1460	186.408	344	456	27.9629	0.757137	5.14927	664.86	2684.87	7253.94	9814.68	10170.9	6	0.825898	0.78802	1.4631	0.660968	0.494372
hc_c36h20_0pent_1669.log	c1ccc2c(c1)ccc1cc3c(cc12)cc1c2cccc4cccc(c42)c2c4ccccc4cc3c12	14.8009	-0.18311	-0.07609	2.91216	-87.3439	10.2991	580.83	31205	165.65	1.40419	0.02517	0.02624	1.53347	2.6907	31082	-0.0018	0.49653	0.32229	-0.02746	0.45776	0.0992	20075	0.259444	-0.405529	13.7303	9890	26.2137	351.253	44501	45.6633	1474	186.408	344	456	27.9629	0.758533	5.24713	661.069	2466	7878.95	10208.2	10324.3	4	0.82646	0.789101	1.54759	0.663107	0.497438
hc_c36h20_0pent_167.log	c1ccc2c(c1)ccc1c2c2cccc3ccc4cc5ccc6ccc7ccccc7c6c5c1c4c32	19.2613	-0.19327	-0.06609	3.46075	-87.3415	11.8002	1092	9639	173.71	1.40435	0.02475	0.02614	1.37549	4.91717	7133	0.03104	1.30294	1.09612	-0.16479	0.88238	0.1989	13554.2	0.227427	-0.373446	9.85386	9474	26.2137	355.844	40107	45.6633	1360	186.408	344	456	27.9629	0.779667	4.36552	648.763	3276.96	4093.18	6273.17	8841.15	6	0.843212	0.80858	1.67726	0.688135	0.527335
hc_c36h20_0pent_1670.log	c1ccc2c(c1)ccc1cc3c(cc12)cc1c2cccc4cc5ccccc5c(c5cccc3c15)c42	16.7686	-0.18059	-0.07948	2.75134	-87.3418	11.6248	589.47	30754	165.42	1.40426	0.02517	0.02673	1.49912	3.13152	26632	0.02356	0.69052	0.56237	0.09277	0.46192	0.1256	21600.7	0.262151	-0.406452	15.549	10106	26.2137	349.512	47129	45.6633	1588	186.408	344	456	27.9629	0.755798	5.41499	677.677	1730.28	9520.09	10943.2	10558.5	3	0.824793	0.78677	1.52904	0.659422	0.492566
hc_c36h20_0pent_1671.log	c1ccc2c(c1)ccc1cc3c(cc12)cc1c2c3cccc2c2cccc3cc4ccccc4c1c32	15.8439	-0.18033	-0.07838	2.7742	-87.3425	11.1375	606.3	30025	164.42	1.40422	0.02515	0.02677	1.49059	3.26079	25286	0.00227	0.72542	0.59358	-0.10412	0.46585	0.1555	19287.8	0.264383	-0.419582	13.7652	9962	26.2137	350.512	45269	45.6633	1492	186.408	344	456	27.9629	0.755829	5.12683	684.602	2479.33	7548.66	9719.6	10135.2	7	0.824706	0.786756	1.51385	0.659557	0.492832
hc_c36h20_0pent_1672.log	c1ccc2cc3cc4c(cc3cc2c1)cc1c2cccc3cccc(c5cc6ccccc6c4c51)c32	21.6888	-0.18256	-0.079	2.81801	-87.3354	15.6136	550.79	32441	160.48	1.40434	0.02535	0.02931	1.45277	2.30855	34059	-0.00513	0.50559	0.40291	0.02575	0.62512	0.0829	20311.2	0.261789	-0.395049	14.6733	9920	26.2137	350.672	44754	45.6633	1499	186.408	344	456	27.9629	0.737366	5.27205	680.626	2372.23	8097.87	10338	10356.9	4	0.810301	0.769826	1.43099	0.637489	0.466256
hc_c36h20_0pent_1673.log	c1ccc2cc3cc4c(cc3cc2c1)cc1c2cccc3cccc(c32)c2c3ccccc3cc4c12	22.2177	-0.18183	-0.07875	2.80495	-87.3349	15.9236	584.39	30995	171.05	1.40426	0.02546	0.02966	1.52394	2.68365	31153	-0.00102	0.49714	0.32016	-0.0343	0.46361	0.1051	21213.2	0.253989	-0.402779	14.6305	9986	26.2137	350.135	45535	45.6633	1513	186.408	344	456	27.9629	0.73871	5.38611	665.268	2295.23	8652.63	10810.3	10539.6	4	0.810566	0.770762	1.51579	0.639791	0.469756
hc_c36h20_0pent_1674.log	c1ccc2cc3cc4c(cc3cc2c1)cc1c2cccc3cc5ccccc5c(c5cccc4c15)c32	24.8168	-0.17858	-0.0833	2.5927	-87.3322	17.6124	596.1	30454	170.81	1.40433	0.02543	0.03014	1.48466	3.155	26400	0.0188	0.66748	0.53389	0.09477	0.46799	0.09	22958	0.262031	-0.402247	16.0837	10202	26.2137	348.394	48163	45.6633	1616	186.408	344	456	27.9629	0.736026	5.57539	677.418	1581.53	10372.8	11676.2	10803.8	4	0.809021	0.768508	1.49263	0.636093	0.464792
hc_c36h20_0pent_1675.log	c1ccc2cc3cc4c(cc3cc2c1)cc1c2cccc3c5ccccc5cc(c5cccc4c51)c32	14.1006	-0.18433	-0.07738	2.91026	-87.3438	10.3343	322.23	35550	153	1.4042	0.02584	0.02822	1.53399	1.67643	35520	0.00959	0.37865	0.31137	-0.00837	0.16869	0.0859	24494.6	0.255151	-0.41039	17.1393	10298	26.2137	347.398	49245	45.6633	1648	186.408	344	456	27.9629	0.73573	5.75757	677.791	1294.06	11376.3	12580.1	11086.2	4	0.807526	0.76776	1.40763	0.636864	0.466895
hc_c36h20_0pent_1676.log	c1ccc2cc3cc4c(cc3cc2c1)cc1c2cc3ccccc3c3cccc(c5cccc4c51)c32	14.4281	-0.18372	-0.07863	2.85965	-87.3437	10.3987	323.57	35540	153.22	1.40421	0.02583	0.0282	1.51889	1.5131	35728	3e-05	0.3387	0.28005	-0.002	0.16868	0.0642	23089.9	0.251662	-0.405619	15.6409	10244	26.2137	347.758	48534	45.6633	1616	186.408	344	456	27.9629	0.735821	5.59766	679.972	2008.74	9903.74	11849.1	10879.1	4	0.80767	0.76787	1.40558	0.636907	0.46688
hc_c36h20_0pent_1677.log	c1ccc2cc3cc4c(cc3cc2c1)cc1c2c4cccc2c2cccc3cc4ccccc4c1c32	23.6677	-0.17814	-0.08205	2.61474	-87.3331	17.0513	605.09	30079	170.01	1.40431	0.02541	0.03015	1.47746	2.77762	30217	0.00756	0.65935	0.55224	0.12474	0.47598	0.1493	20907	0.261779	-0.413807	14.6138	10094	26.2137	349.183	46795	45.6633	1552	186.408	344	456	27.9629	0.735581	5.33046	691.201	2193.83	8656.33	10608.5	10445.3	4	0.808558	0.768056	1.47708	0.635665	0.464384
hc_c36h20_0pent_1678.log	c1ccc2c(c1)ccc1cc3cc4c(cc3cc12)cc1c2cccc3cccc(c5cccc4c51)c32	11.5783	-0.18499	-0.07626	2.9587	-87.347	8.31238	224.64	36158	154.83	1.40417	0.02601	0.02682	1.57848	1.23567	35997	0.00377	0.22808	0.1651	-0.00191	0.11629	0.0379	24942.4	0.259996	-0.396042	16.3296	10472	26.2137	345.546	51082	45.6633	1646	186.408	344	456	27.9629	0.738751	5.76786	651.364	1517.05	11390.5	12878.2	11136.4	6	0.809623	0.770431	1.42262	0.640706	0.471765
hc_c36h20_0pent_1679.log	c1ccc2cc3cc4cc5c(cc4cc3cc2c1)cc1c2cccc3cccc(c4cccc5c41)c32	21.6867	-0.17602	-0.08758	2.40658	-87.3352	15.7225	236.63	36087	162.26	1.40428	0.02589	0.03035	1.54223	1.16861	36072	0.00191	0.22502	0.17142	-0.0084	0.12624	0.1116	26580.5	0.259872	-0.393242	17.1565	10586	26.2137	344.389	52437	45.6633	1688	186.408	344	456	27.9629	0.721335	5.95077	668.705	1274.01	12498.9	13745.4	11410.8	4	0.796455	0.75462	1.42131	0.619515	0.445854
hc_c36h20_0pent_168.log	c1ccc2c(c1)ccc1ccc3ccc4c5c6ccccc6cc6ccc7cccc(c7c65)c4c3c12	22.2503	-0.19224	-0.06488	3.46564	-87.3388	13.4636	1166.55	6562	172.81	1.40435	0.0246	0.02645	1.33714	4.78319	8278	-0.0116	0.93647	0.70216	0.06916	0.86631	0.2194	14371.1	0.234114	-0.385377	11.6999	9498	26.2137	355.612	40367	45.6633	1358	186.408	344	456	27.9629	0.780663	4.48526	642.669	2371.65	5151.12	6987.24	8997.31	6	0.844439	0.809663	1.66049	0.688926	0.527869
hc_c36h20_0pent_1680.log	c1ccc2c(c1)ccc1cc3cc4cc5c6cccc7cccc(c8cccc(c4cc3cc12)c85)c76	11.6	-0.18577	-0.07608	2.98482	-87.3469	8.36441	232.8	36108	154.77	1.40418	0.02603	0.02683	1.55973	1.14027	36114	-0.00082	0.21916	0.16719	-0.01131	0.12048	0.1212	24992.4	0.25985	-0.395288	16.4155	10472	26.2137	345.592	51130	45.6633	1646	186.408	344	456	27.9629	0.73858	5.77386	659.263	1383.89	11548.4	12905.9	11135.6	4	0.809458	0.770262	1.42298	0.64053	0.471582
hc_c36h20_0pent_1681.log	c1ccc2c(c1)ccc1cc3cc4c5cccc6cccc(c7cc8ccccc8c(c3cc12)c74)c65	13.238	-0.19112	-0.06941	3.3119	-87.3454	9.33143	549.88	32472	154.64	1.40429	0.02525	0.02559	1.43314	2.7285	30701	-0.01057	0.57788	0.45993	0.01267	0.60416	0.1225	18787.3	0.261749	-0.421561	13.9088	9788	26.2137	352.162	43348	45.6633	1446	186.408	344	456	27.9629	0.755568	5.07819	673.899	2311.95	7384.99	9501.08	10033.7	5	0.824591	0.78655	1.41408	0.659168	0.492281
hc_c36h20_0pent_1682.log	c1ccc2c(c1)ccc1cc3cc4c5cccc6cccc(c65)c5c6ccccc6cc(c3cc12)c45	15.0535	-0.18395	-0.07588	2.94074	-87.3434	10.601	588.41	30804	165.19	1.40424	0.02535	0.02628	1.52039	2.61934	31747	-0.00192	0.49035	0.31582	-0.03127	0.45452	0.0888	19631.8	0.252052	-0.404742	13.968	9854	26.2137	351.578	44093	45.6633	1460	186.408	344	456	27.9629	0.755976	5.18831	659.091	2395.46	7715.77	9977.31	10226.6	4	0.82415	0.786637	1.51759	0.66033	0.494387
hc_c36h20_0pent_1683.log	c1ccc2c(c1)ccc1cc3cc4c5cccc6cc7ccccc7c(c7cccc(c3cc12)c47)c65	17.0167	-0.18125	-0.07931	2.77393	-87.3413	11.9236	594.18	30537	165.86	1.4043	0.02535	0.02679	1.48431	2.99362	28052	0.01088	0.63349	0.51445	0.09232	0.46485	0.1317	21420.2	0.262055	-0.410306	14.8575	10070	26.2137	349.77	46649	45.6633	1556	186.408	344	456	27.9629	0.753341	5.39009	672.777	1751.79	9373.46	10881.4	10516.7	3	0.822603	0.784413	1.50005	0.656728	0.489576
hc_c36h20_0pent_1684.log	c1ccc2c(c1)ccc1cc3cc4c5c(cccc5c5cccc6cc7ccccc7c4c65)c3cc12	16.123	-0.18114	-0.07816	2.80223	-87.342	11.4612	611.89	29823	165.17	1.40427	0.02535	0.02689	1.48055	2.87835	29250	0.01605	0.66445	0.55495	0.12403	0.46732	0.1699	19859.2	0.261727	-0.422279	13.9569	9998	26.2137	350.377	45809	45.6633	1520	186.408	344	456	27.9629	0.753027	5.20288	687.536	2173.28	8126.29	10047.9	10235.9	4	0.8222	0.784065	1.48666	0.656492	0.489438
hc_c36h20_0pent_1685.log	c1ccc2c(c1)ccc1c3cc4c(cc3ccc21)cc1c2cccc3cccc(c5cccc4c51)c32	7.97607	-0.18935	-0.07111	3.21748	-87.3505	6.15532	233.9	36100	154.6	1.4043	0.02576	0.02564	1.5437	1.14214	36108	0.00102	0.22062	0.16829	-0.00514	0.11663	0.0585	24108.8	0.259811	-0.401632	16.3883	10376	26.2137	346.786	50144	45.6633	1639	186.408	344	456	27.9629	0.7534	5.68484	651.427	1334.43	11121.8	12429.6	10973.8	6	0.821633	0.784084	1.41384	0.657702	0.491693
hc_c36h20_0pent_1686.log	c1ccc2cc3c(ccc4cc5cc6c7cccc8cccc(c9cccc(c5cc43)c96)c87)cc2c1	9.70248	-0.18927	-0.07138	3.20795	-87.349	7.05246	257.13	35978	155.34	1.40414	0.02613	0.02658	1.48978	1.26031	35973	0.00191	0.2425	0.18158	0.00646	0.12057	0.1062	23537.4	0.259551	-0.402711	15.9504	10394	26.2137	346.359	50273	45.6633	1639	186.408	344	456	27.9629	0.743546	5.61715	661.078	1548.05	10610	12125.2	10887.2	4	0.813248	0.774785	1.42206	0.646542	0.4789
hc_c36h20_0pent_1687.log	c1ccc2c(c1)ccc1ccc3cc4cc5c6cccc7cccc(c8cccc(c4cc3c12)c85)c76	12.7159	-0.18785	-0.07119	3.17448	-87.3456	9.22732	602.56	30203	151.25	1.40435	0.02558	0.02573	1.41243	2.96773	28316	0.01088	0.6473	0.49973	-0.01911	0.61369	0.1145	20652.3	0.260035	-0.419924	13.9803	10184	26.2137	348.466	47836	45.6633	1555	186.408	344	456	27.9629	0.754061	5.27203	669.52	1776.32	8955.68	10497.3	10329.2	6	0.822599	0.78486	1.41836	0.658092	0.491744
hc_c36h20_0pent_1688.log	c1ccc2c(c1)ccc1ccc3cc4c5c(cccc5c3c12)c1cccc2cc3ccccc3c4c21	26.7432	-0.1795	-0.07869	2.74318	-87.3309	18.4377	1077.67	10237	173.05	1.40467	0.02494	0.0267	1.40166	3.69423	20232	-0.00413	0.76671	0.57761	0.02188	0.80311	0.2196	17078.9	0.260487	-0.404263	12.6494	9728	26.2137	353.459	42932	45.6633	1439	186.408	344	456	27.9629	0.762873	4.853	669.184	2239.05	6625.78	8525.07	9643.48	2	0.831371	0.793656	1.66212	0.666938	0.500633
hc_c36h20_0pent_1689.log	c1ccc2c(c1)ccc1cc3c4c(cccc4c12)c1cccc2cc4ccc5ccccc5c4c3c21	24.1847	-0.18062	-0.07882	2.77012	-87.334	16.4844	1032.55	12055	175.82	1.4046	0.0253	0.02533	1.50739	4.27535	12837	0.01714	1.0393	0.85116	-0.06568	0.82303	0.2293	15781.8	0.25495	-0.375939	11.5589	9632	26.2137	354.328	41856	45.6633	1433	186.408	344	456	27.9629	0.761599	4.68805	668.367	2946.89	5375.41	7678.05	9396.39	2	0.829718	0.792239	1.68862	0.666001	0.500118
hc_c36h20_0pent_169.log	c1ccc2c(c1)ccc1ccc3c(c4cccc5ccc6cc7ccc8ccccc8c7c3c6c54)c12	22.5975	-0.19513	-0.06453	3.55381	-87.3382	13.8831	1192.81	5652	176.59	1.40443	0.02489	0.02502	1.40705	4.15164	14258	0.02035	0.99049	0.78649	-0.17721	0.98934	0.1296	15256.4	0.221958	-0.375128	11.7173	9474	26.2137	355.844	40107	45.6633	1352	186.408	344	456	27.9629	0.778958	4.61588	667.621	2665.87	5342.87	7433.87	9252.63	8	0.842906	0.808023	1.71342	0.687069	0.525821
hc_c36h20_0pent_1690.log	c1ccc2c(c1)ccc1ccc3c(ccc4cc5c6cccc7cccc(c8cccc(c43)c85)c76)c12	18.7707	-0.18701	-0.07151	3.14292	-87.3391	13.3148	833.66	21527	161.44	1.40456	0.0251	0.02428	1.40021	2.46451	33050	-0.01068	0.52544	0.41	-0.1441	0.76958	0.0738	21259	0.260422	-0.379302	14.8711	10106	26.2137	349.69	47135	45.6633	1548	186.408	344	456	27.9629	0.764916	5.35569	658.121	1567.73	9439.11	10850.7	10439.9	7	0.832445	0.795334	1.51843	0.669843	0.504615
hc_c36h20_0pent_1691.log	c1ccc2cc3c(ccc4c3ccc3cc5c6cccc7cccc(c8cccc(c34)c85)c76)cc2c1	14.9186	-0.18813	-0.07219	3.15489	-87.3434	10.6132	550.24	32457	158.57	1.40432	0.02544	0.02614	1.39647	2.54428	32409	0.00185	0.58794	0.48654	-0.06156	0.66371	0.1532	23418	0.2604	-0.38225	16.3158	10316	26.2137	347.583	49572	45.6633	1632	186.408	344	456	27.9629	0.756406	5.61206	681.754	1290.16	10873.8	11978.8	10837.4	6	0.824808	0.787154	1.4023	0.660557	0.49436
hc_c36h20_0pent_1692.log	c1ccc2c(c1)ccc1c2ccc2c1ccc1cc3c4cccc5cccc(c6cccc(c12)c63)c54	11.4637	-0.18855	-0.07075	3.2055	-87.347	8.3601	556.1	32234	158.44	1.40442	0.02508	0.0246	1.47472	2.35549	33798	0.01164	0.61757	0.52466	-0.04938	0.65707	0.1047	22659.5	0.260621	-0.385335	15.8277	10298	26.2137	348.01	49443	45.6633	1632	186.408	344	456	27.9629	0.768214	5.52247	673.546	1380.66	10398.4	11562.6	10700.3	7	0.834568	0.798187	1.42019	0.674184	0.510262
hc_c36h20_0pent_1693.log	c1ccc2c(c1)c1ccccc1c1c2ccc2cc3c4cccc5cccc(c6cccc(c63)c21)c54	15.171	-0.18872	-0.06941	3.24659	-87.3452	9.45766	825.59	21791	152.46	1.40449	0.02492	0.02342	1.29465	4.34849	12137	0.00643	1.02515	0.81537	-0.07121	0.85304	0.0763	18220.3	0.259277	-0.381072	13.8211	9758	26.2137	353.422	43335	45.6633	1453	186.408	344	456	27.9629	0.771994	4.99901	671.723	1796.15	7828.36	8980.8	9858.92	6	0.837665	0.80171	1.37853	0.678572	0.515408
hc_c36h20_0pent_1694.log	c1ccc2c(c1)ccc1c2ccc2cc3c4cccc5cccc(c6cc7ccccc7c(c21)c63)c54	15.8711	-0.19036	-0.06977	3.28142	-87.344	10.2246	720.49	25868	155.24	1.40444	0.02504	0.02542	1.33273	3.71357	19988	0.00652	0.80483	0.63528	-0.03582	0.72315	0.1095	17867.3	0.261943	-0.395945	13.8279	9674	26.2137	353.832	42299	45.6633	1439	186.408	344	456	27.9629	0.766204	4.96962	668.93	2135.04	7155.06	8918.72	9825.87	7	0.833179	0.796413	1.41066	0.671624	0.507012
hc_c36h20_0pent_1695.log	c1ccc2c(c1)ccc1c2ccc2cc3c4cccc5cccc(c54)c4c5ccccc5cc(c21)c34	20.0335	-0.18195	-0.07785	2.83271	-87.3382	13.8839	948.69	16024	169.01	1.4044	0.02454	0.02586	1.40106	2.60156	31902	0.00434	0.61598	0.49928	-0.11086	0.71606	0.1571	18599.8	0.25372	-0.427228	13.9376	9740	26.2137	353.161	43008	45.6633	1453	186.408	344	456	27.9629	0.769835	5.06714	671.713	2276.3	7309.92	9395.31	10003.1	6	0.836664	0.799988	1.50357	0.675384	0.510935
hc_c36h20_0pent_1696.log	c1ccc2c(c1)ccc1c2ccc2cc3c4cccc5cc6ccccc6c(c6cccc(c21)c36)c54	22.3298	-0.18086	-0.07972	2.75216	-87.3351	15.7678	931.22	16996	170.79	1.4045	0.02457	0.02591	1.39422	3.58854	21592	0.00753	0.82312	0.66025	0.03634	0.67874	0.0421	20526.7	0.261204	-0.399504	14.885	9956	26.2137	351.243	45492	45.6633	1542	186.408	344	456	27.9629	0.76799	5.29171	677.349	1684.98	9015.79	10344.3	10336.4	5	0.835883	0.798545	1.52802	0.672595	0.506964
hc_c36h20_0pent_1697.log	c1ccc2c(c1)ccc1c2ccc2cc3c4c(cccc4c21)c1cccc2cc4ccccc4c3c21	22.1697	-0.18026	-0.07914	2.75162	-87.3344	16.2346	925.61	17259	174.72	1.40457	0.02473	0.02629	1.43693	3.10434	26957	0.00623	0.68567	0.52629	0.07898	0.72373	0.1149	19383	0.260818	-0.412725	13.774	9920	26.2137	351.602	45108	45.6633	1520	186.408	344	456	27.9629	0.765467	5.1517	675.967	2070.56	7979.13	9780.92	10132.8	4	0.833637	0.796126	1.57524	0.669824	0.503884
hc_c36h20_0pent_1698.log	c1ccc2cc3c(ccc4cc5c6cccc7cccc(c8cc9ccccc9c(c43)c85)c76)cc2c1	19.2511	-0.18626	-0.07312	3.0787	-87.3403	12.5635	700.11	26598	158.14	1.40437	0.02548	0.02673	1.34829	4.54108	10273	0.01931	0.98109	0.79785	-0.03542	0.70421	0.0875	17354.7	0.262233	-0.395477	13.3587	9692	26.2137	353.405	42428	45.6633	1439	186.408	344	456	27.9629	0.753743	4.89908	665.31	2180.79	6965.1	8523.77	9718.59	5	0.822734	0.784713	1.43881	0.657372	0.490521
hc_c36h20_0pent_1699.log	c1ccc2cc3c(ccc4cc5c6cccc7cccc(c76)c6c7ccccc7cc(c43)c56)cc2c1	23.5866	-0.17816	-0.0812	2.63842	-87.3341	16.4137	919.14	17582	171.37	1.40434	0.02479	0.0278	1.41508	2.52444	32578	0.01773	0.6721	0.56295	-0.11919	0.68074	0.1161	18051	0.253268	-0.431271	13.6178	9758	26.2137	352.734	43137	45.6633	1453	186.408	344	456	27.9629	0.758966	4.99182	678.113	2363.87	6965.48	9076.4	9891.52	4	0.827738	0.789854	1.53837	0.662789	0.49618
hc_c36h20_0pent_17.log	c1ccc2c(c1)ccc1ccc3ccc4c5cccc6c7ccccc7c7cccc(c7c65)c4c3c12	11.6828	-0.2019	-0.05431	4.01613	-87.3508	5.92158	944.44	16272	149.92	1.40433	0.02466	0.0244	1.1277	5.07325	5601	-0.0232	1.00317	0.74	-0.00216	0.73713	0.2416	14156.4	0.212896	-0.259473	11.4063	9600	26.2137	354.977	41610	45.6633	1433	186.408	344	456	27.9629	0.783867	4.4477	647.72	2468.43	4991.11	6830.12	8946.99	6	0.84627	0.812348	1.38513	0.69335	0.533818
hc_c36h20_0pent_170.log	c1ccc2c(c1)ccc1cc3c(cc12)c1c2ccccc2cc2c4ccccc4c4cccc3c4c21	6.71478	-0.19746	-0.06067	3.72225	-87.3536	4.18851	683.41	27130	155.11	1.40407	0.02451	0.02456	1.39141	3.72763	19805	0.01502	0.87842	0.72969	-0.03103	0.73141	0.0563	17644.1	0.246023	-0.411035	13.6369	9636	26.2137	354.088	41820	45.6633	1426	186.408	344	456	27.9629	0.776479	4.95016	669.319	2491.79	6735.11	8733.98	9832.37	6	0.841119	0.805805	1.4158	0.683974	0.521957
hc_c36h20_0pent_1700.log	c1ccc2cc3c(ccc4cc5c6cccc7cc8ccccc8c(c8cccc(c43)c58)c76)cc2c1	25.3917	-0.17896	-0.08123	2.65937	-87.3315	18.026	902.33	18411	173.07	1.40444	0.02496	0.02766	1.40846	3.68813	20307	0.00863	0.89971	0.73147	0.00342	0.65448	0.0548	20040.3	0.261404	-0.397939	14.3244	9974	26.2137	350.816	45621	45.6633	1542	186.408	344	456	27.9629	0.755878	5.22849	677.957	1931.84	8570.8	10031.5	10256.2	3	0.825715	0.787168	1.56325	0.658754	0.490962
hc_c36h20_0pent_1701.log	c1ccc2cc3c(ccc4cc5c6cccc7c8ccccc8cc(c8cccc(c43)c85)c76)cc2c1	14.0964	-0.18576	-0.07316	3.064	-87.3442	10.0865	573.52	31517	153.55	1.4043	0.0255	0.02626	1.43112	2.69538	31026	0.01885	0.68213	0.58515	-0.07721	0.61096	0.1003	21630.1	0.247543	-0.414745	15.8647	10106	26.2137	349.588	47177	45.6633	1602	186.408	344	456	27.9629	0.753204	5.42878	687.056	1579.03	9666.82	10964.5	10561.9	4	0.821867	0.78405	1.44219	0.657123	0.490636
hc_c36h20_0pent_1702.log	c1ccc2cc3c(ccc4cc5c6cc7ccccc7c7cccc(c8cccc(c43)c85)c76)cc2c1	14.0902	-0.18555	-0.0734	3.05176	-87.3441	10.1233	536.45	32889	151.87	1.40434	0.02555	0.02619	1.44785	2.92816	28728	0.02741	0.70098	0.58268	-0.08044	0.6421	0.0814	21038.6	0.240635	-0.404447	15.5333	10088	26.2137	349.749	46976	45.6633	1591	186.408	344	456	27.9629	0.751964	5.36195	678.082	1779.48	9169.24	10629.3	10469.9	4	0.820942	0.782929	1.42541	0.655603	0.488766
hc_c36h20_0pent_1703.log	c1ccc2cc3c(ccc4cc5c6c(cccc6c43)c3cccc4cc6ccccc6c5c43)cc2c1	25.3018	-0.17833	-0.0814	2.6376	-87.3307	18.5561	893.87	18875	179.17	1.40451	0.02512	0.02822	1.45597	3.29791	24875	0.00043	0.71048	0.54316	0.03965	0.73472	0.1246	19289.6	0.260976	-0.408062	14.0175	9938	26.2137	351.175	45237	45.6633	1520	186.408	344	456	27.9629	0.753344	5.141	679.629	2058.96	7953.03	9718.49	10117.4	2	0.823456	0.784738	1.62239	0.655975	0.487878
hc_c36h20_0pent_1704.log	c1ccc2cc3c(cc2c1)c1ccccc1c1cc2c4cccc5cccc(c6cccc(c31)c62)c54	13.646	-0.1844	-0.07332	3.02264	-87.3455	9.26491	672.2	27513	162.29	1.4043	0.02482	0.02434	1.29974	4.11655	14699	0.01226	0.91242	0.75595	-0.06173	0.69554	0.0171	18297.8	0.259702	-0.392344	13.3614	9692	26.2137	353.616	42476	45.6633	1439	186.408	344	456	27.9629	0.768693	5.02525	686.198	2496.64	7098.72	9071.39	9960.6	6	0.835285	0.798756	1.37413	0.674453	0.510267
hc_c36h20_0pent_1705.log	c1ccc2c(c1)ccc1cc3c(ccc4cc5c6cccc7cccc(c8cccc(c43)c85)c76)cc12	12.104	-0.18647	-0.07288	3.09094	-87.3468	8.43221	534.87	32932	156.14	1.40423	0.02544	0.02497	1.46266	2.78698	30130	0.01025	0.67361	0.5704	-0.07251	0.62876	0.043	22456.9	0.260673	-0.391384	15.8232	10316	26.2137	347.583	49572	45.6633	1632	186.408	344	456	27.9629	0.759266	5.5004	678.995	1425.63	10273.2	11425.5	10669.8	6	0.826808	0.789689	1.47528	0.664182	0.49894
hc_c36h20_0pent_1706.log	c1ccc2cc3cc4c(ccc5cc6c7cccc8cccc(c9cccc(c54)c96)c87)cc3cc2c1	20.4282	-0.18012	-0.08015	2.72032	-87.3369	14.6477	510.86	33507	161.75	1.40434	0.02575	0.02848	1.4247	3.27337	25139	-0.01811	0.73756	0.60579	-0.06067	0.62825	0.0846	22621	0.260929	-0.388674	15.6165	10352	26.2137	346.909	49866	45.6633	1636	186.408	344	456	27.9629	0.739442	5.51796	684.784	1630.15	10192.5	11477.4	10717.7	4	0.810902	0.771345	1.42853	0.640874	0.471279
hc_c36h20_0pent_1707.log	c1ccc2c(c1)ccc1cc3ccc4cc5c6cccc7cccc(c8cccc(c4c3cc12)c85)c76	12.0327	-0.18582	-0.07315	3.06591	-87.3469	8.39586	512.44	33468	155.7	1.40427	0.02549	0.02494	1.42054	3.65794	20708	-0.01894	0.77944	0.62135	-0.06214	0.62163	0.1366	20186.1	0.260738	-0.417772	13.8646	10160	26.2137	348.697	47576	45.6633	1552	186.408	344	456	27.9629	0.758385	5.22062	673.231	1957.1	8599.97	10168.5	10253.6	5	0.826116	0.788879	1.42613	0.663133	0.497682
hc_c36h20_0pent_1708.log	c1ccc2c(c1)ccc1c2ccc2ccc3cc4c5cccc6cccc(c7cccc(c74)c3c21)c65	14.9497	-0.18823	-0.07005	3.21584	-87.345	9.61265	724.59	25670	153.54	1.40444	0.02522	0.02494	1.34996	3.96476	16700	0.01245	0.91592	0.74114	-0.08132	0.7533	0.0546	18695.4	0.259634	-0.373585	13.8626	9986	26.2137	350.77	45763	45.6633	1538	186.408	344	456	27.9629	0.76738	5.05242	672.444	1976.16	7835.62	9306.33	9955.04	6	0.833658	0.797325	1.44887	0.673418	0.50958
hc_c36h20_0pent_1709.log	c1ccc2cc3c(ccc4ccc5cc6c7cccc8cccc(c9cccc(c96)c5c43)c87)cc2c1	18.4465	-0.18738	-0.07013	3.19054	-87.3411	12.0498	700.38	26583	156.38	1.40437	0.02561	0.02636	1.3566	4.89911	7290	-0.01967	1.05507	0.82547	-0.08495	0.75147	0.1046	17402.8	0.259579	-0.370719	12.3619	10004	26.2137	350.343	45892	45.6633	1538	186.408	344	456	27.9629	0.754399	4.8794	671.801	2454.05	6769.05	8530.91	9706.22	4	0.822968	0.785209	1.48671	0.658402	0.492019
hc_c36h20_0pent_171.log	c1ccc2c(c1)ccc1cc3c(cc12)c1cc2ccccc2c2c4ccccc4c4cccc3c4c12	7.00022	-0.20035	-0.05845	3.8613	-87.3532	4.43263	687.57	26993	158.08	1.40406	0.02451	0.02481	1.42177	3.43235	23428	0.01354	0.74187	0.58985	-0.02666	0.74694	0.034	18603	0.243353	-0.399465	13.7151	9708	26.2137	353.433	42624	45.6633	1440	186.408	344	456	27.9629	0.777085	5.07576	673.189	2492.67	7166.82	9315.57	10045.2	5	0.841585	0.806358	1.45352	0.684703	0.522841
hc_c36h20_0pent_1710.log	c1ccc2c(c1)ccc1ccc3ccc4cc5c6cccc7cccc(c8cccc(c85)c4c3c12)c76	17.6911	-0.18686	-0.06995	3.18128	-87.3439	10.2714	826.2	21770	152.27	1.40442	0.02537	0.02516	1.27461	5.02391	6111	0.02469	1.11328	0.86327	-0.09633	0.67459	0.1876	15264.9	0.260113	-0.381442	11.5963	9794	26.2137	352.676	43611	45.6633	1453	186.408	344	456	27.9629	0.765588	4.58588	653.371	2197.03	5936.09	7356.54	9175.09	4	0.831831	0.79552	1.48872	0.671659	0.507861
hc_c36h20_0pent_172.log	c1ccc2c(c1)ccc1cc3c(cc12)c1cccc2c4c5ccccc5ccc4c4cccc3c4c12	5.92658	-0.2031	-0.05315	4.08035	-87.354	3.95755	637.6	28841	155.42	1.40412	0.0246	0.02469	1.34862	3.21548	25760	-0.0182	0.66726	0.52318	-0.04599	0.71181	0.0955	20553	0.217161	-0.378027	14.7145	9954	26.2137	351.148	45439	45.6633	1536	186.408	344	456	27.9629	0.780189	5.29899	661.715	1836.18	8837.68	10394.8	10367.3	6	0.843716	0.809095	1.40293	0.688673	0.527892
hc_c36h20_0pent_173.log	c1ccc2c(c1)ccc1cc3c(cc12)c1cccc2c4ccc5ccccc5c4c4cccc3c4c12	5.92584	-0.2033	-0.05305	4.08851	-87.354	3.96015	635.73	28922	155.51	1.40412	0.0246	0.02466	1.3488	3.31827	24646	0.03001	0.73212	0.6033	0.09436	0.7101	0.085	20812.5	0.217795	-0.383189	15.49	9990	26.2137	350.966	45967	45.6633	1571	186.408	344	456	27.9629	0.780082	5.33453	671.691	1638.74	9208.42	10491.5	10411.7	5	0.843634	0.808997	1.40394	0.688545	0.527737
hc_c36h20_0pent_174.log	c1ccc2c(c1)ccc1cc3c(cc12)c1cccc2c4ccccc4c4c5ccccc5cc3c4c12	7.0185	-0.2003	-0.05823	3.86592	-87.3532	4.43672	690.51	26902	157.69	1.40405	0.02451	0.02482	1.40933	3.47861	22912	0.00613	0.69635	0.5396	-0.07214	0.74665	0.0919	19109.6	0.244351	-0.404641	13.632	9744	26.2137	353.184	43080	45.6633	1454	186.408	344	456	27.9629	0.777154	5.14428	670.125	2300.73	7597.76	9607.88	10142.2	4	0.841641	0.806422	1.45091	0.684785	0.522938
hc_c36h20_0pent_175.log	c1ccc2c(c1)ccc1cc3c(cc12)c1cccc2c4ccccc4c4cc5ccccc5c3c4c21	6.99807	-0.19895	-0.06002	3.78048	-87.3532	4.41876	714.2	26121	155.99	1.40406	0.02454	0.02462	1.4117	3.22742	25607	0.00315	0.79598	0.6613	-0.08915	0.75358	0.0739	18202.8	0.246679	-0.404889	13.7254	9672	26.2137	353.792	42240	45.6633	1440	186.408	344	456	27.9629	0.776143	5.02728	681.382	2622.81	6839.6	9084.94	9964.03	4	0.840739	0.805452	1.42787	0.683677	0.521708
hc_c36h20_0pent_176.log	c1ccc2c(c1)c1ccccc1c1cc3c(cc21)c1cccc2c4ccccc4c4cccc3c4c21	0	-0.20934	-0.04914	4.35927	-87.3598	0.320794	468.92	34335	145.39	1.40435	0.02478	0.02153	1.34894	1.84715	35313	0.01468	0.45335	0.36939	-0.01751	0.50019	0.0662	19685	0.14558	-0.367746	13.8159	9798	26.2137	352.776	43671	45.6633	1486	186.408	344	456	27.9629	0.778055	5.20079	654.763	1980.72	8152.34	10005.7	10224.4	6	0.842183	0.807188	1.33359	0.686004	0.524555
hc_c36h20_0pent_177.log	c1ccc2c(c1)ccc1c3cc4c(cc3ccc21)c1cccc2c3ccccc3c3cccc4c3c21	0.989491	-0.20526	-0.05591	4.06402	-87.3588	0.914858	385.67	35170	146.6	1.40415	0.02483	0.02383	1.38185	2.10349	34909	0.01477	0.45104	0.35448	-0.00857	0.44901	0.0655	22621.4	0.228205	-0.382221	16.2126	10182	26.2137	348.907	47999	45.6633	1619	186.408	344	456	27.9629	0.775592	5.53828	657.688	1478.16	10222.8	11572	10737.8	1	0.839967	0.804818	1.35224	0.683323	0.5216
hc_c36h20_0pent_178.log	c1ccc2c(c1)ccc1ccc3cc4c(cc3c12)c1cccc2c3ccccc3c3cccc4c3c21	5.72687	-0.20413	-0.05686	4.00742	-87.3535	4.26667	653.38	28229	144.74	1.40433	0.02487	0.02401	1.32164	3.32706	24564	0.01712	0.64969	0.48423	0.0482	0.64507	0.1389	19333.8	0.224354	-0.409798	13.8711	9990	26.2137	350.633	45739	45.6633	1535	186.408	344	456	27.9629	0.771734	5.13294	665.569	1976.77	8046.6	9774.66	10109	6	0.837329	0.801421	1.40361	0.678381	0.515303
hc_c36h20_0pent_179.log	c1ccc2cc3c(cc2c1)c1cccc2c4ccccc4c4cc5ccc6ccccc6c5c3c4c21	12.014	-0.19797	-0.06108	3.72497	-87.3492	6.95247	836.09	21443	158.11	1.40417	0.02475	0.0251	1.33445	4.39477	11651	0.00127	1.03998	0.84776	-0.13816	0.82237	0.0637	15728.5	0.235026	-0.392021	12.0121	9432	26.2137	356.233	39640	45.6633	1310	186.408	344	456	27.9629	0.773093	4.70836	675.48	3100.84	5184.43	7625.91	9436.79	5	0.838401	0.802672	1.45937	0.679995	0.517237
hc_c36h20_0pent_18.log	c1ccc2c(c1)ccc1c2ccc2ccc3c4cccc5c6ccccc6c6cccc(c3c21)c6c54	9.23857	-0.20206	-0.05495	4.00307	-87.3515	5.50803	824.74	21820	149.28	1.40438	0.02453	0.02404	1.21026	4.01848	15945	-0.01181	0.83901	0.64315	0.01192	0.79833	0.081	17449.6	0.21062	-0.25928	13.249	9792	26.2137	353.013	43714	45.6633	1518	186.408	344	456	27.9629	0.78472	4.91129	665.674	2272.82	6821.39	8676.16	9732.94	6	0.847449	0.813324	1.31977	0.693912	0.534018
hc_c36h20_0pent_180.log	c1ccc2cc3c(cc2c1)c1cccc2c4ccccc4c4cc5c6ccccc6ccc5c3c4c21	7.8674	-0.19971	-0.059	3.82892	-87.3523	5.03436	726.07	25605	157.81	1.40409	0.02456	0.02486	1.27852	3.20492	25880	-0.01666	0.78561	0.64399	-0.01489	0.78175	0.1118	17095.6	0.232721	-0.413368	12.0235	9516	26.2137	355.244	40496	45.6633	1363	186.408	344	456	27.9629	0.776056	4.89847	679.052	4035.95	4823.78	8493.75	9783.42	4	0.840776	0.805412	1.37217	0.68348	0.521373
hc_c36h20_0pent_181.log	c1ccc2cc3c(cc2c1)c1cccc2c4ccc5ccccc5c4c4cc5ccccc5c3c4c12	16.7062	-0.19303	-0.06361	3.5217	-87.3419	11.5207	930.43	17026	157.2	1.40434	0.02419	0.02695	1.25762	2.36166	33761	-0.00318	0.59637	0.48624	-0.09925	0.86801	0.0678	17325.1	0.247231	-0.423551	13.9656	9504	26.2137	355.689	40516	45.6633	1402	186.408	344	456	27.9629	0.773514	4.92483	664.996	2388.29	6502.1	8710.39	9774.39	6	0.83963	0.803398	1.41424	0.679696	0.516038
hc_c36h20_0pent_182.log	c1ccc2cc3c(cc2c1)c1c2ccccc2cc2c4ccccc4c4cc5ccccc5c3c4c21	13.9725	-0.19613	-0.06276	3.62918	-87.3454	9.32395	879.77	19563	168.08	1.4041	0.02429	0.02676	1.37299	4.13313	14485	0.00274	1.16774	0.97755	0.07517	0.94318	0.005	15908	0.246156	-0.407537	11.7919	9330	26.2137	357.514	38649	45.6633	1324	186.408	344	456	27.9629	0.772104	4.74713	683.741	3764.48	4731.38	7588.07	9536.95	3	0.838187	0.801975	1.50895	0.678317	0.514697
hc_c36h20_0pent_183.log	c1ccc2cc3c(cc2c1)c1cccc2c4ccc5ccccc5c4c4c5ccccc5cc3c4c12	13.0711	-0.19996	-0.05721	3.88443	-87.3475	8.04545	861.06	20418	163.42	1.40416	0.02459	0.02695	1.22201	4.38258	11802	0.02663	1.07336	0.88943	0.04306	0.83198	0.0593	17152.2	0.247025	-0.40009	13.3393	9504	26.2137	355.774	40552	45.6633	1409	186.408	344	456	27.9629	0.774903	4.9012	672.313	2423.36	6669.51	8325.84	9735.23	5	0.839665	0.804275	1.4204	0.682289	0.520136
hc_c36h20_0pent_184.log	c1ccc2cc3c(cc2c1)c1cc2ccccc2c2c4ccccc4c4c5ccccc5cc3c4c12	19.6736	-0.19965	-0.05874	3.83436	-87.3372	14.4881	865.87	20190	166.04	1.40459	0.02425	0.02644	1.39365	1.9047	35255	0.00058	0.40268	0.28267	0.08422	0.78066	0.0145	16993.4	0.238856	-0.39035	12.2992	9402	26.2137	356.796	39417	45.6633	1338	186.408	344	456	27.9629	0.766611	4.89919	651.072	3578.13	5069.51	8579.16	9768.06	4	0.835446	0.797522	1.55647	0.670376	0.503698
hc_c36h20_0pent_185.log	c1ccc2cc3c(cc2c1)c1cc2ccccc2c2c4ccccc4c4cc5ccccc5c3c4c12	15.3703	-0.19302	-0.06431	3.50238	-87.3439	10.2836	944.23	16287	170.86	1.40414	0.02445	0.02746	1.37073	4.5281	10386	-0.00126	1.10139	0.90817	0.10025	0.95007	0.0241	16379.7	0.247447	-0.415812	11.7988	9366	26.2137	357.155	39033	45.6633	1331	186.408	344	456	27.9629	0.769667	4.81349	685.462	3420.96	5265.95	7893.89	9640.54	4	0.835918	0.799602	1.51545	0.675731	0.511924
hc_c36h20_0pent_186.log	c1ccc2cc3c(cc2c1)c1cccc2c4ccccc4c4c5c(ccc6ccccc65)cc3c4c12	12.0273	-0.20348	-0.05834	3.94946	-87.3492	6.92783	828.35	21697	159	1.40416	0.02467	0.02518	1.32942	4.04359	15638	-0.00221	0.84361	0.65165	-0.06569	0.81684	0.0323	17265.8	0.232305	-0.390707	13.3345	9540	26.2137	355.33	40900	45.6633	1409	186.408	344	456	27.9629	0.774269	4.91872	668.483	2544.12	6437.51	8554.79	9761.81	2	0.839353	0.803763	1.47547	0.68137	0.518859
hc_c36h20_0pent_187.log	c1ccc2cc3c(cc2c1)c1cccc2c4ccc5ccc6ccccc6c5c4c4cccc3c4c12	11.6538	-0.20477	-0.05311	4.12688	-87.3492	6.96734	808.66	22407	152.3	1.40424	0.02478	0.02551	1.18951	4.19446	13749	-0.02481	0.85298	0.6342	-0.03643	0.82487	0.1571	18168.7	0.226664	-0.37236	13.7391	9798	26.2137	352.87	43803	45.6633	1504	186.408	344	456	27.9629	0.775563	5.00381	668.876	2093.23	7397.88	9043.75	9880.49	6	0.840027	0.804822	1.36478	0.683214	0.521393
hc_c36h20_0pent_188.log	c1ccc2cc3c(ccc4c5cccc6c7cc8ccccc8cc7c7cccc(c34)c7c65)cc2c1	11.6469	-0.19417	-0.0637	3.55027	-87.3472	8.20069	650.97	28322	158.7	1.40412	0.02483	0.02733	1.23693	3.67254	20512	-0.02647	0.78246	0.57464	0.02277	0.71523	0.1184	20584.7	0.23186	-0.391819	15.3564	10008	26.2137	350.539	46096	45.6633	1582	186.408	344	456	27.9629	0.76668	5.31351	676.281	1936.76	8803.82	10346.2	10394.1	6	0.832904	0.796604	1.35474	0.672767	0.508991
hc_c36h20_0pent_189.log	c1ccc2cc3c(cc2c1)c1cccc2c4ccc5c6ccccc6ccc5c4c4cccc3c4c12	7.55818	-0.20683	-0.05286	4.18974	-87.3523	4.99473	690.48	26903	156.18	1.40414	0.02451	0.02509	1.24591	3.26902	25193	-0.02131	0.70641	0.55045	-0.00239	0.74057	0.0558	21155.3	0.226613	-0.370799	16.0091	9990	26.2137	350.966	45967	45.6633	1582	186.408	344	456	27.9629	0.778734	5.38739	669.435	1576.82	9426.18	10682	10484.9	6	0.842869	0.807869	1.35188	0.686677	0.52522
hc_c36h20_0pent_19.log	c1ccc2c(c1)ccc1c2c2ccccc2c2c3cccc4c5ccccc5c5cccc(c5c43)c12	16.726	-0.20014	-0.05535	3.93994	-87.3424	11.2401	1174.12	6280	167.12	1.40447	0.02368	0.02359	1.11652	2.96002	28390	-0.00222	0.75266	0.62321	-0.07033	1.16575	0.0754	17166.4	0.212298	-0.28093	13.7351	9444	26.2137	357.157	40130	45.6633	1419	186.408	344	456	27.9629	0.793634	4.89704	666.214	2107.82	6768.46	8565.2	9706.59	6	0.855629	0.821961	1.48827	0.70348	0.544402
hc_c36h20_0pent_190.log	c1ccc2cc3c(cc2c1)c1cccc2c4c5ccccc5c5ccccc5c4c4cccc3c4c12	15.3036	-0.20207	-0.05229	4.07572	-87.3441	10.1784	1011.2	12928	168.03	1.40436	0.02431	0.02496	1.09525	2.61279	31798	-0.02391	0.72115	0.60179	0.01022	1.02653	0.1281	18478.2	0.226207	-0.367926	13.6986	9606	26.2137	355.261	41831	45.6633	1458	186.408	344	456	27.9629	0.781277	5.06776	661.607	2007.83	7570.53	9253.39	9984.5	5	0.844781	0.810174	1.45649	0.689782	0.529027
hc_c36h20_0pent_191.log	c1ccc2cc3c(cc2c1)c1cccc2c4c5ccccc5ccc4c4c5ccccc5cc3c4c12	15.3846	-0.19721	-0.06048	3.72061	-87.3429	10.9235	822.11	21917	155.99	1.40438	0.02436	0.02637	1.26145	2.96657	28326	0.0223	0.57539	0.43817	-0.0504	0.90876	0.1004	17944.6	0.238822	-0.395828	13.9262	9540	26.2137	355.33	40900	45.6633	1409	186.408	344	456	27.9629	0.772889	5.01019	669.434	2652.21	6560.11	9039.52	9924.53	6	0.839389	0.802918	1.41626	0.678731	0.514647
hc_c36h20_0pent_192.log	c1ccc2cc3c(cc2c1)c1cccc2c4c5ccccc5ccc4c4cc5ccccc5c3c4c12	17.281	-0.19318	-0.06406	3.51354	-87.3407	12.3033	908.26	18129	158.02	1.4044	0.02423	0.02685	1.26017	3.40092	23731	0.01569	0.72502	0.54232	-0.15757	0.92333	0.0768	17774.9	0.239386	-0.385967	13.925	9540	26.2137	355.33	40900	45.6633	1409	186.408	344	456	27.9629	0.773627	4.98724	669.214	2487.45	6688.81	8896.82	9883.13	5	0.839925	0.80358	1.40223	0.679648	0.515788
hc_c36h20_0pent_193.log	c1ccc2cc3c(cc2c1)c1cccc2c4cc5ccccc5cc4c4c5ccccc5cc3c4c12	11.0179	-0.19847	-0.06097	3.74157	-87.3488	7.23201	718.4	25955	160.79	1.40397	0.02467	0.02733	1.23559	3.92015	17287	0.02334	0.91675	0.75986	-0.06533	0.77665	0.0508	18537.8	0.242936	-0.400435	14.3157	9636	26.2137	353.991	41838	45.6633	1441	186.408	344	456	27.9629	0.765882	5.087	690.941	2485.11	7228.24	9166.14	10058.4	4	0.832698	0.79603	1.39871	0.671443	0.507008
hc_c36h20_0pent_194.log	c1ccc2cc3c(cc2c1)c1cccc2c4cc5ccc6ccccc6c5cc4c4cccc3c4c12	2.56066	-0.20825	-0.05427	4.19001	-87.3578	1.52263	402.85	35056	146.96	1.40394	0.02501	0.02489	1.2959	2.3228	33971	-0.02102	0.55893	0.47093	-0.02657	0.47363	0.0699	22165.9	0.226694	-0.381203	16.1942	10086	26.2137	349.627	46905	45.6633	1589	186.408	344	456	27.9629	0.768586	5.49992	675.74	1537.4	9954.46	11276.2	10679.9	5	0.834135	0.798255	1.3531	0.675274	0.512247
hc_c36h20_0pent_195.log	c1ccc2cc3c(cc2c1)c1cccc2ccc4c5c(ccc6ccc7ccccc7c65)cc3c4c21	11.5462	-0.19973	-0.05945	3.81722	-87.3489	7.13681	699.63	26608	158.28	1.40411	0.02496	0.02612	1.38037	4.26717	12931	0.04096	0.99578	0.8267	-0.0184	0.75374	0.1064	18211.8	0.230867	-0.378789	13.7455	9894	26.2137	351.394	44663	45.6633	1504	186.408	344	456	27.9629	0.770278	5.01286	669.21	2265.03	7346.6	8965.33	9913.5	5	0.835945	0.799992	1.51689	0.67686	0.513701
hc_c36h20_0pent_196.log	c1ccc2cc3c(ccc4cc5c6cc7ccccc7cc6c6cccc7ccc(c43)c5c76)cc2c1	10.7485	-0.19707	-0.06396	3.62211	-87.3481	7.61747	529.71	33069	163.56	1.40398	0.02518	0.02692	1.42541	3.48722	22818	0.03443	0.78279	0.64469	0.03274	0.64427	0.1226	20557.5	0.231529	-0.395087	15.4564	10104	26.2137	349.125	46992	45.6633	1585	186.408	344	456	27.9629	0.760414	5.31201	684.36	2119.27	8605.5	10331.6	10410.8	5	0.827931	0.790827	1.47591	0.665352	0.500139
hc_c36h20_0pent_197.log	c1ccc2cc3c(cc2c1)c1cccc2ccc4c5c(ccc6c7ccccc7ccc65)cc3c4c21	8.31338	-0.19995	-0.06062	3.79136	-87.3511	5.75741	557.81	32167	161.16	1.40406	0.02473	0.02554	1.42483	2.99983	27999	0.01437	0.62896	0.4902	-0.01651	0.66746	0.1171	20841.6	0.235525	-0.389527	15.43	10086	26.2137	349.552	46863	45.6633	1585	186.408	344	456	27.9629	0.772898	5.34715	667.397	2137.96	8648.08	10570.5	10461.6	5	0.838453	0.80257	1.45044	0.679579	0.516545
hc_c36h20_0pent_198.log	c1ccc2cc3c(cc2c1)c1cc2ccc4ccccc4c2c2ccc4cc5ccccc5c3c4c12	17.1349	-0.19097	-0.06704	3.37231	-87.341	12.1168	844.89	21093	170.89	1.40426	0.02482	0.02738	1.47318	3.27627	25095	0.02058	0.60925	0.43418	-0.06119	0.8493	0.1468	18147.2	0.238776	-0.397477	13.467	9708	26.2137	353.113	42528	45.6633	1431	186.408	344	456	27.9629	0.764631	5.02856	670.247	2909.65	6431.74	9135.28	9970.66	6	0.832252	0.795084	1.55382	0.669477	0.504147
hc_c36h20_0pent_199.log	c1ccc2c(c1)ccc1cc3c(cc12)c1cc2c4ccccc4ccc2c2ccc4cccc3c4c21	0.841689	-0.19898	-0.05948	3.79599	-87.3589	0.859515	211.71	36238	163.96	1.40402	0.02508	0.02477	1.66016	1.24736	35988	0.00083	0.2592	0.20725	-0.02571	0.21963	0.1574	18531.7	0.237712	-0.414439	11.6452	9918	26.2137	350.49	44599	45.6633	1469	186.408	344	456	27.9629	0.772747	5.04175	654.7	3700.09	5784.66	9447.82	10035	6	0.83746	0.802101	1.51519	0.680177	0.518079
hc_c36h20_0pent_2.log	c1ccc2c(c1)ccc1cc3c4ccccc4c4cccc5c6ccc7ccccc7c6c(c12)c3c45	12.6341	-0.199	-0.05922	3.80361	-87.3497	6.61714	958.31	15489	162.03	1.40428	0.0246	0.02481	1.30292	5.17561	4738	0.00656	1.14684	0.89071	0.09251	0.7441	0.1505	14455.3	0.247873	-0.39801	11.1449	9282	26.2137	358.261	38207	45.6633	1271	186.408	344	456	27.9629	0.78263	4.52687	649.856	2580.56	5126.09	6858.74	9092.66	6	0.845521	0.811295	1.48168	0.69168	0.531607
hc_c36h20_0pent_20.log	c1ccc2c(c1)ccc1c2ccc2c1c1cccc3c4ccccc4c4cc5ccccc5c2c4c31	13.1714	-0.19686	-0.06117	3.69231	-87.3452	9.45477	829.26	21657	153.61	1.40451	0.02418	0.02465	1.35422	3.02128	27770	0.01122	0.61919	0.47029	-0.00232	0.8939	0.0686	17860.6	0.24292	-0.399677	13.9259	9594	26.2137	355.016	41539	45.6633	1433	186.408	344	456	27.9629	0.780684	4.98851	665.184	2546.95	6636.26	8993.53	9881.78	5	0.845619	0.810122	1.41744	0.687917	0.525572
hc_c36h20_0pent_200.log	c1ccc2cc3c(cc2c1)c1cc2c4ccccc4ccc2c2ccc4cc5ccccc5c3c4c21	11.583	-0.19185	-0.06714	3.39353	-87.347	8.3135	619.22	29559	171.12	1.40414	0.02477	0.02752	1.48579	3.02146	27767	0.02076	0.71864	0.5746	0.06532	0.68071	0.1576	18046.9	0.23956	-0.430801	13.308	9720	26.2137	352.864	42616	45.6633	1430	186.408	344	456	27.9629	0.767581	5.01028	679.971	3184.85	6157.46	9034.97	9961.32	3	0.834324	0.797702	1.48983	0.673207	0.508853
hc_c36h20_0pent_201.log	c1ccc2cc3c(cc2c1)c1cccc2c4ccccc4c4c5ccc6ccccc6c5cc3c4c12	7.87182	-0.2026	-0.05713	3.95844	-87.3522	5.0414	722.69	25762	158.82	1.40408	0.0245	0.02498	1.27203	3.52527	22351	0.0122	0.6983	0.52576	0.00379	0.78178	0.0958	17466.7	0.226533	-0.40998	12.0499	9552	26.2137	354.885	40880	45.6633	1377	186.408	344	456	27.9629	0.777442	4.94335	668.374	3733.5	5286.9	8731.44	9857.22	4	0.841951	0.806719	1.38857	0.685054	0.523183
hc_c36h20_0pent_202.log	c1ccc2cc3c(cc2c1)c1cccc2ccc4c5c6ccccc6c6ccccc6c5cc3c4c21	7.5968	-0.2009	-0.05825	3.88171	-87.3523	5.00237	655.07	28172	161.97	1.4041	0.02441	0.02372	1.34316	4.15177	14257	0.01376	0.88685	0.71495	0.05389	0.71605	0.1302	17888.2	0.230656	-0.397934	13.1198	9678	26.2137	353.699	42287	45.6633	1437	186.408	344	456	27.9629	0.780336	4.98671	682.719	2911.48	6444.36	8858.1	9917.51	4	0.844632	0.809532	1.40804	0.688137	0.526502
hc_c36h20_0pent_203.log	c1ccc2cc3c(cc2c1)c1cccc2ccc4c5ccc6c7ccccc7ccc6c5cc3c4c21	3.00896	-0.19921	-0.05918	3.81041	-87.3557	2.86119	11.43	37903	169.34	1.40419	0.02512	0.02568	1.66342	0.0753	37833	-0.00043	0.01368	0.00957	0.00188	0.01386	0.1047	20354.3	0.239673	-0.426274	13.9442	10038	26.2137	349.584	46079	45.6633	1542	186.408	344	456	27.9629	0.76817	5.28211	622.399	2856.66	7567.83	10424.4	10399	6	0.834133	0.797996	1.50826	0.674489	0.511002
hc_c36h20_0pent_204.log	c1ccc2cc3c(ccc4c3cc3c5cc6ccccc6cc5c5cccc6ccc4c3c65)cc2c1	5.88448	-0.1964	-0.06399	3.60306	-87.3527	4.75037	18.03	37563	169.97	1.40407	0.02548	0.02707	1.60893	0.07479	37839	0.00021	0.01572	0.01198	0.00234	0.02157	0.1669	19733.3	0.239471	-0.42326	13.5103	10056	26.2137	349.157	46208	45.6633	1542	186.408	344	456	27.9629	0.757463	5.19862	628.241	3250.6	6848.96	10099.4	10288.2	5	0.825223	0.787968	1.5047	0.662185	0.496701
hc_c36h20_0pent_205.log	c1ccc2cc3c(cc2c1)c1cccc2ccc4c5ccc6ccc7ccccc7c6c5cc3c4c21	7.79754	-0.19843	-0.05923	3.78783	-87.3512	5.66663	544.44	32662	160.55	1.40415	0.02482	0.02574	1.42097	3.6829	20378	0.01252	0.75016	0.56533	-0.05862	0.64131	0.2199	17289.4	0.237768	-0.443289	11.5971	9846	26.2137	351.415	43903	45.6633	1461	186.408	344	456	27.9629	0.771459	4.88054	675.439	3442.74	5529.98	8641.43	9757.23	5	0.837192	0.801198	1.45625	0.677983	0.514751
hc_c36h20_0pent_206.log	c1ccc2c(c1)cc1c3cc4c(ccc5ccc6ccccc6c54)cc3c3cccc4ccc2c1c43	6.5288	-0.19917	-0.05861	3.82483	-87.3526	4.81964	518.55	33328	158.05	1.40412	0.02486	0.02568	1.55583	3.21104	25798	0.00903	0.61361	0.4462	-0.05018	0.66223	0.2036	17798.5	0.241487	-0.416452	11.7246	9942	26.2137	350.42	44919	45.6633	1478	186.408	344	456	27.9629	0.770174	4.9341	662.265	2944.61	6248.47	8979.02	9834.01	5	0.836074	0.799976	1.51421	0.676548	0.51313
hc_c36h20_0pent_207.log	c1ccc2c(c1)ccc1c3cc4c(cc3ccc21)c1cccc2ccc3c5ccccc5cc4c3c21	2.05062	-0.20017	-0.05889	3.84443	-87.3572	1.93602	7.6	38072	162.69	1.40413	0.02517	0.02559	1.68834	0.03866	38133	0.00022	0.00772	0.00602	0.00162	0.00853	0.1141	21146.3	0.242303	-0.409894	13.9836	10134	26.2137	348.665	47143	45.6633	1562	186.408	344	456	27.9629	0.767015	5.36222	623.097	2423.06	8432.3	10855.3	10515.8	3	0.832989	0.796845	1.53237	0.673324	0.509824
hc_c36h20_0pent_208.log	c1ccc2c(c1)ccc1cc3c(cc12)c1cc2ccccc2c2ccc4cc5ccccc5c3c4c21	10.3632	-0.18992	-0.06961	3.2738	-87.3489	7.15758	596.59	30436	166.52	1.40407	0.02479	0.02718	1.58798	2.70881	30909	0.01543	0.60146	0.47928	0.04455	0.68171	0.1168	17927	0.241065	-0.41582	11.6329	9732	26.2137	352.564	42644	45.6633	1394	186.408	344	456	27.9629	0.767414	4.98827	677.604	3840.41	5387.94	9030.71	9936.89	4	0.834004	0.797477	1.5208	0.673176	0.508992
hc_c36h20_0pent_209.log	c1ccc2c(c1)ccc1cc3c(cc12)c1cc2ccc4ccccc4c2c2ccc4cccc3c4c12	5.93831	-0.2004	-0.05937	3.83762	-87.3539	4.02861	510.46	33526	160.48	1.40399	0.02485	0.02459	1.5643	3.20388	25887	0.01912	0.5665	0.38617	0.01238	0.64188	0.1868	19501.7	0.231008	-0.38559	13.7219	9978	26.2137	350.279	45459	45.6633	1522	186.408	344	456	27.9629	0.774607	5.17362	662.459	2722.49	7340.87	9885.34	10215.7	4	0.839405	0.803993	1.53756	0.681961	0.519768
hc_c36h20_0pent_21.log	c1ccc2c(c1)ccc1c2ccc2c3cc4ccccc4c4c5ccccc5c5cccc(c12)c5c34	12.1511	-0.19767	-0.0599	3.74891	-87.3473	8.14383	954.19	15723	165.55	1.4043	0.02412	0.02489	1.39303	3.98191	16457	-0.00923	0.7246	0.49409	0.0505	0.91097	0.1002	18530.3	0.249196	-0.414962	13.4987	9666	26.2137	354.409	42379	45.6633	1447	186.408	344	456	27.9629	0.784863	5.07661	662.869	2223.45	7373.19	9287.19	10012.8	4	0.848203	0.813698	1.4754	0.693512	0.532938
hc_c36h20_0pent_210.log	c1ccc2c(c1)ccc1cc3c(cc12)c1c2ccccc2cc2ccc4c5ccccc5cc3c4c21	10.0755	-0.1893	-0.06988	3.24959	-87.3493	6.90928	565.33	31866	165.77	1.40407	0.02475	0.02709	1.5694	3.03402	27649	0.00623	0.64222	0.51384	0.07323	0.66339	0.063	17910.2	0.240888	-0.419618	13.4197	9732	26.2137	352.611	42680	45.6633	1411	186.408	344	456	27.9629	0.767963	4.9866	674.479	3063.72	6172.38	9004.55	9908.6	3	0.834559	0.798028	1.50846	0.673719	0.509529
hc_c36h20_0pent_211.log	c1ccc2c(c1)ccc1cc3c(cc12)c1cccc2ccc4c5c(ccc6ccccc65)cc3c4c21	5.98271	-0.2006	-0.05909	3.85069	-87.3537	4.09807	502.53	33699	161.62	1.40402	0.02492	0.02463	1.56881	3.09553	27046	0.02255	0.56856	0.4117	0.01235	0.63203	0.1279	20558.5	0.230203	-0.389191	15.4379	10050	26.2137	349.848	46443	45.6633	1575	186.408	344	456	27.9629	0.773485	5.30955	662.267	2035.02	8588.7	10437.9	10398.4	4	0.838465	0.80294	1.53506	0.680678	0.518283
hc_c36h20_0pent_212.log	c1ccc2c(c1)ccc1cc3c(cc12)c1cccc2ccc4c5ccc6ccccc6c5cc3c4c21	0.746611	-0.19936	-0.05909	3.81694	-87.3589	0.893425	13.13	37807	166.43	1.40409	0.02522	0.02482	1.72926	0.08944	37701	-0.00061	0.0166	0.01217	0.00379	0.01361	0.1346	19861.2	0.238359	-0.429171	13.9696	9990	26.2137	350.03	45547	45.6633	1522	186.408	344	456	27.9629	0.770272	5.21916	621.695	2839.92	7324.87	10164.6	10295.1	5	0.835413	0.799788	1.54186	0.677322	0.514748
hc_c36h20_0pent_213.log	c1ccc2c(c1)cc1c3cc4c5ccccc5c5ccccc5c4cc3c3cccc4ccc2c1c43	1.14433	-0.199	-0.06019	3.77721	-87.358	1.43343	15.57	37683	165.95	1.40436	0.02519	0.02349	1.72407	0.09808	37637	0.00025	0.02071	0.01642	0.00111	0.01465	0.085	18856.5	0.242391	-0.414086	13.5156	9786	26.2137	352.352	43343	45.6633	1450	186.408	344	456	27.9629	0.76853	5.09722	615.522	2681.49	6948.55	9629.77	10095.2	5	0.83438	0.798313	1.54645	0.67495	0.511588
hc_c36h20_0pent_214.log	c1ccc2c(c1)ccc1c3cc4c(cc3ccc21)c1cc2ccccc2c2ccc3cccc4c3c21	2.0614	-0.20019	-0.05883	3.8466	-87.3572	1.93996	11.6	37894	163.98	1.40413	0.02517	0.02556	1.71735	0.06283	37946	0.00069	0.01544	0.01285	0.00445	0.01242	0.1017	22117.6	0.24342	-0.417052	15.5851	10206	26.2137	348.235	48127	45.6633	1608	186.408	344	456	27.9629	0.76712	5.48032	622.911	1977.5	9391.24	11368.6	10679.9	4	0.83312	0.79696	1.53126	0.673406	0.509877
hc_c36h20_0pent_215.log	c1ccc2c(c1)cc1c3cc4ccc5ccc6ccccc6c5c4cc3c3cccc4ccc2c1c43	6.62853	-0.1992	-0.05903	3.81422	-87.3525	4.8559	524.49	33206	159.85	1.40411	0.02486	0.02566	1.57109	3.15713	26384	0.01856	0.65163	0.50969	-0.03622	0.65824	0.1772	19267.7	0.239387	-0.413234	14.0325	10014	26.2137	349.96	45867	45.6633	1520	186.408	344	456	27.9629	0.770363	5.12991	667.991	2192.13	7794.07	9734.7	10117.1	6	0.836259	0.800164	1.50985	0.676741	0.513328
hc_c36h20_0pent_216.log	c1ccc2cc3c(cc2c1)c1cc2ccccc2c2ccc4cc5ccc6ccccc6c5c3c4c21	14.5625	-0.19217	-0.06737	3.39598	-87.3459	9.0231	761.83	24154	165.63	1.4041	0.0251	0.02679	1.46378	4.26342	12974	0.02794	1.01628	0.82483	-0.14148	0.80191	0.1723	16270.7	0.239562	-0.419251	12.1232	9564	26.2137	354.461	40920	45.6633	1356	186.408	344	456	27.9629	0.764272	4.77495	670.695	3111.62	5457.17	7925.57	9549.4	5	0.83121	0.794466	1.51742	0.669725	0.505155
hc_c36h20_0pent_217.log	c1ccc2cc3c(cc2c1)c1cc2ccccc2c2ccc4cc5c6ccccc6ccc5c3c4c21	10.4464	-0.19236	-0.06645	3.42619	-87.349	7.05827	615.97	29678	166.05	1.40403	0.02478	0.02644	1.47658	2.75973	30409	0.00129	0.64403	0.51555	0.03652	0.70807	0.1496	18177	0.243297	-0.41811	13.4041	9720	26.2137	352.864	42616	45.6633	1423	186.408	344	456	27.9629	0.768247	5.03723	680.719	3621.51	5740.68	9139.94	10008.1	3	0.834676	0.798249	1.45036	0.674152	0.510147
hc_c36h20_0pent_218.log	c1ccc2cc3c(cc2c1)c1cc2ccccc2c2ccc4c5c(ccc6ccccc65)cc3c4c21	8.69633	-0.198	-0.06047	3.74238	-87.3506	6.06867	595.97	30459	163.07	1.40404	0.02468	0.02602	1.53253	3.2139	25775	0.02299	0.58064	0.41054	-0.00456	0.69346	0.1385	18570.5	0.240225	-0.412073	13.2548	9780	26.2137	352.188	43224	45.6633	1431	186.408	344	456	27.9629	0.769177	5.08542	665.96	3741.33	5813.99	9367.42	10095.9	6	0.835665	0.799201	1.51635	0.675029	0.510958
hc_c36h20_0pent_219.log	c1ccc2cc3c(cc2c1)c1cc2ccccc2c2ccc4c5ccc6ccccc6c5cc3c4c21	3.69432	-0.19708	-0.06053	3.71572	-87.3552	3.17893	23.25	37389	173.26	1.40417	0.02505	0.02589	1.74113	0.10735	37560	0.00052	0.02451	0.01967	0.00136	0.02676	0.0726	18835.3	0.243294	-0.425219	13.5272	9792	26.2137	351.94	43312	45.6633	1430	186.408	344	456	27.9629	0.764371	5.11846	621.811	3839.03	5763.52	9602.21	10156.2	5	0.831398	0.794599	1.57388	0.669745	0.505075
hc_c36h20_0pent_22.log	c1ccc2c(c1)ccc1c2ccc2c3cccc4c5c6ccccc6ccc5c5cccc(c12)c5c34	13.1306	-0.1987	-0.05638	3.87273	-87.3448	9.72156	934.55	16818	148.9	1.4045	0.02409	0.02455	1.19404	2.299	34120	-0.00674	0.5687	0.46547	0.07533	0.89705	0.0937	20351.8	0.217694	-0.272482	15.7923	9912	26.2137	352.19	45266	45.6633	1571	186.408	344	456	27.9629	0.787543	5.28793	666.433	1443.1	9055.99	10336.9	10304.8	5	0.850767	0.816334	1.34131	0.696297	0.535853
hc_c36h20_0pent_220.log	c1ccc2c(c1)ccc1cc3c(cc12)c1cc2ccccc2c2ccc4c5ccccc5cc3c4c21	2.28526	-0.19724	-0.06084	3.71163	-87.3576	1.69754	234.95	36093	163.69	1.404	0.02506	0.02559	1.73117	0.92169	36367	-0.00162	0.21492	0.16899	-0.00926	0.27036	0.0578	19109.4	0.240065	-0.415043	13.4856	9840	26.2137	351.391	43796	45.6633	1440	186.408	344	456	27.9629	0.765541	5.14531	657.214	3589.81	6174.95	9740.87	10198.7	5	0.831794	0.795477	1.55329	0.671602	0.507792
hc_c36h20_0pent_221.log	c1ccc2cc3c(cc2c1)c1c2ccccc2cc2ccc4cc5ccc6ccccc6c5c3c4c21	24.6786	-0.19406	-0.06468	3.52061	-87.3328	17.2718	1015.67	12725	175.27	1.40455	0.0253	0.02837	1.40153	3.81042	18732	0.01086	0.76259	0.58168	-0.13823	0.85878	0.1304	15347.3	0.234238	-0.4048	11.8129	9492	26.2137	355.386	40224	45.6633	1338	186.408	344	456	27.9629	0.754455	4.63747	659.894	3121.45	4797.9	7607.61	9308.06	5	0.823791	0.785555	1.62428	0.657775	0.49054
hc_c36h20_0pent_222.log	c1ccc2cc3c(cc2c1)c1cccc2ccc4cc5c(ccc6ccc7ccccc7c65)c3c4c21	16.4301	-0.19383	-0.06308	3.55789	-87.3423	11.3	882.5	19444	171.22	1.40421	0.02485	0.02661	1.39089	2.33728	33896	-0.00154	0.54683	0.43592	-0.16026	0.80833	0.0808	18105.1	0.248493	-0.446584	13.6447	9774	26.2137	352.34	43207	45.6633	1447	186.408	344	456	27.9629	0.768992	5.00378	674.398	2778.8	6528.06	9150.7	9922.29	6	0.835039	0.79885	1.54508	0.675236	0.511655
hc_c36h20_0pent_223.log	c1ccc2cc3c(cc2c1)c1cccc2ccc4cc5c6ccc7ccccc7c6ccc5c3c4c21	9.04881	-0.19424	-0.06389	3.54701	-87.3501	6.39671	577.87	31338	164.72	1.40406	0.02474	0.02652	1.43107	2.4858	32898	0.00105	0.6282	0.51867	-0.08391	0.69545	0.1832	19026.9	0.237087	-0.400135	13.4065	9966	26.2137	350.509	45383	45.6633	1528	186.408	344	456	27.9629	0.772913	5.11485	677.023	3031.06	6793.56	9618.39	10125.9	7	0.837975	0.802399	1.4374	0.680033	0.517547
hc_c36h20_0pent_224.log	c1ccc2cc3c(cc2c1)c1cccc2ccc4cc5c6ccccc6c6ccccc6c5c3c4c21	11.6687	-0.19761	-0.06217	3.68551	-87.3497	6.62004	823.79	21849	159.77	1.40411	0.02475	0.02402	1.28009	5.09399	5434	-0.00134	1.11543	0.8366	-0.1118	0.87693	0.1788	15415.8	0.230035	-0.38657	11.1598	9462	26.2137	355.971	39983	45.6633	1356	186.408	344	456	27.9629	0.776547	4.65223	672.199	3472.13	4722.3	7400.4	9353.33	6	0.84093	0.805776	1.40674	0.68427	0.522538
hc_c36h20_0pent_225.log	c1ccc2c(c1)ccc1cc3c4cccc5ccc6cc7c8ccccc8ccc7c(c3cc12)c6c54	6.19834	-0.19621	-0.0622	3.6466	-87.354	3.93004	559.07	32107	160.98	1.40397	0.02483	0.0248	1.42792	2.82588	29761	-0.00587	0.63681	0.50992	-0.09679	0.6731	0.0898	17489.8	0.237453	-0.407016	11.5249	9810	26.2137	351.711	43483	45.6633	1455	186.408	344	456	27.9629	0.775743	4.91521	671.336	3878.23	5139.26	8798.02	9810.72	7	0.840025	0.804934	1.44846	0.683556	0.521937
hc_c36h20_0pent_226.log	c1ccc2c(c1)ccc1cc3c(cc12)c1cccc2ccc4cc5c6ccccc6ccc5c3c4c21	6.54408	-0.19721	-0.06169	3.68769	-87.3536	4.20629	586.7	30879	161.7	1.40396	0.02487	0.02485	1.44858	2.52369	32589	0.00307	0.58474	0.46603	-0.09805	0.69353	0.1344	18802.3	0.237754	-0.399198	13.8649	9882	26.2137	351.203	44395	45.6633	1508	186.408	344	456	27.9629	0.775156	5.09457	672.225	3010.8	6674.85	9509.02	10084.1	6	0.839467	0.804358	1.46186	0.682943	0.521291
hc_c36h20_0pent_227.log	c1ccc2cc3c(cc2c1)c1c2ccccc2cc2ccc4cc5c6ccccc6ccc5c3c4c21	14.7392	-0.19455	-0.06421	3.54673	-87.3441	10.1785	792.73	22968	169.24	1.40407	0.02476	0.02769	1.36331	3.59153	21552	0.01575	0.89968	0.74122	0.12301	0.93934	0.0967	17368.4	0.237486	-0.403395	13.2581	9648	26.2137	353.789	41920	45.6633	1423	186.408	344	456	27.9629	0.767799	4.92578	678.638	3149.41	5914.86	8588.17	9811.19	6	0.834006	0.797718	1.49942	0.673902	0.510143
hc_c36h20_0pent_228.log	c1ccc2cc3c(cc2c1)cc1ccc2cccc4c5cc6ccc7ccccc7c6cc5c3c1c24	12.1972	-0.18461	-0.07519	2.97747	-87.3469	8.39845	532.6	32996	164.54	1.40401	0.02505	0.02787	1.43562	2.9061	28967	0.00651	0.72639	0.60259	-0.10223	0.63563	0.1174	16960.3	0.241861	-0.412924	11.508	9846	26.2137	351.037	43777	45.6633	1455	186.408	344	456	27.9629	0.758292	4.83823	679.912	4030.98	4751.17	8479.98	9685.88	5	0.825935	0.788753	1.46952	0.663117	0.497762
hc_c36h20_0pent_229.log	c1ccc2cc3c(cc2c1)cc1ccc2cccc4c5cc6c(ccc7ccccc76)cc5c3c1c24	12.6984	-0.18519	-0.07483	3.00305	-87.3462	8.80178	563.54	31930	165.16	1.404	0.02512	0.02797	1.46324	2.67436	31237	0.01839	0.67274	0.55842	-0.11054	0.66987	0.1246	18249.8	0.242852	-0.394942	12.5079	9918	26.2137	350.529	44689	45.6633	1508	186.408	344	456	27.9629	0.757321	5.01694	679.072	3626.01	5807.34	9184.11	9981.34	4	0.824977	0.787786	1.48535	0.662134	0.496765
hc_c36h20_0pent_23.log	c1ccc2c(c1)ccc1c2ccc2c3cccc4c5ccc6ccccc6c5c5cccc(c12)c5c43	12.8502	-0.19897	-0.05634	3.88116	-87.3458	9.07957	927.82	17160	156.94	1.4044	0.02394	0.02431	1.1865	3.60289	21400	-0.00951	0.76967	0.58811	-0.03964	0.85057	0.0909	19855.4	0.21735	-0.281331	14.8782	9840	26.2137	352.621	44282	45.6633	1522	186.408	344	456	27.9629	0.790232	5.22364	662.684	1744.49	8561.07	10008.6	10222.5	4	0.852961	0.818836	1.37477	0.699426	0.539532
hc_c36h20_0pent_230.log	c1ccc2cc3c(cc2c1)cc1ccc2cc4ccccc4c4c5cc6ccccc6cc5c3c1c24	20.1658	-0.18617	-0.0735	3.06591	-87.3375	14.2866	767.29	23919	173.18	1.40408	0.02498	0.03047	1.37767	4.12994	14533	0.03359	1.03108	0.87004	0.13873	0.89971	0.1282	17156.5	0.244865	-0.39209	13.1554	9684	26.2137	353.115	42214	45.6633	1423	186.408	344	456	27.9629	0.750733	4.89097	694.057	3213.66	5841.71	8380.28	9765.46	5	0.820125	0.781854	1.51182	0.654003	0.486705
hc_c36h20_0pent_231.log	c1ccc2cc3c(cc2c1)cc1ccc2c4ccccc4cc4c5cc6ccccc6cc5c3c1c24	17.5121	-0.18075	-0.07916	2.76441	-87.3407	12.2744	591.46	30651	170.81	1.4041	0.02487	0.03012	1.47575	2.98189	28174	0.02001	0.75538	0.62406	0.10198	0.67135	0.1545	18108.8	0.245652	-0.416418	13.6704	9756	26.2137	352.19	42910	45.6633	1423	186.408	344	456	27.9629	0.752008	5.02433	679.713	3281.51	6103.96	9049.02	9986.11	4	0.821855	0.783301	1.47729	0.654874	0.487071
hc_c36h20_0pent_232.log	c1ccc2cc3c(cc2c1)cc1c2ccccc2c2cccc4c5cc6ccccc6cc5c3c1c24	13.6175	-0.18674	-0.07267	3.104	-87.3457	9.16738	713.64	26148	159.73	1.40408	0.0247	0.02712	1.30005	3.69767	20190	-0.00697	0.86988	0.69919	-0.05607	0.74475	0.0638	17222.1	0.253949	-0.39602	12.0095	9588	26.2137	354.211	41174	45.6633	1363	186.408	344	456	27.9629	0.760504	4.91266	678.879	3994.31	4977.68	8518.16	9814.51	4	0.828306	0.791025	1.38505	0.665189	0.499658
hc_c36h20_0pent_233.log	c1ccc2cc3c(cc2c1)c1cccc2ccc4cc5cc6c(ccc7ccccc76)cc5c3c4c21	11.6605	-0.18712	-0.07235	3.12305	-87.3476	7.93666	571.9	31579	163.61	1.40395	0.02513	0.0275	1.39432	2.70011	30983	-0.00141	0.68827	0.563	-0.09548	0.66803	0.0775	18903.7	0.251974	-0.390619	13.387	10002	26.2137	349.835	45677	45.6633	1528	186.408	344	456	27.9629	0.757892	5.09812	674.152	3068	6718.08	9527.76	10101.9	6	0.825446	0.788319	1.47854	0.662797	0.497543
hc_c36h20_0pent_234.log	c1ccc2cc3c(cc2c1)c1cccc2ccc4cc5cc6ccc7ccccc7c6cc5c3c4c21	11.43	-0.18745	-0.07218	3.13666	-87.3478	7.84894	541.07	32765	163.04	1.404	0.02522	0.02753	1.35375	3.18535	26080	0.01428	0.79145	0.66144	-0.09386	0.64474	0.2427	17176.2	0.244047	-0.41564	12.2561	9882	26.2137	350.741	44197	45.6633	1462	186.408	344	456	27.9629	0.756519	4.862	677.928	3273.39	5664.26	8559.63	9718.08	6	0.824322	0.78704	1.43418	0.661203	0.495673
hc_c36h20_0pent_235.log	c1ccc2cc3c(cc2c1)c1cccc2ccc4cc5ccc6c7ccccc7ccc6c5c3c4c21	12.8538	-0.19446	-0.06515	3.51871	-87.3476	7.96816	748.98	24690	163.94	1.4041	0.025	0.02665	1.33852	3.99264	16317	0.00772	0.98991	0.81322	-0.09427	0.75847	0.1502	15999.2	0.23427	-0.381028	12.1934	9726	26.2137	352.763	42663	45.6633	1448	186.408	344	456	27.9629	0.770018	4.71711	675.139	3097.33	5305.51	7828.16	9450.83	6	0.835404	0.799626	1.4688	0.67685	0.514004
hc_c36h20_0pent_236.log	c1ccc2cc3c(ccc4cc5ccc6cccc7c8cc9ccccc9cc8c(c43)c5c67)cc2c1	15.2455	-0.19537	-0.0646	3.55843	-87.3449	9.6375	731.87	25365	166.86	1.40401	0.02556	0.02741	1.34701	5.00706	6265	0.019	1.20919	1.00453	-0.10651	0.77257	0.2286	15239	0.231468	-0.37658	11.4722	9744	26.2137	352.336	42792	45.6633	1448	186.408	344	456	27.9629	0.75665	4.60643	670.937	3208	4975.41	7247.86	9276.92	4	0.824259	0.787098	1.50932	0.661505	0.496189
hc_c36h20_0pent_237.log	c1ccc2cc3c(cc2c1)c1cccc2ccc4cc5ccc6ccc7ccccc7c6c5c3c4c21	14.8351	-0.1941	-0.06466	3.52224	-87.3475	7.99261	853.99	20738	162.14	1.40404	0.02522	0.02707	1.27597	5.29202	3956	0.02402	1.22259	0.95457	-0.12722	0.66269	0.2902	13389.4	0.247504	-0.372833	9.87315	9534	26.2137	354.781	40607	45.6633	1360	186.408	344	456	27.9629	0.767799	4.33826	640.389	3126.29	4105.36	6239.78	8781.29	6	0.832959	0.797322	1.51048	0.674832	0.512237
hc_c36h20_0pent_238.log	c1ccc2c(c1)ccc1ccc3ccc4cc5c(cc4c3c12)c1cccc2ccc3cccc5c3c21	8.22388	-0.20403	-0.05645	4.01586	-87.3524	4.93307	655.7	28143	151.24	1.40418	0.02519	0.02511	1.33854	4.27323	12862	0.0192	0.92427	0.71661	-0.02393	0.72452	0.3514	16096.9	0.233737	-0.370593	11.5857	9984	26.2137	350.115	45434	45.6633	1473	186.408	344	456	27.9629	0.771869	4.68435	648.819	2421.55	6033.11	7939.62	9368.27	5	0.836669	0.801256	1.50382	0.679221	0.517025
hc_c36h20_0pent_239.log	c1ccc2cc3c(ccc4ccc5cc6c(cc5c43)c3cccc4ccc5cccc6c5c43)cc2c1	8.24032	-0.195	-0.06643	3.49857	-87.3509	5.9087	482.67	34111	157.61	1.40401	0.02519	0.02678	1.3711	2.97056	28282	0.0117	0.73366	0.59988	-0.00197	0.63354	0.1644	18242.7	0.233537	-0.412861	12.6419	10194	26.2137	347.859	47763	45.6633	1558	186.408	344	456	27.9629	0.763179	4.9714	675.962	2632.82	6862.33	9174.28	9882	5	0.829694	0.793213	1.46166	0.669006	0.504905
hc_c36h20_0pent_24.log	c1ccc2c(c1)ccc1c2ccc2c3cccc4c5ccccc5c5c6ccccc6cc(c12)c5c43	13.9738	-0.19537	-0.06174	3.63626	-87.345	9.56416	939.5	16563	154.43	1.40444	0.02399	0.02485	1.30764	2.42954	33320	-0.00018	0.5788	0.46609	0.00643	0.86766	0.0519	17705.4	0.248568	-0.420917	13.9186	9594	26.2137	355.016	41539	45.6633	1433	186.408	344	456	27.9629	0.782923	4.96925	662.823	2381.49	6704.56	8924.61	9843.1	4	0.847392	0.812185	1.39051	0.690571	0.528744
hc_c36h20_0pent_240.log	c1ccc2c(c1)ccc1c2ccc2ccc3cc4c(cc3c21)c1cccc2ccc3cccc4c3c21	4.92709	-0.20498	-0.05532	4.07246	-87.3547	3.4864	504.51	33652	156.05	1.40406	0.0249	0.02459	1.37487	2.77936	30191	0.00174	0.62836	0.49532	0.01806	0.65529	0.1377	19529.8	0.233621	-0.410402	13.968	10176	26.2137	348.286	47634	45.6633	1558	186.408	344	456	27.9629	0.775707	5.13913	670.099	2206.54	7915.41	9907.34	10132.5	3	0.840043	0.804918	1.42998	0.683473	0.521794
hc_c36h20_0pent_241.log	c1ccc2c(c1)ccc1cc3ccc4cc5c(cc4c3cc12)c1cccc2ccc3cccc5c3c21	0.329303	-0.20253	-0.05775	3.93967	-87.36	0.187028	11.66	37889	158.18	1.40385	0.02564	0.02472	1.52792	0.07562	37829	-0.00045	0.01529	0.01184	0.00107	0.01431	0.1109	21329	0.234943	-0.386713	14.1478	10350	26.2137	346.316	49495	45.6633	1572	186.408	344	456	27.9629	0.764048	5.33981	625.859	2131.98	8851.47	10983.3	10477.9	5	0.829347	0.793623	1.50201	0.670957	0.508208
hc_c36h20_0pent_242.log	c1ccc2cc3cc4c(ccc5cc6c(cc54)c4cccc5ccc7cccc6c7c54)cc3cc2c1	7.90721	-0.18969	-0.07374	3.15516	-87.351	5.82115	13.1	37813	163.9	1.40391	0.02587	0.0279	1.52874	0.08626	37731	-0.00049	0.01725	0.01345	0.00058	0.01575	0.126	23854.3	0.235073	-0.383103	15.8346	10542	26.2137	344.585	51833	45.6633	1656	186.408	344	456	27.9629	0.746099	5.64002	635.069	1806	10513.3	12319.1	10947.1	7	0.815089	0.777068	1.48572	0.649727	0.482876
hc_c36h20_0pent_243.log	c1ccc2c(c1)ccc1cc3c(ccc4cc5c(cc43)c3cccc4ccc6cccc5c6c43)cc12	0.209658	-0.20197	-0.05771	3.92552	-87.3603	0	17.93	37568	157.54	1.40382	0.02552	0.02465	1.53284	0.11018	37533	0.00088	0.02216	0.01808	0.0059	0.02261	0.1354	23708	0.234927	-0.384836	15.8737	10506	26.2137	345.26	51539	45.6633	1652	186.408	344	456	27.9629	0.765851	5.6246	629.068	1582.47	10658.6	12240.8	10900.6	5	0.830945	0.795349	1.51819	0.672943	0.510422
hc_c36h20_0pent_244.log	c1ccc2cc3c(cc2c1)c1ccccc1c1cc2c(cc31)c1cccc3ccc4cccc2c4c31	1.67549	-0.20267	-0.05816	3.93232	-87.3579	1.50581	185.38	36370	164.24	1.4041	0.02526	0.0238	1.49123	0.77377	36506	0.0015	0.15871	0.12503	-0.00494	0.25085	0.1012	19486.8	0.233919	-0.372129	13.5069	9882	26.2137	351.055	44299	45.6633	1459	186.408	344	456	27.9629	0.768374	5.15811	644.963	2615.53	7366.91	9969.98	10195	6	0.833794	0.797995	1.49951	0.675176	0.512292
hc_c36h20_0pent_245.log	c1ccc2cc3c(ccc4cc5c(cc43)c3cccc4ccc6cc7ccccc7c5c6c43)cc2c1	10.7654	-0.19476	-0.06532	3.52224	-87.3482	7.55692	562.28	31992	166.05	1.40396	0.02529	0.02739	1.4814	2.67361	31246	0.01713	0.59117	0.47525	0.07353	0.68236	0.0952	20062.7	0.236411	-0.388963	13.984	10080	26.2137	349.163	46576	45.6633	1540	186.408	344	456	27.9629	0.760179	5.2245	676.633	2368.02	8012.61	10187.5	10282.4	6	0.827187	0.7904	1.5018	0.665568	0.500919
hc_c36h20_0pent_246.log	c1ccc2cc3c(ccc4cc5c(cc43)c3cccc4ccc6c7ccccc7cc5c6c43)cc2c1	4.1538	-0.19597	-0.06426	3.58401	-87.3552	3.15739	81.47	36838	164.86	1.40397	0.02555	0.02654	1.68656	0.31428	36907	-0.00022	0.06968	0.05605	0.00134	0.10108	0.0921	21895.5	0.243013	-0.417126	15.7848	10224	26.2137	347.808	48256	45.6633	1608	186.408	344	456	27.9629	0.757229	5.45404	632.888	1978.6	9273.49	11249.6	10643.8	5	0.824584	0.787581	1.52773	0.66231	0.497276
hc_c36h20_0pent_247.log	c1ccc2cc3c(ccc4cc5c(cc43)c3cccc4c6ccccc6c6cccc5c6c43)cc2c1	2.9394	-0.20145	-0.05896	3.87735	-87.357	2.07301	358.89	35307	147.47	1.40402	0.02528	0.02471	1.35504	1.94831	35197	0.01003	0.40194	0.31083	-0.00212	0.42012	0.0948	22102.6	0.226436	-0.381077	15.7723	10200	26.2137	348.48	48128	45.6633	1619	186.408	344	456	27.9629	0.76441	5.47448	664.99	1739.63	9673.97	11313.3	10659.1	4	0.830426	0.794256	1.3552	0.670681	0.507135
hc_c36h20_0pent_248.log	c1ccc2cc3c(ccc4cc5c(cc43)c3cc4ccccc4c4ccc6cccc5c6c43)cc2c1	4.11256	-0.19597	-0.06423	3.58483	-87.3553	3.14182	24.49	37335	163.81	1.40397	0.02555	0.02654	1.6677	0.10445	37573	-0.00016	0.02082	0.01541	0.00209	0.03061	0.1295	20410.1	0.241914	-0.410612	13.611	10152	26.2137	348.238	47272	45.6633	1562	186.408	344	456	27.9629	0.757012	5.26777	628.654	2759.97	7708.33	10468.1	10389.4	5	0.824397	0.787375	1.53188	0.662068	0.497002
hc_c36h20_0pent_249.log	c1ccc2cc3c(ccc4cc5c6cccc7ccc8cc9ccccc9c(c5cc43)c8c76)cc2c1	10.3743	-0.19333	-0.06555	3.47707	-87.3487	7.25029	520.13	33294	165.08	1.40396	0.02523	0.02742	1.46052	3.15835	26369	0.00384	0.63902	0.49528	0.11214	0.65478	0.0856	18557.4	0.235361	-0.412411	13.4626	10008	26.2137	349.67	45664	45.6633	1498	186.408	344	456	27.9629	0.761028	5.02882	675.432	2541.63	7068.16	9369.94	9969.63	5	0.828005	0.791237	1.48782	0.666446	0.501832
hc_c36h20_0pent_25.log	c1ccc2c(c1)ccc1c2ccc2c3cccc4c5ccccc5c5cc6ccccc6c(c12)c5c43	10.4986	-0.19943	-0.05824	3.84198	-87.3502	6.29411	876.97	19672	159.05	1.40428	0.02442	0.02492	1.29554	4.08699	15066	0.01062	1.02974	0.85992	0.06545	0.81756	0.0642	16765.1	0.251556	-0.403632	13.5429	9522	26.2137	355.757	40771	45.6633	1419	186.408	344	456	27.9629	0.782847	4.84302	673.156	2354.94	6487.76	8174.15	9630	4	0.846033	0.811624	1.4048	0.691635	0.531233
hc_c36h20_0pent_250.log	c1ccc2c(c1)ccc1c3cc4c5cccc6ccc7cc8ccccc8c(c4cc3ccc21)c7c65	8.76705	-0.19545	-0.06378	3.58293	-87.3501	6.3888	571.78	31583	163.98	1.4041	0.02488	0.02658	1.50014	2.48287	32924	0.00907	0.58884	0.48065	0.07533	0.68418	0.084	20190.1	0.236454	-0.388931	13.8722	10062	26.2137	349.59	46447	45.6633	1540	186.408	344	456	27.9629	0.770412	5.23943	674.517	2313.14	8130.18	10261.2	10298.7	6	0.835886	0.800053	1.49364	0.677166	0.514223
hc_c36h20_0pent_251.log	c1ccc2c(c1)ccc1c3cc4c(cc3ccc21)c1cccc2ccc3cc5ccccc5c4c3c21	8.45458	-0.19443	-0.06399	3.54946	-87.3505	6.12914	530.54	33052	163.84	1.40411	0.02484	0.02655	1.48382	3.00352	27972	0.0055	0.61359	0.48487	0.12181	0.66527	0.0468	19208	0.235389	-0.413426	13.8144	9990	26.2137	350.097	45535	45.6633	1498	186.408	344	456	27.9629	0.771069	5.11543	676.414	2385.27	7553.9	9725.78	10095.7	3	0.836525	0.800704	1.4882	0.677839	0.514915
hc_c36h20_0pent_252.log	c1ccc2c(c1)c1ccccc1c1c3cc4c(cc3ccc21)c1cccc2ccc3cccc4c3c21	5.72732	-0.20136	-0.05833	3.89205	-87.3539	3.97308	586.58	30883	154.86	1.40419	0.02457	0.02389	1.31974	3.79763	18909	-0.003	0.81793	0.65137	-0.02434	0.71115	0.1808	19113.1	0.233595	-0.410408	13.6933	9948	26.2137	350.861	45158	45.6633	1473	186.408	344	456	27.9629	0.779446	5.09382	659.202	1992.43	8004.75	9581.24	10046.8	4	0.843436	0.808526	1.37088	0.687519	0.526224
hc_c36h20_0pent_253.log	c1ccc2c(c1)ccc1c2ccc2c3cc4c(cc3ccc21)c1cccc2ccc3cccc4c3c21	0.334349	-0.20518	-0.05487	4.09015	-87.359	0.778863	8.12	38051	163.95	1.40409	0.0252	0.02464	1.60076	0.03915	38124	-0.00013	0.00946	0.00786	-0.00047	0.00773	0.1245	23961.8	0.235083	-0.384604	15.8798	10488	26.2137	345.687	51410	45.6633	1652	186.408	344	456	27.9629	0.772406	5.65148	623.257	1527.95	10849.3	12377.2	10937.9	6	0.836905	0.801679	1.493	0.680027	0.518167
hc_c36h20_0pent_254.log	c1ccc2cc3c(ccc4c5cc6c(cc5ccc34)c3cccc4ccc5cccc6c5c43)cc2c1	4.16951	-0.19691	-0.06546	3.57694	-87.3549	3.4018	16.65	37620	162.17	1.40401	0.02546	0.02674	1.53703	0.08804	37717	0.00109	0.02275	0.01973	0.0058	0.02285	0.1186	24776.8	0.235059	-0.382149	16.3564	10506	26.2137	345.26	51539	45.6633	1652	186.408	344	456	27.9629	0.761293	5.74511	628.605	1394.73	11413.6	12808	11077.9	4	0.827788	0.79132	1.48977	0.667139	0.50306
hc_c36h20_0pent_255.log	c1ccc2c(c1)ccc1ccc3c4cc5c(cc4ccc3c12)c1cccc2ccc3cccc5c3c21	5.84425	-0.20491	-0.05596	4.05314	-87.3535	4.25081	451.82	34618	156.1	1.4041	0.02504	0.02463	1.38202	2.68803	31107	0.01632	0.58916	0.47609	0.11021	0.65766	0.2412	22442.1	0.234983	-0.381351	14.8045	10296	26.2137	347.308	49054	45.6633	1568	186.408	344	456	27.9629	0.773709	5.47423	676.606	1620.63	10055	11469	10654.4	3	0.838303	0.803018	1.44629	0.681245	0.519278
hc_c36h20_0pent_256.log	c1ccc2c(c1)cc1ccc3cccc4c5cc6c7ccccc7c7ccccc7c6cc5c2c1c34	7.25502	-0.19574	-0.06327	3.60469	-87.3519	5.25626	639.1	28784	161.9	1.40426	0.02471	0.02414	1.45792	3.26717	25218	0.00932	0.7195	0.56847	0.12189	0.69714	0.0559	17085.5	0.235574	-0.403183	11.6289	9642	26.2137	353.821	41771	45.6633	1378	186.408	344	456	27.9629	0.774951	4.8595	661.097	2915.68	5935.03	8540.39	9702.56	6	0.84	0.804432	1.4713	0.682083	0.519611
hc_c36h20_0pent_257.log	c1ccc2c(c1)ccc1c3ccccc3c3cc4c(cc3c21)c1cccc2ccc3cccc4c3c21	4.76032	-0.20225	-0.05575	3.98647	-87.355	3.30358	582.24	31122	158.34	1.40414	0.02447	0.02377	1.35586	3.16308	26333	0.01049	0.62377	0.47657	-0.03749	0.7217	0.2121	17402.6	0.233478	-0.395734	11.6398	9708	26.2137	353.025	42438	45.6633	1381	186.408	344	456	27.9629	0.782923	4.88912	657.944	2848.24	6129.33	8766.49	9748	6	0.846248	0.811753	1.41319	0.691588	0.531032
hc_c36h20_0pent_258.log	c1ccc2c(c1)ccc1c3cc4c(cc3c3ccccc3c21)c1cccc2ccc3cccc4c3c21	5.67999	-0.20343	-0.05523	4.03273	-87.354	3.96138	581.9	31151	160.73	1.40414	0.02456	0.0238	1.34102	3.09044	27094	0.01033	0.70158	0.5841	-0.00436	0.70683	0.1062	19347.7	0.233715	-0.383535	13.6911	9828	26.2137	352.048	43858	45.6633	1459	186.408	344	456	27.9629	0.78184	5.13673	666.404	2144.01	7911.8	9753.2	10131.3	5	0.84521	0.810686	1.44	0.690463	0.529856
hc_c36h20_0pent_259.log	c1ccc2c(c1)ccc1cc3c(cc12)c1cccc2ccc4cc5ccc6ccccc6c5c3c4c21	10.5636	-0.19757	-0.0629	3.66456	-87.3505	6.10368	728.63	25488	163.54	1.40403	0.02518	0.02512	1.49055	4.07778	15187	0.0259	0.92875	0.74999	-0.14362	0.77698	0.1267	16279.5	0.227056	-0.376355	11.5453	9726	26.2137	352.763	42663	45.6633	1436	186.408	344	456	27.9629	0.771164	4.74871	671.871	3332.94	5187.25	8017.19	9509.67	9	0.835982	0.800557	1.5521	0.6785	0.516284
hc_c36h20_0pent_26.log	c1ccc2c(c1)c1ccccc1c1c2ccc2c3cccc4c5ccccc5c5cccc(c5c43)c21	9.06937	-0.20526	-0.05132	4.18892	-87.3524	4.93642	900.55	18511	147.51	1.40443	0.02427	0.02205	1.18439	4.3968	11628	-0.00659	0.89003	0.68495	-0.00177	0.88774	0.1045	17016.2	0.160739	-0.259146	13.7128	9564	26.2137	355.723	41334	45.6633	1433	186.408	344	456	27.9629	0.788492	4.86397	660.588	1991.18	6900.98	8407.27	9642.11	5	0.850787	0.816932	1.2903	0.698072	0.53866
hc_c36h20_0pent_260.log	c1ccc2c(c1)ccc1cc3c(cc12)c1c2ccccc2cc2ccc4cc5ccccc5c3c4c21	13.3009	-0.19566	-0.06344	3.59789	-87.3455	9.24073	765.6	24003	168.02	1.40406	0.02474	0.0275	1.47601	3.77756	19170	0.0269	0.86327	0.65831	0.15488	0.90742	0.1118	16663.8	0.236523	-0.393339	11.6652	9624	26.2137	353.784	41528	45.6633	1365	186.408	344	456	27.9629	0.76821	4.81397	670.108	3528.65	5156.47	8243.67	9634.71	4	0.834393	0.798119	1.5486	0.674332	0.5106
hc_c36h20_0pent_261.log	c1ccc2c(c1)ccc1ccc3cc4c(cc3c12)c1cccc2ccc3cc5ccccc5c4c3c21	14.8794	-0.19364	-0.06439	3.51707	-87.343	10.8305	874.15	19804	165.71	1.40427	0.02489	0.02674	1.47413	2.34318	33858	0.0044	0.58014	0.47071	0.05825	0.85601	0.1501	17711.2	0.235344	-0.393768	12.6937	9870	26.2137	351.344	44223	45.6633	1452	186.408	344	456	27.9629	0.76846	4.92578	668.154	2574.75	6550.27	8950.24	9793.27	5	0.834744	0.798407	1.59128	0.674493	0.510649
hc_c36h20_0pent_262.log	c1ccc2c(c1)ccc1ccc3cc4c5cccc6ccc7cc8ccccc8c(c4cc3c12)c7c65	13.4897	-0.19333	-0.06272	3.55408	-87.3447	9.78325	842.47	21196	166.39	1.4042	0.02485	0.02674	1.42956	5.09303	5439	0.00616	1.02036	0.79	0.07484	0.78164	0.2227	16160.8	0.235452	-0.423789	11.5539	9798	26.2137	351.889	43347	45.6633	1406	186.408	344	456	27.9629	0.768517	4.71117	674.889	2770.99	5768.25	7900.15	9448.74	6	0.834732	0.798438	1.56468	0.674612	0.510844
hc_c36h20_0pent_263.log	c1ccc2c(c1)ccc1cc3c4cccc5ccc6cc7ccc8ccccc8c7c(c3cc12)c6c54	9.62743	-0.19604	-0.06344	3.60823	-87.3515	5.51337	717.99	25973	162.12	1.40405	0.02514	0.02508	1.45295	4.38185	11811	0.0171	0.97863	0.76795	-0.13054	0.73725	0.2242	15250.4	0.226828	-0.375783	11.4914	9654	26.2137	353.307	41787	45.6633	1380	186.408	344	456	27.9629	0.771624	4.60088	655.208	3084.95	4931.77	7436.14	9245.59	6	0.836453	0.801022	1.53096	0.678951	0.516725
hc_c36h20_0pent_264.log	c1ccc2c(c1)ccc1cc3cc4c(cc3cc12)c1cccc2c3ccccc3c3cccc4c3c21	4.51445	-0.19658	-0.06726	3.51898	-87.3554	3.04108	386.53	35166	144.6	1.40404	0.02524	0.02465	1.32695	2.09693	34929	0.01428	0.46004	0.3624	-0.00818	0.45849	0.0892	23486.1	0.243734	-0.381992	16.2393	10278	26.2137	347.713	48985	45.6633	1626	186.408	344	456	27.9629	0.759995	5.6283	659.559	1491.95	10677.7	12034.3	10898	3	0.827083	0.790246	1.30645	0.665313	0.500575
hc_c36h20_0pent_265.log	c1ccc2cc3cc4c(cc3cc2c1)c1cccc2c3ccccc3c3cc5ccccc5c4c3c21	14.4306	-0.18882	-0.07228	3.17122	-87.3445	9.87169	701.23	26558	160.18	1.40412	0.02483	0.02748	1.31415	3.57703	21743	0.01276	0.85946	0.71085	-0.03397	0.76101	0.0514	19122.9	0.246946	-0.404019	14.3627	9768	26.2137	352.597	43226	45.6633	1479	186.408	344	456	27.9629	0.757031	5.14385	679.922	2446.52	7541.85	9533.98	10150.2	6	0.825593	0.787839	1.3879	0.66104	0.494666
hc_c36h20_0pent_266.log	c1ccc2cc3cc4c(cc3cc2c1)c1cccc2c3ccccc3c3c5ccccc5cc4c3c12	14.0424	-0.19404	-0.06976	3.38183	-87.345	9.58676	699.3	26625	162.23	1.40409	0.02476	0.02735	1.31125	3.65508	20747	0.01308	0.74038	0.57751	0.06962	0.75962	0.0528	20143.4	0.244271	-0.401084	14.4027	9840	26.2137	351.99	44066	45.6633	1493	186.408	344	456	27.9629	0.758976	5.27337	676.745	2274.48	8194.1	10131.8	10352.2	3	0.82733	0.789705	1.41009	0.663169	0.497024
hc_c36h20_0pent_267.log	c1ccc2cc3cc4c(cc3cc2c1)c1cccc2c3ccc5ccccc5c3c3cccc4c3c12	13.2737	-0.19304	-0.07005	3.34673	-87.3455	9.30006	651.43	28300	159.36	1.40416	0.02485	0.02743	1.24781	3.39874	23752	-0.02696	0.72994	0.58167	-0.04385	0.72742	0.0824	22049	0.234968	-0.368876	15.9513	10086	26.2137	349.771	46953	45.6633	1596	186.408	344	456	27.9629	0.761926	5.48307	669.629	1595.11	9902.32	11149.9	10649.1	5	0.829306	0.792287	1.3567	0.666986	0.501925
hc_c36h20_0pent_268.log	c1ccc2cc3cc4c(cc3cc2c1)c1cccc2c3cc5ccccc5cc3c3cccc4c3c21	9.94863	-0.1932	-0.07064	3.33503	-87.3493	6.90885	416.52	34964	150.37	1.40398	0.02523	0.02759	1.21156	2.2356	34430	0.02528	0.60572	0.51908	0.00081	0.49528	0.0462	23592	0.235164	-0.36905	16.9413	10200	26.2137	348.348	48164	45.6633	1628	186.408	344	456	27.9629	0.75063	5.66849	679.785	1375.55	10890.6	12007.9	10943.8	6	0.820046	0.781761	1.30681	0.65388	0.486557
hc_c36h20_0pent_269.log	c1ccc2cc3cc4c(cc3cc2c1)c1cccc2ccc3c5c(ccc6ccccc65)cc4c3c21	13.1532	-0.19307	-0.0711	3.31897	-87.3455	9.29018	516.72	33368	164.16	1.40406	0.02511	0.02722	1.47617	3.3075	24762	0.02204	0.58749	0.40537	0.01513	0.64867	0.1447	21319.4	0.23853	-0.385384	15.4776	10128	26.2137	348.768	47192	45.6633	1589	186.408	344	456	27.9629	0.755861	5.40146	672.094	2308.42	8722.3	10836.5	10565.6	4	0.8247	0.786773	1.49102	0.659624	0.492942
hc_c36h20_0pent_27.log	c1ccc2c(c1)ccc1c2ccc2c1ccc1c3cccc4c5ccccc5c5cccc(c21)c5c43	5.34834	-0.20225	-0.05357	4.04579	-87.3541	3.86986	677.21	27328	156.24	1.40431	0.02425	0.02359	1.38501	3.16289	26335	-0.0138	0.62698	0.47174	0.0269	0.71874	0.108	21228	0.211228	-0.268864	15.5545	10104	26.2137	350.132	47298	45.6633	1612	186.408	344	456	27.9629	0.78746	5.37619	665.88	1606.08	9405.79	10778.7	10471.3	5	0.850043	0.816009	1.37778	0.696783	0.537051
hc_c36h20_0pent_270.log	c1ccc2cc3cc4c(cc3cc2c1)c1cccc2ccc3c5cc6ccccc6cc5cc4c3c21	12.4802	-0.19196	-0.072	3.26428	-87.3458	9.09927	7.82	38059	167.35	1.40405	0.02563	0.02926	1.6052	0.02959	38186	0.00044	0.00573	0.00431	0.00502	0.00932	0.0574	22171.2	0.254222	-0.405039	15.4958	10212	26.2137	347.486	47958	45.6633	1600	186.408	344	456	27.9629	0.737617	5.50268	635.875	2820.43	8564.58	11385	10766.1	3	0.809614	0.769722	1.49628	0.638572	0.468381
hc_c36h20_0pent_271.log	c1ccc2cc3cc4c(cc3cc2c1)c1cccc2ccc3c5ccc6ccccc6c5cc4c3c21	7.99197	-0.19306	-0.07157	3.30591	-87.3505	6.16095	24.45	37342	168.94	1.40414	0.02544	0.02734	1.62946	0.08685	37725	0.00025	0.02078	0.01743	0.00309	0.02703	0.1247	20384.8	0.238997	-0.425457	13.529	10068	26.2137	348.95	46296	45.6633	1536	186.408	344	456	27.9629	0.751976	5.2797	626.965	3280.02	7164.43	10444.2	10418	4	0.821088	0.782992	1.49616	0.655496	0.48851
hc_c36h20_0pent_272.log	c1ccc2c(c1)ccc1cc3cc4c(cc3cc12)c1cc2ccccc2c2ccc3cccc4c3c21	5.4504	-0.19748	-0.0671	3.54782	-87.354	3.95073	111.3	36705	159.98	1.404	0.02554	0.02621	1.63559	0.51207	36737	0.00165	0.10994	0.08841	0.00781	0.13906	0.1199	22154.8	0.242415	-0.412034	14	10248	26.2137	347.336	48348	45.6633	1576	186.408	344	456	27.9629	0.75211	5.47123	641.389	2404.95	8995.95	11394.3	10708.5	6	0.820733	0.782941	1.47713	0.656064	0.489621
hc_c36h20_0pent_273.log	c1ccc2c(c1)ccc1cc3cc4c(cc3cc12)c1cccc2ccc3c5ccccc5cc4c3c21	5.4425	-0.19756	-0.06707	3.55082	-87.354	3.95095	94.69	36781	159.99	1.40401	0.02555	0.02621	1.64136	0.40209	36829	-0.00049	0.0846	0.06548	0.00832	0.12114	0.0839	22703.1	0.245605	-0.412529	15.5829	10284	26.2137	347.154	48876	45.6633	1608	186.408	344	456	27.9629	0.751915	5.54038	636.936	2087.16	9599.76	11683.2	10798.2	5	0.820567	0.782757	1.47841	0.655843	0.489368
hc_c36h20_0pent_274.log	c1ccc2cc3cc4c(cc3cc2c1)c1cc2ccccc2c2ccc3cc5ccccc5c4c3c21	17.4546	-0.18791	-0.07241	3.14292	-87.3406	12.3714	584.81	30975	170.47	1.40412	0.02506	0.02977	1.48735	2.96126	28374	0.01032	0.62817	0.49732	0.04695	0.68596	0.1111	19056.6	0.242212	-0.416319	13.3852	9846	26.2137	351.235	43849	45.6633	1450	186.408	344	456	27.9629	0.748639	5.13417	684.854	3444.83	6389.81	9619.07	10172.1	4	0.819165	0.780189	1.47826	0.650902	0.482345
hc_c36h20_0pent_275.log	c1ccc2cc3cc4c(cc3cc2c1)c1cc2ccccc2c2ccc3c5ccccc5cc4c3c21	9.29755	-0.19462	-0.0703	3.38292	-87.3495	6.77693	260.96	35945	167.45	1.40404	0.02523	0.02784	1.63915	0.99537	36297	-0.00203	0.24075	0.18889	-0.00389	0.30446	0.025	20328.5	0.239328	-0.410038	13.425	9954	26.2137	350.062	45001	45.6633	1486	186.408	344	456	27.9629	0.748457	5.29859	668.722	3573.27	6838.75	10382.1	10453.8	4	0.818663	0.779886	1.51189	0.651003	0.482801
hc_c36h20_0pent_276.log	c1ccc2cc3cc4c(cc3cc2c1)c1c2ccccc2cc2ccc3cc5ccccc5c4c3c21	21.284	-0.18626	-0.07371	3.06264	-87.3362	15.1106	757.9	24330	172.97	1.40412	0.02508	0.03062	1.38677	3.86897	17937	0.02689	0.89203	0.67441	0.15531	0.91921	0.1039	17728.3	0.237118	-0.391979	12.0054	9738	26.2137	352.408	42697	45.6633	1414	186.408	344	456	27.9629	0.747646	4.95529	678.577	3649.43	5614.75	8791.7	9880.53	1	0.817811	0.779059	1.51437	0.650229	0.482073
hc_c36h20_0pent_277.log	c1ccc2cc3cc4c(cc3cc2c1)c1cccc2ccc3cc5c6ccccc6ccc5c4c3c21	13.8985	-0.19001	-0.07201	3.21095	-87.345	9.58443	572.61	31549	165.38	1.40403	0.0252	0.02761	1.34755	2.74008	30582	-0.0028	0.61026	0.4854	-0.09406	0.69501	0.1522	19257.5	0.240515	-0.398823	13.4046	9960	26.2137	350.123	45144	45.6633	1522	186.408	344	456	27.9629	0.755154	5.14849	681.769	3469.4	6467.92	9743.55	10194.4	6	0.823503	0.785882	1.41119	0.659352	0.493213
hc_c36h20_0pent_278.log	c1ccc2cc3cc4c(cc3cc2c1)c1cccc2ccc3cc5cc6ccccc6cc5c4c3c21	20.3591	-0.18129	-0.0788	2.7889	-87.3374	14.3606	549.88	32472	168.85	1.40405	0.02537	0.03084	1.35927	2.73851	30598	0.01128	0.69751	0.57971	-0.11861	0.66873	0.1273	18647.8	0.243177	-0.394407	12.1724	9996	26.2137	349.449	45438	45.6633	1522	186.408	344	456	27.9629	0.738332	5.06351	696.007	3982.77	5672.24	9389.16	10074.4	4	0.809861	0.770261	1.43501	0.639704	0.470033
hc_c36h20_0pent_279.log	c1ccc2cc3cc4c(cc3cc2c1)c1cccc2ccc3cc5ccc6ccccc6c5c4c3c21	18.15	-0.18757	-0.07216	3.14047	-87.3417	11.6461	719.03	25932	166.56	1.4041	0.02547	0.02803	1.38775	4.43123	11306	0.02051	0.9867	0.78787	-0.135	0.79204	0.1373	16777.1	0.241438	-0.375739	12.1351	9804	26.2137	351.682	43412	45.6633	1450	186.408	344	456	27.9629	0.751771	4.81323	680.426	3239.42	5579.22	8248.78	9619.13	5	0.820593	0.782677	1.50397	0.655549	0.488885
hc_c36h20_0pent_28.log	c1ccc2c(c1)ccc1ccc3c(ccc4c5cccc6c7ccccc7c7cccc(c34)c7c65)c12	12.2374	-0.20055	-0.05521	3.9549	-87.3467	8.54766	939.79	16536	159.01	1.40443	0.02425	0.02336	1.35575	2.74526	30537	-0.01866	0.63974	0.5241	0.16828	0.82258	0.0943	19943.9	0.210412	-0.28203	14.752	9912	26.2137	351.857	45038	45.6633	1528	186.408	344	456	27.9629	0.784747	5.21955	667.952	1661.67	8674.89	10092.9	10218.5	5	0.848387	0.813696	1.46508	0.693131	0.532225
hc_c36h20_0pent_280.log	c1ccc2c(c1)ccc1ccc3cc4cc5c(cc4cc3c12)c1cccc2ccc3cccc5c3c21	10.1394	-0.19191	-0.07078	3.29612	-87.3486	7.34728	417.57	34959	155.22	1.4041	0.02544	0.0267	1.37555	2.76137	30389	0.00972	0.55935	0.42232	-0.03478	0.6215	0.1469	21670	0.247112	-0.399401	13.9395	10374	26.2137	346.228	49803	45.6633	1575	186.408	344	456	27.9629	0.755018	5.37284	680.351	1944.67	9312.54	11082.3	10525	6	0.822933	0.785582	1.44885	0.659602	0.493946
hc_c36h20_0pent_281.log	c1ccc2cc3c(ccc4cc5cc6c(cc5cc43)c3cccc4ccc5cccc6c5c43)cc2c1	6.07717	-0.19806	-0.06611	3.59054	-87.3533	4.40088	13.84	37770	158.92	1.40386	0.02598	0.02711	1.43931	0.08229	37770	0.00067	0.01574	0.01234	-0.00393	0.02155	0.1316	24659.5	0.24026	-0.382488	15.8847	10584	26.2137	344.179	52288	45.6633	1659	186.408	344	456	27.9629	0.745544	5.72247	635.729	1721.16	11031.8	12752.8	11086.5	6	0.814534	0.776514	1.43289	0.649173	0.482323
hc_c36h20_0pent_282.log	c1ccc2c(c1)ccc1c3cc4cc5c(cc4cc3ccc21)c1cccc2ccc3cccc5c3c21	5.06227	-0.19322	-0.0709	3.3285	-87.354	3.94525	17.64	37580	159.67	1.40404	0.0255	0.0265	1.50766	0.08657	37726	0.00117	0.02299	0.01993	-0.00533	0.02163	0.0969	25307.2	0.24332	-0.385375	16.3619	10566	26.2137	344.606	52159	45.6633	1659	186.408	344	456	27.9629	0.756236	5.79715	629.486	1431.81	11663.2	13094.6	11177.1	5	0.823758	0.786651	1.4418	0.66117	0.495951
hc_c36h20_0pent_283.log	c1ccc2c(c1)c1ccccc1c1cc3cc4c(cc3cc21)c1cccc2ccc3cccc4c3c21	3.44768	-0.19944	-0.06587	3.63463	-87.3559	2.73683	135.83	36605	154.76	1.40421	0.02552	0.02341	1.42792	0.76589	36512	-3e-05	0.19274	0.15992	-0.0044	0.17437	0.1033	22150.5	0.245288	-0.374045	13.9503	10182	26.2137	348.237	47639	45.6633	1526	186.408	344	456	27.9629	0.758507	5.45276	646.74	1930.7	9489.26	11397.4	10656.7	4	0.825772	0.788825	1.3783	0.663668	0.498734
hc_c36h20_0pent_284.log	c1ccc2c(c1)ccc1cc3cc4c(cc3cc12)c1cccc2ccc3cc5ccccc5c4c3c21	12.4158	-0.191	-0.07001	3.29231	-87.3465	8.63328	534.39	32948	162.92	1.40401	0.02536	0.02754	1.4414	2.59988	31910	0.0131	0.57165	0.46002	0.08029	0.67221	0.1221	20720.9	0.242671	-0.388898	13.8903	10140	26.2137	348.51	47196	45.6633	1540	186.408	344	456	27.9629	0.753326	5.29604	681.376	2364.94	8362.63	10551	10405.7	6	0.821646	0.784043	1.45355	0.657551	0.491446
hc_c36h20_0pent_285.log	c1ccc2c(c1)ccc1cc3cc4c5cccc6ccc7cc8ccccc8c(c4cc3cc12)c7c65	12.3786	-0.19041	-0.07014	3.27272	-87.3466	8.60806	531.81	33018	162.85	1.40402	0.02536	0.02752	1.43706	2.97776	28214	0.00388	0.62187	0.49836	0.12329	0.67092	0.0838	20174.8	0.248983	-0.388335	13.842	10104	26.2137	348.721	46704	45.6633	1512	186.408	344	456	27.9629	0.753421	5.22459	690.397	2456.5	8005.01	10243.8	10298.5	5	0.821743	0.784138	1.45295	0.657643	0.491535
hc_c36h20_0pent_286.log	c1ccc2cc3cc4cc5c(cc4cc3cc2c1)c1cccc2c3ccccc3c3cccc5c3c21	14.3734	-0.18127	-0.08313	2.67053	-87.344	10.2246	392.29	35138	151.92	1.40414	0.02518	0.02823	1.28599	2.0174	35098	0.01545	0.47242	0.37296	0.00252	0.46692	0.0674	25040.2	0.238525	-0.365202	17.0048	10392	26.2137	346.51	50292	45.6633	1668	186.408	344	456	27.9629	0.742219	5.80653	659.909	1319.48	11675.9	12851.7	11170.4	6	0.813595	0.774089	1.30751	0.643726	0.474224
hc_c36h20_0pent_287.log	c1ccc2cc3cc4cc5c(cc4cc3cc2c1)c1cccc2ccc3c4ccccc4cc5c3c21	15.1429	-0.18194	-0.08321	2.68658	-87.3427	11.0272	7.13	38094	167.48	1.40412	0.02552	0.02971	1.61811	0.0324	38169	0.00015	0.00815	0.00676	-0.00078	0.00899	0.0501	23923.7	0.244091	-0.412978	15.7022	10380	26.2137	346.036	49910	45.6633	1636	186.408	344	456	27.9629	0.733434	5.68057	635.748	2104.83	10227.1	12331.9	11025	6	0.806532	0.765956	1.49192	0.633411	0.461995
hc_c36h20_0pent_288.log	c1ccc2cc3cc4cc5c(cc4cc3cc2c1)c1cccc2ccc3cc4ccccc4c5c3c21	22.2428	-0.17911	-0.08399	2.58835	-87.3351	15.8004	537.43	32865	169.93	1.40412	0.02534	0.03112	1.39331	2.74652	30527	0.00745	0.58395	0.47028	0.12291	0.67858	0.0754	21839.6	0.243461	-0.388309	14.5868	10236	26.2137	347.391	48230	45.6633	1572	186.408	344	456	27.9629	0.734962	5.42959	695.954	2272.61	9051.18	11141.6	10616	5	0.807581	0.767302	1.45003	0.635364	0.464481
hc_c36h20_0pent_289.log	c1ccc2c(c1)ccc1cc3cc4cc5c(cc4cc3cc12)c1cccc2ccc3cccc5c3c21	10.0129	-0.18456	-0.0806	2.8289	-87.349	7.0981	22.11	37426	158.66	1.40397	0.02579	0.02737	1.48034	0.12568	37412	0.00114	0.02609	0.02174	0.00972	0.0312	0.121	26267.7	0.24014	-0.374124	16.3939	10662	26.2137	343.488	53193	45.6633	1666	186.408	344	456	27.9629	0.739109	5.89201	635.287	1441.54	12171.3	13612.4	11342.8	5	0.809833	0.770733	1.44214	0.641195	0.472418
hc_c36h20_0pent_29.log	c1ccc2c(c1)ccc1c3cccc4c5c6ccccc6c6ccccc6c5c5cccc(c21)c5c34	16.2546	-0.19388	-0.05838	3.68714	-87.3413	11.891	1102.66	9233	154.54	1.40461	0.02372	0.02384	1.19239	3.59683	21480	-0.00445	0.82272	0.63353	0.08727	1.11719	0.0777	17306.3	0.21786	-0.267831	13.4217	9492	26.2137	356.733	40674	45.6633	1419	186.408	344	456	27.9629	0.792346	4.91	664.532	2087.56	6909.75	8599.32	9731.12	3	0.85472	0.820816	1.37907	0.701856	0.542357
hc_c36h20_0pent_291.log	c1ccc2c(c1)ccc1ccc3ccc4ccc5cc6ccc7cccc8ccc(c6c78)c5c4c3c12	14.1932	-0.19184	-0.0628	3.51136	-87.3502	6.32502	982.74	14218	169.79	1.40392	0.02463	0.0262	1.16784	5.65127	2149	0.03301	1.27143	0.94865	-0.10664	0.55956	0.2212	11467.2	0.241282	-0.388125	9.83033	9768	26.2137	352.387	43136	45.6633	1454	186.408	344	456	27.9629	0.786556	4.02517	599.997	2390.48	3895.81	5164.04	8182.79	7	0.847979	0.814667	1.56817	0.696911	0.538469
hc_c36h20_0pent_292.log	c1ccc2cc3c(ccc4ccc5ccc6cc7ccc8cccc9ccc(c7c89)c6c5c43)cc2c1	15.9016	-0.19213	-0.06487	3.46292	-87.3462	8.81878	854.91	20687	174	1.40394	0.02512	0.02732	1.29608	4.99999	6335	-0.01321	1.13081	0.89348	-0.0102	0.52524	0.3305	12460	0.244751	-0.384102	9.84856	9978	26.2137	350.009	45381	45.6633	1528	186.408	344	456	27.9629	0.771534	4.17524	609.525	2702.13	3965.85	5841.38	8463.94	5	0.835872	0.800746	1.57572	0.679297	0.517615
hc_c36h20_0pent_293.log	c1ccc2c(c1)ccc1c2ccc2ccc3ccc4cc5ccc6cccc7ccc(c5c67)c4c3c21	13.2787	-0.19302	-0.06374	3.51789	-87.3485	7.39613	841.1	21253	168.57	1.40406	0.02472	0.02598	1.26325	4.75269	8516	-0.00365	1.03768	0.82833	-0.04255	0.54698	0.1301	13403.4	0.229796	-0.383332	9.87398	9960	26.2137	350.436	45252	45.6633	1528	186.408	344	456	27.9629	0.782795	4.32202	636.123	3417.6	3656.66	6432.03	8744.13	6	0.845389	0.811348	1.52647	0.692109	0.532366
hc_c36h20_0pent_294.log	c1ccc2c(c1)ccc1cc3ccc4ccc5cc6ccc7cccc8ccc(c6c78)c5c4c3cc12	10.4904	-0.19188	-0.06736	3.38836	-87.3493	6.90022	652.46	28266	168.14	1.40404	0.02527	0.02617	1.45942	4.21175	13544	-0.00715	0.9564	0.76229	-0.07205	0.62045	0.2204	14860.3	0.225241	-0.379011	10.0948	10134	26.2137	348.304	47029	45.6633	1542	186.408	344	456	27.9629	0.769033	4.51665	643.291	3465.2	4346.83	7261.89	9107.8	6	0.834026	0.798493	1.55578	0.676214	0.513804
hc_c36h20_0pent_295.log	c1ccc2cc3cc4c(ccc5ccc6cc7ccc8cccc9ccc(c7c89)c6c54)cc3cc2c1	20.2025	-0.18203	-0.07698	2.85856	-87.338	13.954	633.82	29012	173.16	1.40411	0.02554	0.02983	1.47579	4.28805	12717	-0.00296	0.97459	0.79081	-0.07988	0.68021	0.0852	17093.1	0.239291	-0.37164	11.784	10326	26.2137	346.481	49283	45.6633	1626	186.408	344	456	27.9629	0.749242	4.82805	680.77	3306.02	5685.48	8445.55	9655.04	6	0.81817	0.780188	1.56031	0.652925	0.486143
hc_c36h20_0pent_296.log	c1ccc2c(c1)ccc1cc3c(ccc4ccc5cc6ccc7cccc8ccc(c6c78)c5c43)cc12	11.583	-0.19186	-0.06693	3.39952	-87.3483	7.51882	647.69	28444	167.88	1.40398	0.02523	0.02607	1.52107	3.86554	17996	0.00272	0.91338	0.74265	-0.08836	0.67912	0.0433	17481.8	0.229779	-0.372321	12.5327	10290	26.2137	347.155	48989	45.6633	1626	186.408	344	456	27.9629	0.769406	4.8833	672.479	2816.75	6341.94	8686.56	9720.22	5	0.834281	0.798821	1.59503	0.676693	0.514415
hc_c36h20_0pent_297.log	c1ccc2cc3c(cc2c1)c1ccccc1c1ccc2cc4ccc5cccc6ccc(c4c56)c2c13	13.1599	-0.19048	-0.06693	3.36197	-87.3467	8.50082	742.22	24945	168.75	1.40407	0.02475	0.02598	1.36535	4.17015	14008	0.01154	1.11934	0.93973	-0.04202	0.79284	0.1032	16138.4	0.233039	-0.382399	12.1163	9786	26.2137	352.14	43301	45.6633	1454	186.408	344	456	27.9629	0.775453	4.72811	676.456	2955.25	5624.62	7809.98	9472.12	5	0.839823	0.804677	1.45738	0.683187	0.521469
hc_c36h20_0pent_298.log	c1ccc2cc3c(ccc4c5ccccc5c5cc6ccc7cccc8ccc(c6c78)c5c34)cc2c1	14.6256	-0.18926	-0.06784	3.30401	-87.3446	9.85684	720.2	25878	174.59	1.40416	0.02471	0.02662	1.34306	4.21874	13470	-0.01433	0.99525	0.82708	-0.06973	0.69645	0.032	15769	0.236391	-0.388819	11.3268	9738	26.2137	352.626	42781	45.6633	1447	186.408	344	456	27.9629	0.775859	4.68793	673.842	4055.88	4223.07	7706.99	9412.76	6	0.84016	0.805058	1.47171	0.683656	0.522016
hc_c36h20_0pent_299.log	c1ccc2cc3c(ccc4ccc5cc6c7ccccc7c7cccc8ccc(c5c43)c6c87)cc2c1	12.8467	-0.19232	-0.06624	3.43081	-87.347	8.30114	697.92	26672	159.01	1.40419	0.02513	0.02622	1.42095	4.66445	9249	0.03443	1.15041	0.94563	-0.11636	0.73489	0.1242	16536	0.232816	-0.380442	12.2999	9960	26.2137	350.7	45360	45.6633	1532	186.408	344	456	27.9629	0.766171	4.78151	673.318	2692.14	6147.42	7973.24	9557.42	5	0.832363	0.796083	1.50879	0.672287	0.508545
hc_c36h20_0pent_3.log	c1ccc2c(c1)ccc1c3cc4ccccc4c4c5ccccc5c5c6ccccc6cc(c21)c5c34	20.0054	-0.19238	-0.06489	3.46918	-87.3381	13.9248	1139.63	7641	161.79	1.40445	0.02362	0.0264	1.31468	3.2399	25483	0.02289	0.81745	0.67242	-0.17251	1.08463	0.1711	15804.9	0.24749	-0.425268	11.4654	9288	26.2137	358.38	38332	45.6633	1303	186.408	344	456	27.9629	0.783463	4.73277	669.67	3459.96	4715.06	7799.75	9488.53	5	0.848534	0.812952	1.48194	0.690574	0.528078
hc_c36h20_0pent_30.log	c1ccc2c(c1)cc1c3ccccc3c3cccc4c5c6ccccc6c6ccccc6c5c2c1c34	18.5218	-0.19662	-0.06002	3.71708	-87.3419	11.5394	1186.44	5872	173.17	1.40451	0.02411	0.02447	1.27171	3.99631	16253	-0.006	0.94786	0.73776	0.05052	1.05396	0.0224	15019.4	0.250361	-0.402738	11.302	9174	26.2137	360.017	37271	45.6633	1292	186.408	344	456	27.9629	0.786934	4.61835	662.101	3028.82	4821.41	7299.38	9276.75	4	0.849624	0.815524	1.5653	0.696162	0.536311
hc_c36h20_0pent_300.log	c1ccc2cc3c(ccc4ccc5cc6ccc7c8ccccc8cc8ccc(c5c43)c6c87)cc2c1	17.4287	-0.18476	-0.07401	3.01366	-87.3412	11.9891	647.05	28469	170.82	1.4042	0.02532	0.02877	1.50215	3.86587	17990	-0.0159	0.91089	0.75293	-0.09896	0.67135	0.0856	17282	0.237252	-0.404873	12.3249	10200	26.2137	348.089	47990	45.6633	1614	186.408	344	456	27.9629	0.757757	4.86801	677.026	2794.38	6250.26	8574.44	9696.79	6	0.825689	0.788327	1.55218	0.662326	0.496651
hc_c36h20_0pent_301.log	c1ccc2cc3c(ccc4ccc5cc6ccc7cc8ccccc8c8ccc(c5c43)c6c78)cc2c1	15.4259	-0.1888	-0.06863	3.26999	-87.3435	10.5224	655.92	28133	167.42	1.40413	0.02544	0.02891	1.47419	3.87709	17835	0.00691	0.97195	0.80902	-0.11143	0.67617	0.1226	16362	0.234726	-0.400998	11.6727	10200	26.2137	348.089	47990	45.6633	1614	186.408	344	456	27.9629	0.758361	4.73719	675.551	3187.16	5416.79	8048.31	9499.36	5	0.825616	0.788675	1.57543	0.663531	0.498608
hc_c36h20_0pent_302.log	c1ccc2cc3c(ccc4ccc5cc6ccc7cccc8c9ccccc9c(c5c43)c6c78)cc2c1	16.0099	-0.18974	-0.06853	3.29829	-87.346	8.93051	859.86	20472	163.48	1.40408	0.02522	0.02711	1.31061	5.27377	4065	0.00116	1.19361	0.87661	-0.07246	0.64001	0.2474	13304.7	0.249283	-0.376392	9.95728	9708	26.2137	353.184	42564	45.6633	1454	186.408	344	456	27.9629	0.766673	4.31522	636.904	2995.61	4179.22	6218.35	8737.67	7	0.831939	0.796236	1.51586	0.673612	0.510899
hc_c36h20_0pent_303.log	c1ccc2c(c1)ccc1c2ccc2c3ccccc3c3cc4ccc5cccc6ccc(c4c56)c3c12	10.1963	-0.19589	-0.06188	3.6466	-87.3499	6.506	747.17	24761	171.61	1.40418	0.02447	0.02421	1.35007	3.74949	19516	0.0003	0.85144	0.70796	-0.06497	0.73225	0.0537	16506.7	0.219103	-0.389569	11.4552	9720	26.2137	353.053	42652	45.6633	1447	186.408	344	456	27.9629	0.787603	4.79074	671.448	3649.27	4930.51	8185.49	9576.47	6	0.84971	0.815972	1.46766	0.697349	0.538146
hc_c36h20_0pent_304.log	c1ccc2c(c1)ccc1c2ccc2ccc3cc4c5ccccc5c5cccc6ccc(c3c21)c4c65	9.17127	-0.1993	-0.05958	3.80198	-87.3512	5.69728	721.95	25794	155.99	1.40425	0.0248	0.0244	1.40813	3.82988	18443	0.02385	0.98464	0.82509	-0.09274	0.74982	0.0856	17742.5	0.231896	-0.38301	13.8038	9942	26.2137	351.127	45231	45.6633	1532	186.408	344	456	27.9629	0.778717	4.94746	673.146	2235.04	7109.85	8739.83	9800.53	5	0.842666	0.807782	1.47043	0.686826	0.525576
hc_c36h20_0pent_305.log	c1ccc2c(c1)ccc1c2ccc2ccc3cc4ccc5c6ccccc6cc6ccc(c4c65)c3c21	13.5365	-0.18817	-0.07098	3.1889	-87.3456	9.23341	667.2	27702	167.89	1.40425	0.02508	0.0266	1.4867	3.54998	22075	0.00725	0.7817	0.64309	-0.07868	0.70566	0.0318	18621.6	0.237221	-0.404506	13.6126	10182	26.2137	348.516	47861	45.6633	1614	186.408	344	456	27.9629	0.769367	5.04936	679.432	2452.86	7226.95	9350.87	9973.25	6	0.835177	0.799135	1.51865	0.675822	0.512505
hc_c36h20_0pent_306.log	c1ccc2c(c1)ccc1c2ccc2ccc3cc4ccc5cc6ccccc6c6ccc(c4c56)c3c21	11.8264	-0.19183	-0.06618	3.41911	-87.3476	7.96029	673.64	27459	164.64	1.40418	0.02509	0.02713	1.45978	3.43659	23390	-0.0009	0.81611	0.66841	-0.09301	0.70679	0.0647	17582.5	0.23491	-0.400865	11.9885	10182	26.2137	348.516	47861	45.6633	1614	186.408	344	456	27.9629	0.77115	4.90586	669.439	2924.62	6227.53	8787.72	9766.48	5	0.836139	0.800608	1.53694	0.678335	0.51593
hc_c36h20_0pent_308.log	c1cc2ccc3cc4ccc5ccc6c7ccccc7c7ccccc7c6c5c4c4ccc(c1)c2c34	12.9802	-0.19415	-0.06288	3.57204	-87.3487	7.24327	873.39	19834	165.55	1.40415	0.02468	0.02431	1.28262	5.039	5948	0.00903	1.12716	0.83637	-0.04874	0.72687	0.168	14247.9	0.233209	-0.383353	11.362	9732	26.2137	353.133	42860	45.6633	1454	186.408	344	456	27.9629	0.783989	4.45311	651.656	2559.62	5044.24	6791.57	8960.24	4	0.846379	0.812465	1.46661	0.693484	0.533968
hc_c36h20_0pent_309.log	c1ccc2c(c1)ccc1c2ccc2c1ccc1ccc3cc4ccc5cccc6ccc(c4c56)c3c12	10.6072	-0.19531	-0.06352	3.58619	-87.3487	7.27558	670.25	27590	170.96	1.40416	0.02487	0.02566	1.51597	3.44752	23292	-0.00153	0.84954	0.6984	-0.08208	0.70932	0.1104	18061.9	0.224654	-0.373838	12.5461	10272	26.2137	347.582	48860	45.6633	1626	186.408	344	456	27.9629	0.779226	4.95182	675.691	2701.5	6731.5	9037.35	9833.56	6	0.842693	0.808109	1.54334	0.687764	0.52705
hc_c36h20_0pent_31.log	c1ccc2c(c1)ccc1c3ccccc3c3c4cccc5c6ccccc6c6cccc(c6c54)c3c21	17.2373	-0.20016	-0.05475	3.95681	-87.3435	10.5366	1190.54	5732	167.77	1.40445	0.02391	0.02398	1.07055	3.81455	18665	0.02614	0.80515	0.64448	-0.06118	1.06421	0.1978	15472	0.220769	-0.281313	11.474	9324	26.2137	358.313	38806	45.6633	1341	186.408	344	456	27.9629	0.79279	4.66592	661.645	2828.78	5178.72	7640.61	9345.64	5	0.85427	0.820922	1.4844	0.703094	0.544589
hc_c36h20_0pent_310.log	c1ccc2cc3c(ccc4c3ccc3ccc5cc6ccc7cccc8ccc(c6c78)c5c34)cc2c1	13.7909	-0.19667	-0.06283	3.64197	-87.3453	9.40122	658.35	28034	170.05	1.40407	0.02531	0.0271	1.41436	3.56442	21910	-0.0061	0.80161	0.65681	-0.0679	0.71561	0.1158	19361.7	0.226934	-0.376969	13.912	10290	26.2137	347.155	48989	45.6633	1626	186.408	344	456	27.9629	0.766811	5.12178	684.493	2314.12	7780.14	9749.23	10086.2	5	0.832303	0.796459	1.51742	0.673549	0.510584
hc_c36h20_0pent_311.log	c1ccc2c(c1)ccc1ccc3c(ccc4ccc5cc6ccc7cccc8ccc(c6c78)c5c43)c12	18.1788	-0.19434	-0.06334	3.56469	-87.3405	12.4	936.62	16719	173.81	1.40432	0.02494	0.02542	1.44743	3.17226	26227	0.00091	0.74761	0.58606	0.05184	0.79412	0.0257	18588.9	0.222084	-0.370494	13.8872	10080	26.2137	349.297	46588	45.6633	1542	186.408	344	456	27.9629	0.775778	5.02572	671.444	2013.58	7651.74	9356.25	9906.24	6	0.840365	0.805084	1.64499	0.68332	0.521361
hc_c36h20_0pent_312.log	c1ccc2c(c1)ccc1ccc3cc4ccc5cc6ccc7cccc8ccc(c5c4cc3c12)c6c78	12.8094	-0.19402	-0.06396	3.53911	-87.3445	9.90562	786.7	23188	174.64	1.40409	0.02515	0.0258	1.5123	4.69797	8968	0.01268	0.97671	0.75824	-0.07487	0.74397	0.2232	16790.2	0.223429	-0.426931	11.6066	10218	26.2137	347.459	47933	45.6633	1556	186.408	344	456	27.9629	0.768525	4.76712	682.144	2763.79	6086.1	8293.48	9547.33	7	0.83417	0.79823	1.60825	0.675126	0.511992
hc_c36h20_0pent_313.log	c1ccc2cc3c(ccc4cc5ccc6cc7ccc8cccc9ccc(c6c5cc43)c7c89)cc2c1	9.59575	-0.19396	-0.06619	3.4768	-87.3488	7.1905	442.26	34753	173.66	1.40384	0.02551	0.02658	1.54285	3.1481	26473	-0.00502	0.62995	0.47696	-0.06824	0.57976	0.1322	19189.4	0.226027	-0.418801	12.5638	10428	26.2137	345.317	50334	45.6633	1640	186.408	344	456	27.9629	0.760453	5.08122	683.851	2913.37	7043.69	9730.19	10084.6	6	0.827038	0.790514	1.54398	0.666219	0.502041
hc_c36h20_0pent_314.log	c1ccc2c(c1)ccc1c3cc4c(ccc5cc6ccc7cccc8ccc(c54)c6c78)cc3ccc21	7.79822	-0.19513	-0.065	3.54102	-87.3503	6.24305	446.21	34700	173.06	1.404	0.02516	0.02563	1.57589	2.95223	28464	-0.00339	0.59832	0.4616	-0.06193	0.58966	0.0885	20449.8	0.222662	-0.420449	14.0118	10410	26.2137	345.744	50205	45.6633	1640	186.408	344	456	27.9629	0.770475	5.24378	683.722	2393.07	8216.02	10408.2	10314.8	6	0.835501	0.799947	1.54115	0.677627	0.515181
hc_c36h20_0pent_315.log	c1ccc2c(c1)ccc1cc3ccc4cc5ccc6cccc7c8ccccc8c(c4c3cc12)c5c67	10.016	-0.19625	-0.06384	3.60306	-87.3507	6.0144	715	26093	161.91	1.4041	0.02532	0.02469	1.4275	4.65515	9324	-0.00195	1.04813	0.78097	-0.07882	0.74181	0.2447	15633.1	0.228843	-0.378054	11.5098	9864	26.2137	351.415	44164	45.6633	1468	186.408	344	456	27.9629	0.768723	4.63495	659.486	2583.56	5717.97	7580.45	9291.86	8	0.833903	0.798253	1.50854	0.675738	0.51312
hc_c36h20_0pent_316.log	c1ccc2c(c1)ccc1cc3cc4ccc5cc6ccc7cccc8ccc(c5c4cc3cc12)c6c78	11.6839	-0.18991	-0.07197	3.20931	-87.3463	8.76023	448.32	34667	173.6	1.40389	0.02563	0.02667	1.59601	2.91635	28862	-0.00547	0.60583	0.47756	-0.07107	0.59623	0.1243	21950.3	0.245759	-0.392924	14.0342	10566	26.2137	344.13	51955	45.6633	1654	186.408	344	456	27.9629	0.753479	5.40787	695.895	2313.86	9104.96	11214	10602	7	0.82123	0.78398	1.55331	0.658208	0.492734
hc_c36h20_0pent_317.log	c1ccc2cc3cc4cc5c(ccc6cc7ccc8cccc9ccc(c65)c7c89)cc4cc3cc2c1	21.6519	-0.1779	-0.08526	2.52086	-87.3346	16.0813	451.82	34617	181.44	1.40399	0.0256	0.03018	1.57002	2.64862	31481	-0.00338	0.56248	0.44568	-0.06605	0.60382	0.0865	24238.5	0.239492	-0.387519	15.733	10740	26.2137	342.621	54146	45.6633	1727	186.408	344	456	27.9629	0.735501	5.67835	694.261	1932.37	10678.7	12441.2	11010.9	5	0.807434	0.767582	1.54812	0.636513	0.466393
hc_c36h20_0pent_318.log	c1ccc2c(c1)ccc1cc3cc4c(ccc5cc6ccc7cccc8ccc(c54)c6c78)cc3cc12	11.7258	-0.19026	-0.07184	3.22237	-87.3463	8.76693	448.72	34659	173.76	1.40388	0.02562	0.02667	1.61321	2.44611	33196	0.00134	0.54964	0.44086	-0.07279	0.59848	0.0492	23725.2	0.239211	-0.395972	15.9144	10686	26.2137	343.456	53651	45.6633	1716	186.408	344	456	27.9629	0.75371	5.622	679.456	1690.8	10643.7	12171.2	10900.5	5	0.821422	0.784197	1.55342	0.658474	0.493044
hc_c36h20_0pent_319.log	c1ccc2cc3cc4c(cc3cc2c1)c1ccccc1c1cc2ccc3cccc5ccc(c41)c2c35	13.4092	-0.18837	-0.07261	3.14999	-87.345	9.59823	574.53	31485	172.66	1.40395	0.02486	0.02556	1.44403	3.44557	23306	0.00022	0.69608	0.53298	-0.06398	0.71052	0.0844	19481.6	0.238634	-0.392008	13.4638	10014	26.2137	349.6	45747	45.6633	1531	186.408	344	456	27.9629	0.764831	5.16416	681.224	3131.88	6970.77	9833.09	10214.8	5	0.831663	0.794985	1.45951	0.670378	0.505925
hc_c36h20_0pent_32.log	c1ccc2c(c1)ccc1c2c2cccc3c4ccccc4c4cc5ccc6ccccc6c5c1c4c32	16.369	-0.19682	-0.06135	3.68633	-87.3433	10.6516	1013.33	12824	150.45	1.40452	0.02443	0.02481	1.26264	3.7026	20125	0.02809	0.75898	0.58837	-0.0934	0.97492	0.1333	15454.1	0.23017	-0.389034	11.6186	9354	26.2137	357.458	38939	45.6633	1303	186.408	344	456	27.9629	0.780219	4.66987	652.582	3502.91	4461.69	7656.07	9365.41	4	0.844689	0.809481	1.4207	0.687865	0.526036
hc_c36h20_0pent_320.log	c1ccc2cc3cc4c(ccc5cc6c7ccccc7c7cccc8ccc(c54)c6c87)cc3cc2c1	14.1044	-0.18716	-0.07462	3.06237	-87.3438	10.3487	513.76	33441	164.86	1.40412	0.02538	0.02733	1.51292	3.0092	27913	0.02708	0.78056	0.6615	-0.1071	0.63994	0.114	21584.1	0.236882	-0.390582	15.5505	10308	26.2137	347.245	49310	45.6633	1630	186.408	344	456	27.9629	0.751022	5.41349	681.668	1914.9	9365.97	10894.6	10568.5	5	0.820194	0.782061	1.47043	0.65449	0.487437
hc_c36h20_0pent_321.log	c1ccc2cc3cc4c(ccc5cc6ccc7c8ccccc8cc8ccc(c54)c6c87)cc3cc2c1	17.5528	-0.18698	-0.07465	3.05666	-87.3392	13.2243	464.97	34413	177.35	1.40408	0.02569	0.0294	1.60503	2.50669	32730	-0.01232	0.57464	0.45601	-0.07939	0.60881	0.1085	22781.3	0.237297	-0.40512	15.8301	10548	26.2137	344.694	52012	45.6633	1706	186.408	344	456	27.9629	0.742011	5.54454	682.297	2082.63	9736.26	11639.1	10792.4	6	0.812901	0.773698	1.53919	0.64395	0.474989
hc_c36h20_0pent_322.log	c1ccc2cc3cc4c(ccc5cc6ccc7cc8ccccc8c8ccc(c54)c6c78)cc3cc2c1	16.5407	-0.18383	-0.07757	2.89148	-87.3405	12.4078	464.83	34417	174.3	1.40402	0.02557	0.03	1.56758	2.31354	34024	-0.00408	0.56187	0.46601	-0.09279	0.60577	0.1165	21602.4	0.236781	-0.400094	14.3094	10548	26.2137	344.694	52012	45.6633	1706	186.408	344	456	27.9629	0.74489	5.39627	680.783	2582.7	8612.76	11025.1	10586.9	6	0.814916	0.776251	1.55675	0.647598	0.479597
hc_c36h20_0pent_323.log	c1ccc2cc3cc4c(ccc5cc6ccc7cccc8c9ccccc9c(c54)c6c78)cc3cc2c1	18.7032	-0.18601	-0.07381	3.05312	-87.3405	12.3889	716.93	26017	168.36	1.40413	0.02563	0.02777	1.43457	4.82448	7936	-0.00238	1.07074	0.82485	-0.0944	0.78608	0.179	17801.3	0.23679	-0.378043	13.3492	10056	26.2137	349.552	46370	45.6633	1552	186.408	344	456	27.9629	0.74977	4.93111	674.257	2317.7	7138.55	8719.47	9781.09	8	0.818714	0.780722	1.51361	0.65344	0.48664
hc_c36h20_0pent_324.log	c1ccc2c(c1)ccc1cc3c(ccc4cc5ccc6cccc7c8ccccc8c(c43)c5c67)cc12	10.8352	-0.19788	-0.06341	3.65912	-87.35	6.43243	724.58	25673	162.15	1.40405	0.02526	0.02456	1.48261	4.35998	12019	0.0002	0.98695	0.78787	-0.10074	0.76918	0.1347	17930.6	0.228524	-0.378513	13.8081	10020	26.2137	350.226	46076	45.6633	1548	186.408	344	456	27.9629	0.769761	4.9521	675.456	2043.29	7415.68	8849.35	9793.1	7	0.834756	0.799221	1.55388	0.676941	0.514529
hc_c36h20_0pent_325.log	c1cc2ccc3cc4ccc5cc6c7ccccc7c7ccccc7c6cc5c4c4ccc(c1)c2c34	6.5247	-0.19654	-0.064	3.6066	-87.3521	5.14995	563.22	31950	168.93	1.40411	0.02493	0.02328	1.57194	2.99136	28074	0.00114	0.71304	0.56565	-0.06771	0.62816	0.078	19405.4	0.224864	-0.410752	14.0121	10146	26.2137	348.649	47309	45.6633	1552	186.408	344	456	27.9629	0.775761	5.12706	671.755	2121.41	7974.62	9796.91	10111.2	7	0.840239	0.805026	1.52527	0.6834	0.521562
hc_c36h20_0pent_326.log	c1ccc2c(c1)ccc1c3cc4ccc5cc6ccc7cccc8ccc(c5c4cc3ccc21)c6c78	7.88825	-0.19622	-0.06494	3.57231	-87.3503	6.23464	480.98	34137	174.81	1.40394	0.02506	0.02554	1.63495	2.29493	34141	-0.00159	0.55964	0.45258	-0.08158	0.60405	0.0406	23679.4	0.235757	-0.396544	15.9412	10650	26.2137	344.131	53357	45.6633	1716	186.408	344	456	27.9629	0.771861	5.61922	673.318	1566.81	10742	12144.8	10879.1	7	0.836656	0.801245	1.59921	0.679218	0.517029
hc_c36h20_0pent_327.log	c1ccc2cc3c(ccc4cc5c(ccc6cc7ccc8cccc9ccc(c65)c7c89)cc43)cc2c1	9.81314	-0.19514	-0.06619	3.50891	-87.3486	7.3026	472.52	34267	174.57	1.4038	0.02546	0.02658	1.58819	2.45048	33159	0.00635	0.5607	0.44885	-0.07588	0.59174	0.0358	24086.9	0.226224	-0.392664	16.3906	10668	26.2137	343.704	53486	45.6633	1716	186.408	344	456	27.9629	0.761408	5.66786	678.275	1429.21	11098.8	12354.3	10949.7	5	0.827826	0.791405	1.58931	0.667322	0.50333
hc_c36h20_0pent_328.log	c1ccc2c(c1)ccc1ccc3cc4c(ccc5cc6ccc7cccc8ccc(c54)c6c78)cc3c12	14.3158	-0.1944	-0.0657	3.50211	-87.3427	11.0045	782.32	23333	176.07	1.40412	0.02515	0.02575	1.60606	2.12626	34853	-0.00782	0.50984	0.41825	0.06079	0.79717	0.0919	21810.9	0.22121	-0.383031	15.1059	10458	26.2137	345.729	50965	45.6633	1639	186.408	344	456	27.9629	0.768578	5.40208	675.498	1583.05	9721.7	11165.8	10523.2	6	0.83427	0.798302	1.70066	0.675138	0.511952
hc_c36h20_0pent_329.log	c1ccc2cc3c(cc2c1)c1ccccc1c1cc2c4ccccc4c4cccc5ccc(c31)c2c54	7.36012	-0.19724	-0.06119	3.70211	-87.3524	4.9341	654.83	28180	161.19	1.40411	0.02447	0.02328	1.36684	3.832	18418	0.01961	0.9598	0.80933	-0.06204	0.71893	0.0963	17604.9	0.232716	-0.401708	13.1162	9660	26.2137	353.896	42104	45.6633	1433	186.408	344	456	27.9629	0.779895	4.94935	687.201	2831.11	6425.41	8658	9852.68	4	0.844198	0.809094	1.39445	0.68769	0.526047
hc_c36h20_0pent_33.log	c1ccc2c(c1)ccc1c2c2cccc3c4ccc5ccccc5c4c4cc5ccccc5c1c4c32	22.2205	-0.19144	-0.06631	3.40496	-87.3349	15.8995	1174.2	6277	168.54	1.40463	0.02385	0.02631	1.35509	2.6953	31030	-0.00015	0.65336	0.53342	-0.1197	1.02855	0.2166	16636.7	0.244435	-0.427756	13.4696	9426	26.2137	356.913	39815	45.6633	1384	186.408	344	456	27.9629	0.784351	4.83408	662.623	2593.71	5955.43	8321.13	9626.91	5	0.849055	0.813701	1.5859	0.691789	0.529701
hc_c36h20_0pent_330.log	c1ccc2cc3c(cc2c1)c1ccccc1c1cc2ccc4cccc5c6ccccc6c(c31)c2c45	11.3624	-0.19576	-0.06357	3.59707	-87.3499	6.49169	818.66	22053	159.94	1.40409	0.02473	0.02367	1.31112	4.92577	7048	0.00717	1.1599	0.92571	-0.05764	0.88174	0.1593	15494.3	0.228416	-0.387587	11.264	9480	26.2137	355.81	40184	45.6633	1366	186.408	344	456	27.9629	0.777878	4.65927	677.417	3168.17	5113.9	7400.88	9362.49	6	0.842074	0.807036	1.41464	0.685768	0.524244
hc_c36h20_0pent_331.log	c1ccc2c(c1)ccc1cc3c4ccccc4c4cc5ccc6cccc7ccc(c4c3cc12)c5c67	5.90857	-0.19483	-0.06401	3.5598	-87.3539	4.02802	565.28	31869	167.97	1.40391	0.02452	0.02322	1.49129	3.50347	22646	-0.00258	0.70118	0.53206	-0.06379	0.68352	0.0065	17599.8	0.220864	-0.40147	11.5668	9858	26.2137	351.215	43997	45.6633	1461	186.408	344	456	27.9629	0.784015	4.9207	671.72	3547.24	5563.78	8833.73	9817.78	5	0.846944	0.812695	1.48695	0.693031	0.532916
hc_c36h20_0pent_332.log	c1ccc2c(c1)ccc1cc3c(cc12)c1ccccc1c1cc2ccc4cccc5ccc(c31)c2c45	6.27543	-0.19611	-0.0634	3.61122	-87.3534	4.3308	586.54	30884	168.81	1.4039	0.02459	0.02328	1.5248	3.14485	26502	0.00477	0.66274	0.52216	-0.04633	0.70595	0.0851	19132.9	0.223046	-0.39326	13.9055	9942	26.2137	350.634	45069	45.6633	1520	186.408	344	456	27.9629	0.783288	5.12012	676.636	2617.27	7287.25	9662.2	10116.7	4	0.846243	0.811978	1.4978	0.692281	0.532136
hc_c36h20_0pent_333.log	c1ccc2cc3c(cc2c1)c1c2ccccc2ccc1c1cc2ccc4cccc5ccc(c31)c2c45	12.6945	-0.19541	-0.06292	3.60524	-87.3462	8.81531	763.19	24100	174.37	1.40396	0.02427	0.02539	1.33741	3.90386	17483	0.01577	0.95065	0.78195	-0.02365	0.92364	0.0923	17738.5	0.224598	-0.396422	13.1347	9714	26.2137	352.88	42533	45.6633	1432	186.408	344	456	27.9629	0.782957	4.95274	686.836	2965.67	6334.03	8772.81	9853.78	5	0.846454	0.811851	1.48449	0.691468	0.530721
hc_c36h20_0pent_334.log	c1ccc2cc3c(cc2c1)c1ccc2ccccc2c1c1cc2ccc4cccc5ccc(c31)c2c45	14.6807	-0.19668	-0.0621	3.66211	-87.3438	10.3122	838.61	21350	176.92	1.40404	0.02444	0.02549	1.2859	3.7391	19656	0.01969	0.76282	0.56286	-0.10325	0.93589	0.2278	17346.2	0.237208	-0.415152	11.6636	9666	26.2137	353.279	41965	45.6633	1380	186.408	344	456	27.9629	0.779778	4.90721	674.736	3917.79	5058.5	8673.61	9792.17	4	0.843861	0.808894	1.52507	0.687768	0.526369
hc_c36h20_0pent_335.log	c1ccc2cc3c(ccc4cc5c6c7ccccc7ccc6c6cccc7ccc(c43)c5c76)cc2c1	16.0627	-0.19397	-0.06482	3.51435	-87.341	12.1178	854.24	20729	174.64	1.40429	0.02492	0.0266	1.46442	3.06831	27337	-0.00463	0.66726	0.49676	0.00384	0.84134	0.0652	18834.7	0.232283	-0.404092	13.9671	9936	26.2137	350.978	45124	45.6633	1514	186.408	344	456	27.9629	0.769254	5.0936	673.338	2350.01	7388.03	9497.5	10053.8	5	0.835252	0.799093	1.58278	0.675542	0.512017
hc_c36h20_0pent_336.log	c1ccc2cc3c(ccc4cc5c6ccc7ccccc7c6c6cccc7ccc(c43)c5c76)cc2c1	15.3606	-0.1944	-0.06434	3.53911	-87.3423	11.2669	856.14	20638	167.63	1.40421	0.02478	0.02644	1.44155	2.39859	33530	0.00916	0.60517	0.50046	0.12239	0.81807	0.0665	20255	0.232136	-0.397547	15.6096	10044	26.2137	350.188	46492	45.6633	1585	186.408	344	456	27.9629	0.771035	5.2731	676.047	1700.95	8766.29	10270.5	10309.2	7	0.836775	0.800777	1.52147	0.677553	0.514314
hc_c36h20_0pent_337.log	c1ccc2cc3c(ccc4cc5c6ccccc6c6c7ccccc7cc7ccc(c43)c5c76)cc2c1	17.5099	-0.19207	-0.06764	3.38591	-87.3404	12.501	869.67	20016	171.07	1.40421	0.02482	0.027	1.46472	3.67849	20433	0.02438	0.86905	0.70964	-0.11037	0.89865	0.148	19415.6	0.237443	-0.399057	14.1101	9942	26.2137	351.096	45249	45.6633	1536	186.408	344	456	27.9629	0.76459	5.17415	680.558	2153.71	7992.08	9695.48	10180.6	7	0.832138	0.795015	1.52848	0.6695	0.504252
hc_c36h20_0pent_338.log	c1ccc2cc3c(ccc4cc5c6ccccc6c6cccc7c8ccccc8c(c43)c5c67)cc2c1	12.5963	-0.19798	-0.06179	3.70592	-87.3482	7.58225	835.78	21457	158.9	1.40421	0.02494	0.02478	1.36188	4.59087	9857	-0.01238	1.00365	0.79193	-0.09525	0.81478	0.1071	16441.4	0.232657	-0.393466	13.3279	9612	26.2137	354.589	41668	45.6633	1433	186.408	344	456	27.9629	0.770253	4.79318	670.631	2397.6	6263.73	8020.52	9551.53	5	0.835765	0.799909	1.46014	0.676973	0.513988
hc_c36h20_0pent_339.log	c1ccc2c(c1)ccc1cc3ccc4cc5c6ccccc6c6cccc7ccc(c4c3cc12)c5c76	6.12086	-0.19814	-0.06158	3.71599	-87.3534	4.3399	511.16	33503	158.74	1.40406	0.02508	0.02396	1.51025	3.41758	23582	0.02974	0.83169	0.69023	-0.1023	0.6253	0.1439	19203.2	0.232625	-0.416763	13.814	10116	26.2137	349.041	47032	45.6633	1546	186.408	344	456	27.9629	0.770364	5.11639	673.956	2225.24	7830.21	9603.4	10101.2	6	0.835725	0.799963	1.46528	0.677219	0.514401
hc_c36h20_0pent_34.log	c1ccc2c(c1)ccc1ccc3c(c4cccc5c6ccccc6c6cc7ccccc7c3c6c54)c12	16.2951	-0.19604	-0.0608	3.68007	-87.3432	10.6976	959.55	15414	148.41	1.40458	0.02448	0.02515	1.23268	4.45215	11082	0.03589	0.95057	0.75097	-0.04219	1.01189	0.1825	15866.2	0.243819	-0.401173	11.5832	9402	26.2137	357.034	39483	45.6633	1352	186.408	344	456	27.9629	0.777859	4.71849	661.047	2972.21	5333.98	7761.9	9447.41	4	0.842876	0.807328	1.40354	0.685018	0.522581
hc_c36h20_0pent_340.log	c1ccc2c(c1)ccc1cc3c(ccc4cc5c6ccccc6c6cccc7ccc(c43)c5c76)cc12	6.20742	-0.1997	-0.06096	3.77531	-87.3533	4.37202	530.7	33043	159.1	1.40403	0.02502	0.02388	1.55487	2.66208	31361	0.01478	0.69571	0.5939	-0.10356	0.63301	0.0874	21464.2	0.232918	-0.39095	15.4688	10272	26.2137	347.919	49016	45.6633	1626	186.408	344	456	27.9629	0.771201	5.40057	675.375	1724.16	9442.72	10880.1	10528.5	5	0.836435	0.800751	1.51305	0.678168	0.515491
hc_c36h20_0pent_341.log	c1ccc2cc3c(ccc4cc5ccc6c7c(ccc8ccccc87)cc7ccc(c43)c5c76)cc2c1	17.205	-0.19141	-0.06932	3.32224	-87.3398	12.8329	814.21	22211	177.67	1.40418	0.02542	0.02618	1.58325	2.37232	33699	-0.0043	0.50947	0.39301	0.02522	0.77859	0.056	21970.2	0.232496	-0.395739	15.9723	10320	26.2137	347.055	49398	45.6633	1625	186.408	344	456	27.9629	0.758904	5.45807	673.634	1563.81	9795.98	11226.8	10607.2	7	0.826831	0.789472	1.60862	0.663478	0.497809
hc_c36h20_0pent_342.log	c1ccc2cc3c(ccc4cc5ccc6c7ccc8ccccc8c7cc7ccc(c43)c5c76)cc2c1	11.179	-0.19016	-0.06937	3.28687	-87.3465	8.66457	463.36	34445	176.04	1.40407	0.02531	0.02593	1.62953	2.32035	33980	-0.00996	0.54412	0.44712	0.07811	0.60474	0.1273	22264.3	0.236504	-0.422922	15.0038	10476	26.2137	345.83	51382	45.6633	1692	186.408	344	456	27.9629	0.762337	5.4865	670.593	1981.29	9552.68	11372.7	10691.2	7	0.829369	0.792567	1.55009	0.667705	0.50303
hc_c36h20_0pent_343.log	c1ccc2cc3c(ccc4cc5ccc6c7ccccc7cc7c8ccccc8c(c43)c5c67)cc2c1	15.1752	-0.19238	-0.06774	3.39163	-87.3448	9.7357	757.91	24329	165.94	1.40416	0.02533	0.02671	1.49473	4.85527	7678	-0.02187	1.0916	0.83867	-0.09612	0.80041	0.1805	17321.3	0.242987	-0.423467	13.635	9798	26.2137	352.444	43641	45.6633	1508	186.408	344	456	27.9629	0.760599	4.89939	667.822	2220.66	6998.38	8408.61	9718.98	5	0.827842	0.790908	1.52233	0.665779	0.50087
hc_c36h20_0pent_344.log	c1ccc2c(c1)ccc1cc3ccc4cc5ccc6c7ccccc7cc7ccc(c4c3cc12)c5c76	9.91257	-0.18901	-0.07104	3.21013	-87.3484	7.4466	457.03	34529	170.55	1.40403	0.02535	0.0261	1.60529	2.68298	31158	-0.0135	0.60609	0.47734	-0.06847	0.59355	0.096	20222.9	0.237209	-0.41745	14.0151	10356	26.2137	346.467	49698	45.6633	1628	186.408	344	456	27.9629	0.761735	5.23123	674.25	2374.87	8105.57	10275.1	10293.7	6	0.828803	0.791978	1.53683	0.667072	0.502357
hc_c36h20_0pent_345.log	c1ccc2c(c1)ccc1cc3c(ccc4cc5ccc6c7ccccc7cc7ccc(c43)c5c76)cc12	10.0433	-0.18934	-0.07082	3.2251	-87.3483	7.49607	478.39	34169	171.34	1.40399	0.02527	0.02606	1.64967	2.38691	33611	-0.00583	0.54095	0.43251	-0.079	0.60187	0.0569	22995.7	0.237065	-0.404845	16.3661	10512	26.2137	345.368	51718	45.6633	1706	186.408	344	456	27.9629	0.762782	5.57368	670.111	1630.96	10287.3	11761.7	10802.5	5	0.829704	0.79297	1.58361	0.66825	0.503698
hc_c36h20_0pent_346.log	c1ccc2cc3c(cc2c1)c1ccccc1c1cc2ccc4c5ccccc5cc5ccc(c31)c2c54	10.8923	-0.1896	-0.06928	3.27408	-87.3479	7.77754	581.97	31140	172.21	1.40406	0.02475	0.02532	1.52305	3.04153	27559	-0.00699	0.69449	0.55715	-0.04934	0.704	0.1443	19567.8	0.237273	-0.406793	13.8236	9972	26.2137	350.6	45502	45.6633	1536	186.408	344	456	27.9629	0.771108	5.19168	681.584	2513.17	7623.02	9868.83	10228.8	5	0.837176	0.800973	1.4709	0.677333	0.513729
hc_c36h20_0pent_347.log	c1ccc2cc3c(ccc4cc5ccc6cc7ccccc7c7c8ccccc8c(c43)c5c67)cc2c1	25.2287	-0.18943	-0.06967	3.25884	-87.3319	17.8285	990.61	13847	175.75	1.4046	0.02547	0.02828	1.46095	3.99628	16254	-0.00501	0.9054	0.74234	0.01616	0.85162	0.1193	16657.9	0.236207	-0.380124	12.8213	9762	26.2137	353.01	43329	45.6633	1508	186.408	344	456	27.9629	0.753424	4.80195	665.175	2334.8	6374.98	8224.6	9552.44	6	0.822857	0.784561	1.62281	0.656658	0.489315
hc_c36h20_0pent_348.log	c1ccc2c(c1)ccc1cc3ccc4cc5ccc6cc7ccccc7c7ccc(c4c3cc12)c5c67	8.41677	-0.19027	-0.06912	3.29666	-87.3502	6.3447	461.49	34475	167.66	1.40397	0.02532	0.02667	1.56462	2.50928	32710	0.00586	0.61163	0.50425	-0.08367	0.58843	0.133	19119.8	0.235105	-0.419363	12.7029	10356	26.2137	346.467	49698	45.6633	1628	186.408	344	456	27.9629	0.763535	5.08474	675.344	2842.71	7061.88	9692.19	10083.2	6	0.829845	0.793492	1.55541	0.669545	0.505672
hc_c36h20_0pent_349.log	c1ccc2c(c1)ccc1cc3c(ccc4cc5ccc6cc7ccccc7c7ccc(c43)c5c67)cc12	8.57739	-0.19106	-0.06872	3.32904	-87.3501	6.40421	485.54	34064	168.21	1.40392	0.02522	0.02657	1.60201	2.2526	34366	-0.00184	0.53499	0.43335	-0.06578	0.59766	0.0697	21859.8	0.23501	-0.400169	15.0387	10512	26.2137	345.368	51718	45.6633	1706	186.408	344	456	27.9629	0.765103	5.4323	677.352	2104.52	9214.18	11168.2	10608.8	6	0.831155	0.794962	1.59378	0.671343	0.507757
hc_c36h20_0pent_35.log	c1ccc2c(c1)ccc1c3cccc4c5c(ccc6ccc7ccccc7c65)c5cccc(c21)c5c34	17.2617	-0.1972	-0.05748	3.80198	-87.3417	11.6569	1078.04	10225	144.98	1.40459	0.02436	0.02493	1.11343	3.81415	18672	0.01437	0.80464	0.62121	0.01651	0.97932	0.1069	17688.1	0.217867	-0.272107	13.6893	9720	26.2137	354.094	43102	45.6633	1486	186.408	344	456	27.9629	0.784874	4.9442	662.38	1823.2	7374.27	8824.46	9761.33	5	0.848278	0.813733	1.37393	0.693467	0.532823
hc_c36h20_0pent_350.log	c1ccc2cc3c(cc2c1)c1ccccc1c1cc2ccc4cc5ccccc5c5ccc(c31)c2c45	9.91535	-0.189	-0.06895	3.26673	-87.3489	7.11099	583.54	31041	170.92	1.40402	0.02465	0.02592	1.48977	2.80145	29987	0.00608	0.71374	0.5875	-0.04702	0.69737	0.0823	18903.9	0.235812	-0.402044	13.3613	9972	26.2137	350.6	45502	45.6633	1536	186.408	344	456	27.9629	0.773832	5.10304	679.5	2811.45	6988.48	9508.03	10103.3	4	0.839062	0.803381	1.48312	0.680802	0.518129
hc_c36h20_0pent_351.log	c1ccc2cc3c(ccc4cc5c6ccccc6c6cc7ccccc7c7ccc(c43)c5c76)cc2c1	9.79246	-0.19259	-0.06695	3.41884	-87.3489	7.14553	576	31433	162.24	1.40413	0.02497	0.02608	1.56667	2.93836	28611	0.0238	0.68191	0.55671	-0.09718	0.66287	0.1091	19046.5	0.244663	-0.415651	13.3305	9978	26.2137	350.53	45561	45.6633	1536	186.408	344	456	27.9629	0.763881	5.12633	672.598	2838.02	7028.6	9586.04	10143.7	5	0.830843	0.794085	1.50014	0.669312	0.504715
hc_c36h20_0pent_352.log	c1ccc2cc3c(ccc4cc5ccc6cc7c8ccccc8ccc7c7ccc(c43)c5c67)cc2c1	10.2031	-0.19032	-0.0694	3.2904	-87.3477	7.90873	474.53	34228	173.24	1.40401	0.0252	0.02697	1.57866	2.20169	34582	-0.01151	0.49967	0.40932	-0.05435	0.60628	0.0752	21742	0.237692	-0.417646	15.0526	10476	26.2137	345.83	51382	45.6633	1692	186.408	344	456	27.9629	0.765112	5.42829	671.731	2089.08	9152.56	11106.5	10600.3	7	0.831409	0.795064	1.58031	0.671134	0.507275
hc_c36h20_0pent_353.log	c1ccc2cc3c(ccc4cc5ccc6cc7ccc8ccccc8c7c7ccc(c43)c5c67)cc2c1	14.6811	-0.19149	-0.069	3.33312	-87.343	10.8601	726.62	25592	172.78	1.40405	0.02523	0.02695	1.53622	2.07832	34978	-0.00797	0.4445	0.34012	-0.13661	0.8456	0.1139	18935.2	0.231664	-0.395966	12.619	10320	26.2137	347.055	49398	45.6633	1621	186.408	344	456	27.9629	0.763394	5.06612	668.92	2839.66	6907.32	9646.95	10045.6	5	0.830214	0.793544	1.61189	0.668951	0.504512
hc_c36h20_0pent_354.log	c1ccc2cc3c(ccc4cc5ccc6cccc7c8c9ccccc9ccc8c(c43)c5c67)cc2c1	19.4085	-0.19487	-0.06584	3.51109	-87.3394	13.114	967.45	14992	178.53	1.40428	0.02517	0.02673	1.4672	4.54536	10232	0.02703	1.21621	1.03401	0.1517	0.94989	0.1522	15518.3	0.231975	-0.377813	11.2672	9684	26.2137	353.399	42292	45.6633	1448	186.408	344	456	27.9629	0.76811	4.65043	673.149	3275.38	5053.46	7392.79	9351.36	7	0.833827	0.797843	1.68305	0.674647	0.511432
hc_c36h20_0pent_355.log	c1ccc2cc3c(ccc4cc5ccc6cccc7c8ccc9ccccc9c8c(c43)c5c67)cc2c1	15.7896	-0.19439	-0.06446	3.53558	-87.3458	9.10176	841.73	21227	166.46	1.4041	0.02529	0.0268	1.29532	5.65801	2124	-0.00191	1.24485	0.94655	0.00197	0.63964	0.273	13945.2	0.247485	-0.382174	11.4499	9576	26.2137	354.451	41104	45.6633	1380	186.408	344	456	27.9629	0.768365	4.42093	645.112	2433.32	5118.49	6507.79	8899.6	3	0.833321	0.797811	1.50901	0.675579	0.513211
hc_c36h20_0pent_356.log	c1ccc2c(c1)ccc1c2ccc2cc3c4c5ccccc5ccc4c4cccc5ccc(c21)c3c54	13.9447	-0.19278	-0.0654	3.46619	-87.3436	10.4542	885.56	19287	170.89	1.40437	0.02438	0.02547	1.44753	3.03519	27641	0.00531	0.63538	0.47869	0.05929	0.83553	0.1046	18981.2	0.238705	-0.408613	13.6228	9918	26.2137	351.405	44995	45.6633	1514	186.408	344	456	27.9629	0.782572	5.11078	665.466	2424.42	7376.39	9591.66	10081.2	5	0.846575	0.811657	1.53419	0.690633	0.529323
hc_c36h20_0pent_357.log	c1ccc2c(c1)ccc1c2ccc2cc3c4ccc5ccccc5c4c4cccc5ccc(c21)c3c54	13.2132	-0.1935	-0.06507	3.49476	-87.345	9.61332	880.97	19499	165.74	1.4043	0.02427	0.02536	1.43696	2.5365	32462	-0.00653	0.57026	0.45004	0.10826	0.82464	0.1024	20623	0.237784	-0.39125	15.7073	10026	26.2137	350.615	46363	45.6633	1585	186.408	344	456	27.9629	0.783802	5.32017	675.186	1636.79	9004.62	10483.5	10375.2	7	0.84759	0.812806	1.48858	0.692053	0.530982
hc_c36h20_0pent_358.log	c1ccc2c(c1)ccc1c2ccc2cc3c4ccccc4c4c5ccccc5cc5ccc(c21)c3c54	15.4948	-0.18962	-0.07084	3.23217	-87.3429	10.8876	900.24	18528	168.65	1.4043	0.02433	0.0259	1.45755	3.36626	24127	0.003	0.78687	0.60994	-0.10096	0.91943	0.1329	19980.4	0.23779	-0.401595	14.6935	9924	26.2137	351.523	45120	45.6633	1536	186.408	344	456	27.9629	0.777254	5.24698	673	1867.96	8513.57	10054.8	10274.2	7	0.842775	0.806913	1.50377	0.683966	0.52097
hc_c36h20_0pent_359.log	c1ccc2c(c1)ccc1c2ccc2cc3c4ccccc4c4cccc5c6ccccc6c(c21)c3c45	9.99413	-0.19894	-0.06113	3.75	-87.3511	5.74202	844.74	21102	155.43	1.40431	0.02442	0.02388	1.35151	3.96997	16615	-0.00165	0.875	0.69848	-0.09585	0.79688	0.0993	17009	0.243957	-0.397909	13.4118	9594	26.2137	355.016	41539	45.6633	1433	186.408	344	456	27.9629	0.782922	4.87208	665.353	2363.11	6503.7	8413.05	9673.41	5	0.846418	0.811816	1.4264	0.691434	0.530688
hc_c36h20_0pent_36.log	c1ccc2c(c1)ccc1c3cccc4c5ccc6ccc7ccccc7c6c5c5cccc(c21)c5c34	16.7439	-0.19742	-0.05738	3.81068	-87.343	10.8405	1069	10556	154.83	1.40445	0.02422	0.0247	1.116	4.97919	6531	0.0099	1.08784	0.886	0.05835	0.96545	0.0947	17011.8	0.217384	-0.282287	12.5504	9648	26.2137	354.554	42154	45.6633	1444	186.408	344	456	27.9629	0.788021	4.84895	668.274	2270.59	6722.49	8319.23	9637.86	2	0.850714	0.816612	1.4136	0.697247	0.537394
hc_c36h20_0pent_360.log	c1ccc2c(c1)c1ccccc1c1c2ccc2cc3c4ccccc4c4cccc5ccc(c21)c3c54	9.63278	-0.19649	-0.06186	3.66347	-87.3511	5.74333	801.92	22666	154.87	1.40432	0.02445	0.02328	1.3712	4.40559	11547	0.01424	1.05829	0.83522	-0.13282	0.83832	0.0473	17354.4	0.240177	-0.391326	13.3155	9714	26.2137	353.789	42815	45.6633	1447	186.408	344	456	27.9629	0.7834	4.90322	667.558	2092.18	7095.8	8477.5	9720.56	4	0.846778	0.81225	1.40461	0.692017	0.531402
hc_c36h20_0pent_361.log	c1ccc2c(c1)ccc1ccc3c(ccc4cc5c6ccccc6c6cccc7ccc(c43)c5c76)c12	13.5567	-0.19733	-0.06275	3.66211	-87.3448	9.69415	834.2	21510	166.7	1.40437	0.02462	0.0236	1.52318	2.56154	32264	-0.01236	0.52832	0.40021	0.02393	0.75525	0.1253	20483.7	0.2325	-0.388663	14.0503	10062	26.2137	350.034	46591	45.6633	1542	186.408	344	456	27.9629	0.777261	5.277	662.57	1824.24	8759.51	10430.5	10328.6	8	0.842491	0.80681	1.56969	0.684233	0.521561
hc_c36h20_0pent_362.log	c1ccc2c(c1)ccc1c2ccc2cc3ccc4cc5ccccc5c5c6ccccc6c(c21)c3c45	22.4774	-0.19239	-0.06696	3.41313	-87.3349	15.9009	1017.9	12641	172.57	1.40467	0.02497	0.02734	1.43456	3.36673	24122	-0.00258	0.75793	0.61079	-0.04594	0.85798	0.1463	17557.9	0.235895	-0.380028	14.1022	9744	26.2137	353.437	43200	45.6633	1508	186.408	344	456	27.9629	0.766267	4.92818	659.591	1947.42	7143.79	8788.96	9733.43	6	0.833503	0.796574	1.58478	0.671454	0.506552
hc_c36h20_0pent_363.log	c1ccc2c(c1)cc1ccc3cc4ccc5c6ccccc6c6ccccc6c5c4c4ccc2c1c34	12.1736	-0.19084	-0.06654	3.38238	-87.3476	7.92957	746.38	24793	163.69	1.40424	0.02475	0.02598	1.43374	4.68867	9046	-0.00521	0.98747	0.76214	-0.08728	0.79601	0.1158	17884.5	0.234794	-0.400988	13.7222	9954	26.2137	351.149	45409	45.6633	1536	186.408	344	456	27.9629	0.775803	4.95539	667.664	2155.27	7271.84	8821.12	9809.74	6	0.840212	0.805042	1.47734	0.683504	0.521745
hc_c36h20_0pent_364.log	c1ccc2c(c1)ccc1c2ccc2c1ccc1cc3ccc4cc5ccccc5c5ccc(c12)c3c45	8.39615	-0.19203	-0.06727	3.39489	-87.3497	6.63471	505.26	33638	171.6	1.40412	0.02482	0.02649	1.61401	2.0568	35035	0.00082	0.48465	0.39256	-0.06095	0.61554	0.1175	22360.4	0.234854	-0.400234	15.0064	10494	26.2137	345.795	51589	45.6633	1706	186.408	344	456	27.9629	0.773977	5.48735	670.231	1982.85	9587.58	11453	10690.1	6	0.838884	0.803404	1.54073	0.681236	0.518923
hc_c36h20_0pent_365.log	c1ccc2c(c1)cc1ccc3cc4ccc5c(ccc6ccc7ccccc7c65)c4c4ccc2c1c34	15.8688	-0.19039	-0.06849	3.31707	-87.3415	11.761	786.11	23214	175.38	1.40429	0.02491	0.02626	1.56851	1.89069	35269	-0.00822	0.44676	0.35351	0.03555	0.72513	0.1187	22030.3	0.234808	-0.399877	15.9455	10302	26.2137	347.459	49257	45.6633	1628	186.408	344	456	27.9629	0.769784	5.45498	675.129	1553.16	9829.15	11282.4	10598.6	7	0.835974	0.799696	1.64265	0.675901	0.512162
hc_c36h20_0pent_366.log	c1ccc2c(c1)ccc1c2ccc2cc3c4ccccc4c4cc5ccccc5c5ccc(c21)c3c54	7.19988	-0.19576	-0.06331	3.60415	-87.3521	5.15678	616.63	29650	159.42	1.40419	0.02456	0.02457	1.55002	2.83656	29649	0.00883	0.59311	0.4573	-0.13049	0.6985	0.0736	19721.5	0.244199	-0.415317	13.9818	9960	26.2137	350.957	45432	45.6633	1536	186.408	344	456	27.9629	0.775969	5.21501	658.947	2497.84	7675.49	9989.31	10263.5	2	0.840906	0.805407	1.47094	0.6832	0.520853
hc_c36h20_0pent_367.log	c1ccc2c(c1)ccc1c2cc2ccc3cc4ccc5c6ccccc6ccc5c4c4ccc1c2c34	7.9266	-0.19082	-0.06843	3.3304	-87.3504	6.18416	500.79	33743	170.81	1.40411	0.02475	0.02584	1.57936	2.1536	34779	0.00246	0.43482	0.32837	0.09261	0.61358	0.0308	22868.1	0.237815	-0.417588	16.3563	10458	26.2137	346.257	51253	45.6633	1692	186.408	344	456	27.9629	0.77741	5.56747	674.444	1604.05	10209	11719.3	10786.4	7	0.841764	0.806628	1.54783	0.685158	0.523458
hc_c36h20_0pent_368.log	c1ccc2c(c1)ccc1c2ccc2cc3ccc4cc5ccc6ccccc6c5c5ccc(c21)c3c45	12.447	-0.19199	-0.06823	3.36768	-87.3456	9.17812	753.74	24505	170.16	1.40415	0.0248	0.02587	1.53317	2.07741	34980	-0.00213	0.44028	0.33695	-0.1487	0.85536	0.0753	20114.9	0.23378	-0.384268	13.9877	10302	26.2137	347.482	49269	45.6633	1621	186.408	344	456	27.9629	0.775353	5.22218	667.729	2341.77	8021.77	10270.9	10268.4	5	0.840257	0.804779	1.5807	0.682614	0.520303
hc_c36h20_0pent_37.log	c1ccc2c(c1)ccc1c3cc4ccccc4c4c5ccc6ccccc6c5c5cccc(c21)c5c34	22.4994	-0.19159	-0.06628	3.40986	-87.3345	16.1739	1180.03	6075	172.57	1.40463	0.02385	0.02596	1.36029	3.99292	16310	0.01304	0.87411	0.68942	-0.02976	1.05518	0.2057	16799.5	0.237742	-0.383449	12.4891	9426	26.2137	356.803	39743	45.6633	1360	186.408	344	456	27.9629	0.785602	4.85594	667.287	3009.31	5715.07	8318.43	9680.8	7	0.850264	0.814936	1.58643	0.693077	0.531036
hc_c36h20_0pent_370.log	c1ccc2c(c1)ccc1c2ccc2cc3ccc4cccc5c6c7ccccc7ccc6c(c21)c3c45	17.0716	-0.19369	-0.06736	3.43762	-87.3421	11.3858	986.75	14030	176.52	1.40437	0.02466	0.02593	1.46741	3.90995	17414	0.01518	1.0344	0.86673	0.14403	0.93896	0.0961	16404.5	0.230356	-0.381246	12.0303	9666	26.2137	353.826	42163	45.6633	1448	186.408	344	456	27.9629	0.780968	4.7789	677.813	2887.79	5752.62	8012.56	9541.55	6	0.844586	0.809908	1.66294	0.689372	0.528491
hc_c36h20_0pent_372.log	c1ccc2c(c1)ccc1c3ccccc3c3ccc4cc5ccc6cccc7ccc(c5c67)c4c3c21	14.3464	-0.19182	-0.06453	3.46374	-87.3468	8.44491	854.19	20732	173.92	1.40421	0.02455	0.02599	1.28742	5.14724	4961	0.00485	1.15995	0.93333	-0.08386	0.64478	0.1798	14558.3	0.245406	-0.39026	12.1308	9612	26.2137	354.272	41524	45.6633	1380	186.408	344	456	27.9629	0.784028	4.50906	649.623	2287.37	5495.38	6929.6	9039.69	6	0.84656	0.812558	1.48893	0.693397	0.533723
hc_c36h20_0pent_373.log	c1ccc2c(c1)ccc1c2c2ccccc2c2ccc3cc4ccc5cccc6ccc(c4c56)c3c21	17.9436	-0.19354	-0.06504	3.49666	-87.3404	12.4999	919.7	17544	172.23	1.40447	0.0246	0.02612	1.40579	3.68664	20337	-0.00761	0.76163	0.57404	-0.03611	0.92167	0.1429	16435.5	0.232472	-0.379428	12.3371	9732	26.2137	353.133	42860	45.6633	1454	186.408	344	456	27.9629	0.780331	4.76689	662.865	2541.75	5968.07	8195.95	9505.07	3	0.844272	0.809393	1.53295	0.688447	0.527206
hc_c36h20_0pent_374.log	c1ccc2c(c1)ccc1ccc3c4ccc5cc6ccc7cccc8ccc(c5c4ccc3c12)c6c78	13.7101	-0.19405	-0.06491	3.51408	-87.3434	10.6151	845.76	21054	174.04	1.40423	0.02458	0.02526	1.50341	4.47961	10854	0.00971	0.97301	0.75938	-0.10014	0.87302	0.091	21350.7	0.23264	-0.380189	13.9677	10440	26.2137	346.156	50836	45.6633	1639	186.408	344	456	27.9629	0.780949	5.34064	685.659	1923.06	9338.16	10730	10456.1	7	0.844927	0.810025	1.58061	0.689033	0.527752
hc_c36h20_0pent_375.log	c1ccc2cc3c(ccc4c3ccc3c4ccc4cc5ccc6cccc7ccc(c43)c5c67)cc2c1	10.6865	-0.19522	-0.06628	3.50864	-87.3471	8.29289	488.13	34030	179.66	1.40402	0.02499	0.02657	1.61224	2.10128	34914	-0.00118	0.50062	0.40423	-0.06111	0.60971	0.0882	23930.9	0.232529	-0.384895	15.8869	10650	26.2137	344.131	53357	45.6633	1716	186.408	344	456	27.9629	0.770389	5.64585	672.464	1672.3	10754.1	12296.9	10931.9	6	0.835846	0.800024	1.54205	0.677157	0.514232
hc_c36h20_0pent_376.log	c1ccc2c(c1)ccc1c2ccc2c1ccc1c2ccc2cc3ccc4cccc5ccc(c21)c3c45	7.34328	-0.1954	-0.06544	3.53639	-87.3507	6.01406	515.71	33389	179.94	1.40412	0.02461	0.02509	1.66921	2.15159	34785	0.00263	0.46579	0.3718	-0.06329	0.62245	0.0235	24202.1	0.233369	-0.384811	16.3712	10632	26.2137	344.558	53228	45.6633	1716	186.408	344	456	27.9629	0.781949	5.67975	666.612	1367.57	11191.1	12448.3	10958.1	6	0.845411	0.81083	1.55909	0.690491	0.529783
hc_c36h20_0pent_377.log	c1cc2ccc3cc4ccc5c(ccc6c7ccccc7c7ccccc7c65)c4c4ccc(c1)c2c34	14.2726	-0.19489	-0.06518	3.52959	-87.3441	10.1519	895.82	18765	178.84	1.40426	0.02428	0.02325	1.52054	2.28565	34191	-0.00398	0.51465	0.40003	-0.06304	0.8044	0.1	20541.6	0.219567	-0.380511	13.9753	10092	26.2137	349.642	46868	45.6633	1548	186.408	344	456	27.9629	0.784766	5.26857	663.24	1791.54	8825.32	10479.6	10312.5	6	0.848484	0.813744	1.5792	0.69308	0.532088
hc_c36h20_0pent_378.log	c1ccc2c(c1)ccc1c2ccc2c1c1ccccc1c1cc3ccc4cccc5ccc(c12)c3c45	12.8234	-0.19451	-0.06394	3.55299	-87.3453	9.39901	763.09	24104	173	1.40429	0.02422	0.02376	1.42323	3.47082	23016	0.00128	0.66226	0.45136	-0.05951	0.86708	0.0829	19046.7	0.227449	-0.404783	13.8446	9888	26.2137	351.626	44628	45.6633	1520	186.408	344	456	27.9629	0.788193	5.10678	658.354	2421.65	7425.22	9630.95	10075.7	4	0.851159	0.816887	1.52683	0.697177	0.53702
hc_c36h20_0pent_379.log	c1ccc2c(c1)ccc1c2ccc2c1ccc1cc3c4ccccc4c4cccc5ccc(c12)c3c54	6.12582	-0.19933	-0.06126	3.75708	-87.3529	4.63731	552.28	32378	162.21	1.40422	0.02458	0.02381	1.56661	2.44066	33235	0.0163	0.64729	0.55234	-0.11611	0.66292	0.0818	21690.5	0.239311	-0.394434	15.487	10254	26.2137	348.346	48887	45.6633	1626	186.408	344	456	27.9629	0.780525	5.42513	672.994	1689.11	9573.29	11028.1	10564.3	6	0.844586	0.809632	1.46141	0.688534	0.527159
hc_c36h20_0pent_38.log	c1ccc2c(c1)ccc1ccc3ccc4c5cccc6ccc7cc8ccccc8c(c7c65)c4c3c12	15.8305	-0.19182	-0.06151	3.54592	-87.3476	7.92746	1001.33	13341	162.68	1.40415	0.02468	0.02697	1.1249	5.7245	1849	-0.01059	1.23895	0.87728	0.09047	0.65428	0.3131	11988.8	0.259701	-0.392183	9.7962	9390	26.2137	356.712	39215	45.6633	1298	186.408	344	456	27.9629	0.781762	4.12634	602.585	2565.05	3965.67	5454.16	8373.33	7	0.844345	0.810311	1.48719	0.691086	0.531355
hc_c36h20_0pent_380.log	c1ccc2c(c1)ccc1c2ccc2c1ccc1cc3ccc4cccc5c6ccccc6c(c12)c3c45	10.7358	-0.19704	-0.06406	3.61857	-87.3494	6.80104	745.65	24827	166.19	1.40425	0.02476	0.02472	1.48283	4.0075	16100	-0.00366	0.92417	0.75002	-0.10774	0.77488	0.1851	18333	0.233886	-0.383178	13.8349	10002	26.2137	350.653	45947	45.6633	1548	186.408	344	456	27.9629	0.779619	5.00024	670.109	1990.03	7638.72	9111.68	9870.63	8	0.843347	0.808601	1.50362	0.687925	0.526922
hc_c36h20_0pent_381.log	c1ccc2c(c1)ccc1c3ccc4cc5ccc6cccc7ccc(c5c67)c4c3c3ccccc3c21	20.614	-0.19335	-0.06502	3.49204	-87.3365	14.9233	1013.98	12788	174.79	1.4046	0.02463	0.02626	1.44102	3.51457	22500	-0.00399	0.86102	0.69547	-0.09772	0.90738	0.042	18290.6	0.233363	-0.374324	14.1905	9852	26.2137	352.192	44316	45.6633	1520	186.408	344	456	27.9629	0.779387	4.99869	665.753	1707.71	7843.41	9139.28	9839.11	5	0.843798	0.808626	1.58763	0.687085	0.525322
hc_c36h20_0pent_382.log	c1ccc2cc3c(ccc4c3c3ccccc3c3cc5ccc6cccc7ccc(c34)c5c67)cc2c1	16.6976	-0.18819	-0.07126	3.18183	-87.3408	12.1946	746.15	24804	174.84	1.40424	0.02459	0.02636	1.38791	4.10984	14797	-0.01785	0.77192	0.55571	-0.06375	0.86887	0.0859	19484.8	0.230238	-0.403942	14.3814	9906	26.2137	351.199	44757	45.6633	1520	186.408	344	456	27.9629	0.775208	5.16154	661.238	2126.01	8013.88	9802.36	10152.3	4	0.840253	0.804687	1.50993	0.682342	0.519873
hc_c36h20_0pent_383.log	c1ccc2cc3c(ccc4c3ccc3cc5c6ccccc6c6cccc7ccc(c34)c5c76)cc2c1	9.94239	-0.19322	-0.06826	3.40034	-87.3489	7.11909	560.22	32073	162.07	1.40412	0.02489	0.02573	1.48203	2.90491	28986	0.00384	0.63447	0.52348	-0.12595	0.67378	0.1283	22483.4	0.24027	-0.391534	15.695	10272	26.2137	347.919	49016	45.6633	1626	186.408	344	456	27.9629	0.769398	5.51986	676.047	1584.5	10086.8	11457.5	10708.1	5	0.835333	0.799214	1.44037	0.675742	0.512285
hc_c36h20_0pent_384.log	c1ccc2cc3c(ccc4c3ccc3cc5ccc6c7ccccc7cc7ccc(c34)c5c76)cc2c1	14.4552	-0.18479	-0.07681	2.93829	-87.3432	10.7343	492.47	33939	173.81	1.40412	0.02506	0.02831	1.58847	2.35607	33791	-0.00078	0.49943	0.38367	-0.07712	0.61241	0.0402	24560.8	0.237369	-0.404332	17.1436	10512	26.2137	345.368	51718	45.6633	1706	186.408	344	456	27.9629	0.761591	5.75235	673.203	1224.47	11509.5	12604.9	11059.8	6	0.82928	0.792069	1.51265	0.666375	0.50097
hc_c36h20_0pent_385.log	c1ccc2cc3c(ccc4c3ccc3cc5ccc6cc7ccccc7c7ccc(c34)c5c67)cc2c1	12.1015	-0.18949	-0.07095	3.22564	-87.3458	9.07891	496.4	33848	171.01	1.40403	0.0252	0.02834	1.5391	2.44558	33199	-0.00663	0.50362	0.3804	-0.06908	0.6162	0.0863	23562	0.234782	-0.400157	16.3266	10512	26.2137	345.368	51718	45.6633	1706	186.408	344	456	27.9629	0.761877	5.63221	679.229	1632.9	10576.9	12079.7	10898.2	6	0.828778	0.792057	1.52284	0.667362	0.502832
hc_c36h20_0pent_386.log	c1ccc2cc3c(ccc4c3ccc3cc5ccc6cccc7c8ccccc8c(c34)c5c67)cc2c1	14.3084	-0.19147	-0.06915	3.3285	-87.3456	9.24001	734.59	25245	164.24	1.40416	0.02509	0.02684	1.39502	3.88453	17743	0.00313	0.85397	0.6996	-0.09042	0.7688	0.1701	19380.9	0.235368	-0.380961	14.6065	10020	26.2137	350.226	46076	45.6633	1548	186.408	344	456	27.9629	0.767845	5.13764	675.471	1770.67	8362.63	9712.69	10075	7	0.833491	0.797551	1.47807	0.674447	0.511312
hc_c36h20_0pent_387.log	c1ccc2cc3c(cc2c1)c1ccccc1c1c3ccc2cc3ccc4cccc5ccc(c3c45)c21	13.3813	-0.19061	-0.06844	3.32442	-87.3466	8.61177	745.62	24828	168.93	1.40406	0.0248	0.02606	1.36811	4.31067	12516	-0.01648	1.06126	0.90093	-0.0728	0.81967	0.0719	18903.5	0.235694	-0.382966	14.411	9906	26.2137	351.199	44757	45.6633	1520	186.408	344	456	27.9629	0.774736	5.08279	681.836	1843.07	8198.17	9292.35	9996.12	5	0.83902	0.803928	1.46188	0.682548	0.520926
hc_c36h20_0pent_388.log	c1ccc2c(c1)ccc1cc3c(ccc4c3ccc3cc5ccc6cccc7ccc(c34)c5c67)cc12	8.60315	-0.19249	-0.06894	3.36197	-87.3502	6.30665	488.41	34022	172.66	1.40389	0.02498	0.02558	1.56611	2.29375	34145	0.0014	0.53199	0.42746	-0.06933	0.60905	0.0652	24790.4	0.23424	-0.382487	16.3886	10650	26.2137	344.131	53357	45.6633	1716	186.408	344	456	27.9629	0.773255	5.73983	675.076	1333.05	11560.9	12746	11059.4	7	0.837727	0.802517	1.55052	0.680899	0.519069
hc_c36h20_0pent_389.log	c1ccc2cc3cc4c(ccc5c4ccc4cc6ccc7cccc8ccc(c45)c6c78)cc3cc2c1	17.0561	-0.18365	-0.07895	2.84903	-87.3402	12.6086	480.57	34144	177.82	1.404	0.02525	0.02932	1.55168	2.4552	33118	-0.01014	0.54726	0.43062	-0.068	0.61907	0.1002	26015	0.235486	-0.382015	17.1433	10686	26.2137	343.456	53651	45.6633	1720	186.408	344	456	27.9629	0.753737	5.8786	684.1	1157.28	12392.5	13384	11269.6	5	0.822258	0.784529	1.51257	0.657782	0.491452
hc_c36h20_0pent_39.log	c1ccc2c(c1)ccc1ccc3c4cccc5ccc6cc7ccc8ccccc8c7c(c6c54)c3c12	15.1002	-0.19415	-0.06397	3.54238	-87.3487	7.25258	997.62	13515	163.66	1.4041	0.02481	0.02555	1.19558	5.92866	1144	0.00076	1.25248	0.88027	0.06994	0.70147	0.3294	12384.3	0.240549	-0.381512	9.71452	9330	26.2137	357.302	38571	45.6633	1285	186.408	344	456	27.9629	0.782183	4.1925	608.638	2365.53	4373.82	5659.55	8480.05	6	0.844598	0.810669	1.50286	0.691656	0.532111
hc_c36h20_0pent_390.log	c1ccc2c(c1)ccc1cc3ccc4c(ccc5cc6ccc7cccc8ccc(c54)c6c78)c3cc12	8.76904	-0.19211	-0.0691	3.34727	-87.3499	6.53387	483.39	34102	171.8	1.40395	0.02513	0.02565	1.53708	2.53645	32464	0.01681	0.60445	0.50732	-0.06042	0.61466	0.0957	24113.3	0.235351	-0.388965	16.3109	10494	26.2137	345.163	51277	45.6633	1643	186.408	344	456	27.9629	0.770843	5.66473	678.338	1332.84	11238.3	12349.1	10938	4	0.835691	0.800248	1.51667	0.678152	0.515903
hc_c36h20_0pent_391.log	c1ccc2c(c1)ccc1ccc3c(ccc4cc5ccc6cccc7c8ccccc8c(c43)c5c67)c12	18.1375	-0.19516	-0.06554	3.52714	-87.3415	11.8124	1019.51	12577	170.51	1.4044	0.02482	0.02456	1.4434	3.69615	20207	-0.00471	0.84258	0.68022	-0.10901	0.86854	0.1338	17999.1	0.225183	-0.379435	13.8084	9810	26.2137	352.407	43723	45.6633	1464	186.408	344	456	27.9629	0.776356	4.9639	665.163	1924.67	7476.53	8976.89	9800.81	8	0.84118	0.805752	1.62195	0.683688	0.521466
hc_c36h20_0pent_392.log	c1ccc2c(c1)ccc1c3ccccc3c3c(ccc4cc5ccc6cccc7ccc(c5c67)c43)c21	18.7991	-0.19138	-0.0671	3.38183	-87.3406	12.3241	1033.35	12032	179.73	1.40428	0.02418	0.02529	1.37717	3.77544	19197	0.01104	0.81704	0.63186	0.02203	0.91935	0.2293	17733	0.223595	-0.375742	14.0094	9732	26.2137	353.133	42860	45.6633	1450	186.408	344	456	27.9629	0.786085	4.93328	670.857	1896.41	7336.87	8858.07	9745.81	6	0.849436	0.814924	1.59845	0.694727	0.534142
hc_c36h20_0pent_393.log	c1ccc2c(c1)ccc1c2ccc2ccc3c(ccc4cc5ccc6cccc7ccc(c43)c5c67)c21	15.1155	-0.19391	-0.06696	3.45449	-87.3426	11.0866	814.43	22197	178.71	1.40425	0.02464	0.02486	1.50599	1.91613	35240	0.0009	0.4795	0.38674	-0.07186	0.73818	0.0256	22974.1	0.218627	-0.378215	16.3546	10320	26.2137	347.096	49380	45.6633	1629	186.408	344	456	27.9629	0.779312	5.54832	669.604	1265.12	10637.6	11787	10725.4	8	0.843774	0.808571	1.58604	0.686966	0.525146
hc_c36h20_0pent_394.log	c1ccc2cc3c(ccc4ccc5c(ccc6cc7ccc8cccc9ccc(c65)c7c89)c43)cc2c1	17.7935	-0.19226	-0.06748	3.39544	-87.3395	13.0677	788.49	23130	181.56	1.40417	0.02512	0.02641	1.52708	2.17021	34711	-0.0084	0.47102	0.37115	-0.07867	0.7283	0.0819	22192	0.233373	-0.397564	15.8978	10338	26.2137	346.669	49509	45.6633	1629	186.408	344	456	27.9629	0.765305	5.45518	675.768	1553.5	9934.46	11374.9	10601.7	6	0.831976	0.795398	1.62534	0.670994	0.50672
hc_c36h20_0pent_395.log	c1ccc2c(c1)ccc1ccc3ccc4c(ccc5cc6ccc7cccc8ccc(c54)c6c78)c3c12	18.7318	-0.19364	-0.06592	3.47544	-87.34	12.7108	944.4	16274	175.81	1.40433	0.02489	0.0254	1.45853	3.22315	25656	0.01663	0.67092	0.51882	0.00446	0.796	0.165	19532.5	0.21952	-0.378636	13.9866	10128	26.2137	348.897	47144	45.6633	1548	186.408	344	456	27.9629	0.776437	5.12829	667.15	1717.03	8427.29	9902.42	10062.7	6	0.841097	0.80577	1.65444	0.683914	0.521874
hc_c36h20_0pent_396.log	c1ccc2c(c1)ccc1ccc3ccc4cc5cc6ccc7cccc8ccc(c5cc4c3c12)c6c78	12.9232	-0.18536	-0.07201	3.08441	-87.3465	8.63437	591.87	30636	163.47	1.40412	0.02535	0.02724	1.45475	4.50135	10631	0.01413	0.91729	0.69605	-0.047	0.70921	0.2839	16861.2	0.238254	-0.398386	12.2943	10212	26.2137	347.615	47910	45.6633	1562	186.408	344	456	27.9629	0.763389	4.77595	669.619	2341.67	6516.37	8361.57	9516.5	6	0.829463	0.793257	1.53326	0.669609	0.505999
hc_c36h20_0pent_397.log	c1ccc2cc3c(ccc4ccc5cc6cc7ccc8cccc9ccc(c6cc5c43)c7c89)cc2c1	13.0763	-0.18342	-0.07644	2.91108	-87.3448	9.72246	409.77	35006	170.2	1.40396	0.02531	0.02915	1.5008	2.85194	29503	0.00483	0.66781	0.54618	0.01665	0.6143	0.1433	18908.2	0.23806	-0.413828	12.3622	10422	26.2137	345.388	50275	45.6633	1640	186.408	344	456	27.9629	0.754555	5.04433	683.136	2796.75	7023.64	9570.97	10013.9	5	0.822389	0.785088	1.49733	0.659211	0.493645
hc_c36h20_0pent_398.log	c1ccc2c(c1)ccc1c2ccc2ccc3cc4cc5ccc6cccc7ccc(c4cc3c21)c5c67	9.48318	-0.18766	-0.07224	3.14074	-87.349	7.10473	441.95	34759	168.01	1.40399	0.02506	0.02686	1.49009	2.85227	29498	-0.00364	0.58327	0.44461	0.02602	0.63963	0.1107	20286.5	0.238807	-0.410437	13.6446	10404	26.2137	345.815	50146	45.6633	1640	186.408	344	456	27.9629	0.767046	5.2216	680.483	2440.31	8070.69	10336.1	10284.6	4	0.832706	0.796757	1.46	0.673634	0.510484
hc_c36h20_0pent_399.log	c1ccc2c(c1)ccc1cc3ccc4cc5cc6ccc7cccc8ccc(c5cc4c3cc12)c6c78	4.34643	-0.19025	-0.07117	3.24033	-87.3549	3.39241	8.3	38043	170.87	1.40377	0.02575	0.02708	1.6624	0.05721	37996	5e-05	0.01207	0.00948	0.00055	0.00978	0.1689	22261.5	0.249284	-0.40016	14.1852	10578	26.2137	343.882	52043	45.6633	1654	186.408	344	456	27.9629	0.756471	5.43881	632.23	2314.75	9171.7	11486.4	10656.8	5	0.823047	0.786528	1.54335	0.662245	0.498078
hc_c36h20_0pent_4.log	c1ccc2c(c1)ccc1cc3c4ccccc4c4cc5ccccc5c5c6ccccc6c(c12)c3c45	21.6716	-0.19637	-0.06271	3.63708	-87.3367	14.7676	1056.83	11062	164.31	1.40474	0.02437	0.02509	1.42574	3.80788	18770	0.01587	0.76531	0.58197	-0.11475	0.85327	0.0729	15611.4	0.244718	-0.395123	11.8009	9324	26.2137	358.084	38752	45.6633	1335	186.408	344	456	27.9629	0.773426	4.69799	654.034	3061.3	4985.54	7732.99	9409.17	5	0.840298	0.803596	1.58417	0.678937	0.514439
hc_c36h20_0pent_40.log	c1ccc2c(c1)ccc1ccc3cc4ccc5cccc6c7ccc8ccccc8c7c(c3c12)c4c56	15.0685	-0.19292	-0.06452	3.49394	-87.3484	7.45105	990.85	13833	163.86	1.40411	0.02469	0.02632	1.19387	5.81893	1488	-0.00718	1.24321	0.86887	-0.0938	0.6691	0.298	12237.5	0.239956	-0.378517	9.83488	9366	26.2137	356.944	38955	45.6633	1292	186.408	344	456	27.9629	0.782625	4.16549	605.574	2481.06	4179.91	5586.91	8439.12	5	0.844931	0.81107	1.50879	0.692195	0.532772
hc_c36h20_0pent_400.log	c1ccc2cc3cc4c(ccc5cc6cc7ccc8cccc9ccc(c6cc54)c7c89)cc3cc2c1	11.53	-0.18954	-0.07403	3.14319	-87.3463	8.76249	3.53	38223	176.78	1.40379	0.02596	0.03001	1.65214	0.02514	38213	0.00012	0.00544	0.00433	0.00109	0.004	0.1686	24937.2	0.248727	-0.40042	16.0195	10770	26.2137	342.175	54417	45.6633	1732	186.408	344	456	27.9629	0.738989	5.75169	641.564	2004.64	10896.6	12901.2	11149.9	5	0.8092	0.77042	1.52567	0.641532	0.473324
hc_c36h20_0pent_401.log	c1ccc2c(c1)ccc1cc3c(ccc4cc5cc6ccc7cccc8ccc(c5cc43)c6c78)cc12	4.21091	-0.1904	-0.07097	3.24986	-87.3552	3.19878	4.8	38185	170.43	1.40371	0.0256	0.027	1.67537	0.03819	38136	0.00048	0.00822	0.00661	0.00371	0.0068	0.106	25086.8	0.249325	-0.399718	16.5005	10734	26.2137	342.849	54123	45.6633	1732	186.408	344	456	27.9629	0.758785	5.77152	635.806	1585.89	11392.8	12978.7	11145.4	2	0.825055	0.788727	1.5606	0.664831	0.501003
hc_c36h20_0pent_402.log	c1ccc2cc3c(cc2c1)c1ccccc1c1cc2cc4ccc5cccc6ccc(c2cc31)c4c56	5.41049	-0.19162	-0.0699	3.31217	-87.3534	4.31532	168.13	36471	171.82	1.40396	0.02521	0.02571	1.60459	0.87128	36424	0.00143	0.21317	0.17394	-0.00547	0.24767	0.0361	21192.2	0.257208	-0.402785	14.0116	10158	26.2137	348.109	47307	45.6633	1562	186.408	344	456	27.9629	0.763435	5.35626	664.968	2503.61	8396.75	10875.3	10520.1	4	0.829957	0.793472	1.52895	0.669257	0.505149
hc_c36h20_0pent_403.log	c1ccc2cc3c(ccc4cc5cc6c7ccccc7c7cccc8ccc(c5cc43)c6c87)cc2c1	5.25411	-0.19448	-0.06703	3.46809	-87.3537	4.12862	99.44	36757	163.09	1.40404	0.02579	0.02652	1.64197	0.50103	36748	0.00455	0.12434	0.10448	0.01983	0.11495	0.0872	22631.2	0.257087	-0.413423	15.6617	10356	26.2137	346.637	49782	45.6633	1633	186.408	344	456	27.9629	0.750956	5.52834	636.352	1874.08	9780.49	11644.9	10765.6	7	0.819336	0.781695	1.47585	0.655126	0.488952
hc_c36h20_0pent_404.log	c1ccc2cc3c(ccc4cc5cc6ccc7c8ccccc8cc8ccc(c5cc43)c6c87)cc2c1	10.0433	-0.18344	-0.07801	2.8689	-87.348	7.70575	2.29	38259	173.5	1.40394	0.02565	0.02943	1.68033	0.01715	38248	-0.00021	0.00373	0.00297	0.00154	0.0029	0.1489	24685.1	0.251438	-0.405508	16.5366	10632	26.2137	343.838	52940	45.6633	1720	186.408	344	456	27.9629	0.746915	5.7526	635.512	1667.65	11078.4	12746.1	11117.3	4	0.816601	0.778147	1.54514	0.649924	0.482301
hc_c36h20_0pent_405.log	c1ccc2cc3c(ccc4cc5cc6ccc7cc8ccccc8c8ccc(c5cc43)c6c78)cc2c1	6.91186	-0.18991	-0.07017	3.25829	-87.3516	5.47319	4.9	38178	169.02	1.40384	0.02593	0.02918	1.61527	0.03018	38182	-0.0003	0.00666	0.00528	0.00315	0.00555	0.2087	23661	0.247585	-0.401175	15.1854	10632	26.2137	343.838	52940	45.6633	1720	186.408	344	456	27.9629	0.74655	5.62817	635.673	2128.26	10080.6	12208.8	10952.4	6	0.815174	0.777381	1.53902	0.650504	0.48406
hc_c36h20_0pent_406.log	c1ccc2cc3c(ccc4cc5cc6ccc7cccc8c9ccccc9c(c5cc43)c6c78)cc2c1	11.5282	-0.19052	-0.07003	3.2787	-87.3471	8.23932	519.63	33304	164.24	1.40402	0.0254	0.02753	1.42435	3.59543	21493	-0.00736	0.7291	0.55828	-0.02873	0.64669	0.2554	19277.1	0.245454	-0.416584	13.9014	10140	26.2137	348.5	47190	45.6633	1562	186.408	344	456	27.9629	0.755302	5.10993	672.468	2243.73	7802.26	9710.37	10091.3	5	0.823235	0.785872	1.45665	0.65987	0.494193
hc_c36h20_0pent_407.log	c1ccc2c(c1)ccc1c3cc4c(cc3ccc21)cc1c2ccccc2c2cccc3ccc4c1c32	3.90959	-0.19101	-0.07036	3.28306	-87.3547	3.48521	92.59	36794	163.03	1.40422	0.02535	0.02561	1.70188	0.39338	36839	0.00168	0.09778	0.07961	0.01141	0.10593	0.043	23265.2	0.255643	-0.411581	15.7866	10338	26.2137	347.064	49653	45.6633	1633	186.408	344	456	27.9629	0.761412	5.6038	630.301	1633.67	10353.6	11982	10863	6	0.828307	0.79159	1.46903	0.666903	0.502381
hc_c36h20_0pent_408.log	c1ccc2c(c1)ccc1c3cc4c(cc3ccc21)cc1ccc2cc3ccccc3c3ccc4c1c23	5.44295	-0.18817	-0.0719	3.16387	-87.3527	4.76191	1.76	38263	168.43	1.40401	0.02553	0.02826	1.67309	0.0121	38262	0.00013	0.00241	0.00187	0.00083	0.00225	0.1695	24734.6	0.246385	-0.401178	16.5437	10614	26.2137	344.265	52811	45.6633	1720	186.408	344	456	27.9629	0.756572	5.75631	629.554	1639.16	11134.5	12773.6	11116.8	3	0.823721	0.786846	1.53325	0.661837	0.497032
hc_c36h20_0pent_409.log	c1ccc2c(c1)ccc1c3cc4c(cc3ccc21)cc1ccc2cccc3c5ccccc5c4c1c23	10.4323	-0.18682	-0.07339	3.08659	-87.3479	7.74708	525.99	33167	163.56	1.4042	0.02493	0.02688	1.46983	3.47325	22980	-0.00836	0.70733	0.55472	-0.04957	0.65676	0.2054	20204.7	0.243309	-0.417933	14.6185	10122	26.2137	348.927	47061	45.6633	1562	186.408	344	456	27.9629	0.765936	5.23132	672.814	1908.45	8612.64	10211.9	10260.8	5	0.832286	0.795908	1.4545	0.671911	0.507993
hc_c36h20_0pent_41.log	c1ccc2c(c1)ccc1cc3ccc4cc5ccc6ccccc6c5c5c6ccccc6c(c12)c3c45	26.7745	-0.19284	-0.06721	3.41857	-87.3323	17.5844	1197.62	5504	174.02	1.40472	0.02527	0.02613	1.4393	4.81029	8065	8e-05	0.99018	0.79131	0.03912	0.90544	0.0629	15843.2	0.227779	-0.370822	11.9488	9576	26.2137	355.249	41404	45.6633	1416	186.408	344	456	27.9629	0.765292	4.69012	658.235	2242.96	6062.95	7766.26	9357.93	4	0.832484	0.795582	1.691	0.670519	0.505666
hc_c36h20_0pent_410.log	c1cc2ccc3cc4cc5ccc6c7ccccc7c7ccccc7c6c5cc4c4ccc(c1)c2c34	10.5615	-0.18524	-0.07384	3.03135	-87.3478	7.82138	517.24	33355	167.63	1.40412	0.02466	0.02633	1.45545	3.94276	16980	-0.00932	0.79928	0.62737	-0.00422	0.69411	0.1351	20386.2	0.240912	-0.410854	14.5112	10176	26.2137	348.361	47634	45.6633	1562	186.408	344	456	27.9629	0.771607	5.24113	671.355	1835.65	8834.83	10273.2	10279	3	0.836819	0.801149	1.41791	0.678595	0.515943
hc_c36h20_0pent_411.log	c1ccc2c(c1)ccc1c2ccc2c3cc4c(cc3ccc21)cc1ccc2cccc3ccc4c1c23	4.81155	-0.18887	-0.07271	3.16088	-87.3533	4.35003	7.29	38089	178.29	1.40401	0.02528	0.02689	1.76083	0.04522	38084	0.00057	0.01176	0.01008	0.00444	0.00933	0.1475	25564.6	0.247919	-0.398483	16.5158	10716	26.2137	343.276	53994	45.6633	1732	186.408	344	456	27.9629	0.765137	5.82087	629.446	1472.05	11763	13235	11214.6	4	0.830885	0.794882	1.5346	0.671647	0.508398
hc_c36h20_0pent_412.log	c1ccc2cc3c(ccc4c5cc6c(cc5ccc34)cc3ccc4cccc5ccc6c3c45)cc2c1	8.84084	-0.18568	-0.0762	2.9791	-87.3489	7.14875	10.43	37947	175.67	1.40393	0.02549	0.02906	1.69567	0.08502	37744	0.00112	0.01984	0.01705	0.0066	0.0153	0.069	26656.3	0.247528	-0.398165	17.2871	10734	26.2137	342.849	54123	45.6633	1732	186.408	344	456	27.9629	0.754528	5.94363	635.213	1194.53	12617	13811.3	11390.5	3	0.822116	0.784968	1.52499	0.659402	0.494109
hc_c36h20_0pent_413.log	c1ccc2c(c1)ccc1ccc3c4cc5c(cc4ccc3c12)cc1ccc2cccc3ccc5c1c23	10.2673	-0.18781	-0.07252	3.1372	-87.3479	7.75894	431.09	34862	168.73	1.40402	0.02513	0.02683	1.53596	2.69712	31010	0.01972	0.5823	0.46887	0.06023	0.65885	0.1999	24428.3	0.248754	-0.397451	16.2698	10524	26.2137	344.874	51602	45.6633	1654	186.408	344	456	27.9629	0.766349	5.69476	682.45	1331.36	11404	12528.4	10992.7	5	0.832169	0.796121	1.48719	0.672795	0.509466
hc_c36h20_0pent_414.log	c1ccc2c(c1)ccc1ccc3cc4cc5ccc6cccc7c8ccccc8c(c4cc3c12)c5c67	15.2881	-0.18523	-0.07257	3.06564	-87.3423	11.2613	867.39	20121	164.53	1.40427	0.02495	0.02712	1.37033	5.18027	4700	-0.01124	1.04269	0.79084	-0.04412	0.80588	0.2891	16723.5	0.242355	-0.423608	12.167	9930	26.2137	350.681	44837	45.6633	1478	186.408	344	456	27.9629	0.763373	4.77589	680.282	2401.27	6464.98	8184.02	9542.89	6	0.830343	0.793579	1.50546	0.668797	0.504192
hc_c36h20_0pent_415.log	c1ccc2c(c1)ccc1cc3cc4ccc5cccc6c7c8ccccc8ccc7c(c3cc12)c4c56	16.4261	-0.18785	-0.07291	3.12768	-87.3415	11.7593	806.4	22494	173.33	1.40425	0.02484	0.02665	1.51411	3.45087	23244	0.02119	0.86863	0.72535	0.09752	0.88227	0.1276	17659.2	0.240123	-0.418306	12.0991	9822	26.2137	351.804	43697	45.6633	1462	186.408	344	456	27.9629	0.769043	4.93205	679.2	2894.61	6335.32	8771.57	9817.32	5	0.835067	0.798892	1.60761	0.675307	0.511752
hc_c36h20_0pent_416.log	c1ccc2c(c1)ccc1cc3cc4ccc5cccc6c7ccc8ccccc8c7c(c3cc12)c4c56	13.1471	-0.18813	-0.07064	3.19707	-87.3466	8.56042	688.53	26957	161.7	1.40422	0.0251	0.02701	1.35619	4.41439	11460	-0.00229	0.98824	0.78676	0.0433	0.68334	0.2763	15699.8	0.245888	-0.388879	12.2452	9714	26.2137	352.793	42473	45.6633	1394	186.408	344	456	27.9629	0.766513	4.65995	650.521	2513.12	5755.12	7665.18	9323.71	4	0.832366	0.796297	1.44756	0.67293	0.509564
hc_c36h20_0pent_417.log	c1ccc2c(c1)ccc1ccc3cc4cc5cc6ccc7cccc8ccc(c5cc4cc3c12)c6c78	15.6606	-0.17935	-0.08231	2.64059	-87.3417	11.655	398	35085	170.06	1.40401	0.02535	0.02953	1.60214	2.72093	30790	0.00532	0.53682	0.40577	-0.01638	0.62989	0.1352	23340.5	0.251574	-0.391468	14.7992	10626	26.2137	343.64	52665	45.6633	1668	186.408	344	456	27.9629	0.748458	5.55592	686.823	1817.65	10324.7	11988.5	10817.5	5	0.817445	0.779426	1.5269	0.65209	0.485244
hc_c36h20_0pent_418.log	c1ccc2cc3c(ccc4cc5cc6cc7ccc8cccc9ccc(c6cc5cc43)c7c89)cc2c1	11.3121	-0.18293	-0.07992	2.80305	-87.3467	8.50726	2.81	38248	173.86	1.40376	0.02589	0.02972	1.66401	0.02043	38235	0.00018	0.00478	0.00396	-0.00183	0.00375	0.1838	26472.1	0.252716	-0.392502	16.5126	10836	26.2137	341.615	55186	45.6633	1746	186.408	344	456	27.9629	0.738971	5.91074	642.313	1660.82	12062.6	13723.4	11394.7	4	0.809095	0.770369	1.51478	0.64159	0.473479
hc_c36h20_0pent_419.log	c1ccc2c(c1)ccc1c3cc4cc5c(cc4cc3ccc21)cc1ccc2cccc3ccc5c1c23	10.6572	-0.18024	-0.08283	2.65066	-87.347	8.31413	13.66	37784	174.68	1.40395	0.02536	0.02936	1.7353	0.11547	37486	0.00108	0.02104	0.01567	0.00841	0.02076	0.133	27403.7	0.2526	-0.391595	17.2836	10818	26.2137	342.042	55057	45.6633	1746	186.408	344	456	27.9629	0.750281	6.0153	635.51	1244.86	12969.9	14214.5	11522.8	2	0.818852	0.781092	1.52215	0.654283	0.487899
hc_c36h20_0pent_42.log	c1ccc2c(c1)ccc1ccc3cc4ccc5cc6ccccc6c6c7ccccc7c(c3c12)c4c56	24.3418	-0.19126	-0.06644	3.39653	-87.3349	15.9213	1114	8757	171.85	1.40462	0.02512	0.02756	1.37025	4.73065	8697	0.00801	1.03796	0.82881	-0.08194	0.80289	0.1994	14516.4	0.237026	-0.381549	11.7507	9552	26.2137	355.418	41108	45.6633	1423	186.408	344	456	27.9629	0.764815	4.50144	644.873	2369.24	5288.11	7010.73	9029.9	5	0.831837	0.795041	1.63479	0.670192	0.505528
hc_c36h20_0pent_420.log	c1ccc2c(c1)ccc1cc3cc4cc5ccc6cccc7c8ccccc8c(c4cc3cc12)c5c67	15.3734	-0.17999	-0.08133	2.68468	-87.3429	10.9199	523.3	33225	163.52	1.4041	0.02527	0.02804	1.4947	3.39133	23827	-0.01031	0.70682	0.55854	-0.04599	0.65458	0.2141	21402.6	0.246614	-0.39085	14.6637	10260	26.2137	347.397	48544	45.6633	1576	186.408	344	456	27.9629	0.748764	5.3638	687.065	1928.39	9235.02	10858.2	10498.2	4	0.817984	0.779821	1.45898	0.652188	0.485083
hc_c36h20_0pent_421.log	c1ccc2c(c1)ccc1cc3cc4cc5cc6ccc7cccc8ccc(c5cc4cc3cc12)c6c78	16.1307	-0.17434	-0.08965	2.30453	-87.3415	11.7931	6.95	38096	173.46	1.40388	0.02557	0.03025	1.72758	0.05068	38041	0.00063	0.01021	0.00832	0.00574	0.01103	0.1795	28607.7	0.251789	-0.390809	17.3124	10938	26.2137	340.81	56453	45.6633	1760	186.408	344	456	27.9629	0.733388	6.13066	642.163	1209.73	13653.2	14862.9	11719	3	0.805175	0.765414	1.51329	0.63453	0.464572
hc_c36h20_0pent_423.log	c1ccc2c(c1)ccc1cc3cc4cc5c(cc4cc3cc12)cc1ccc2cccc3ccc5c1c23	16.1295	-0.17418	-0.08967	2.29964	-87.3415	11.7798	7.39	38084	173.12	1.40388	0.02557	0.03026	1.72687	0.0488	38058	0.00096	0.01409	0.01217	0.0063	0.01004	0.0394	29061.7	0.25173	-0.390634	18.1154	10986	26.2137	340.599	57213	45.6633	1797	186.408	344	456	27.9629	0.733359	6.18068	642.188	1035.58	14066.3	15101.8	11784.3	2	0.805158	0.76539	1.51021	0.634491	0.464519
hc_c36h20_0pent_424.log	c1ccc2cc3cc4cc5c(cc4cc3cc2c1)cc1c2ccccc2c2cccc3ccc5c1c32	18.8831	-0.17355	-0.09061	2.25691	-87.3383	13.8068	121.23	36666	169.65	1.40421	0.02539	0.03023	1.68244	0.44191	36799	0.00141	0.12033	0.10205	0.01805	0.15033	0.0684	25852.2	0.259581	-0.403096	16.2662	10560	26.2137	344.598	52112	45.6633	1685	186.408	344	456	27.9629	0.729865	5.88436	654.627	1513.81	11853	13359.7	11319.3	4	0.803685	0.762659	1.46909	0.629199	0.456982
hc_c36h20_0pent_428.log	c1ccc2c(c1)ccc1cc3cc4c(cc3cc12)cc1ccc2cccc3c5ccccc5c4c1c23	15.3709	-0.17971	-0.0814	2.67515	-87.3429	10.8964	524.17	33211	163.36	1.4041	0.02527	0.02804	1.50909	2.83381	29678	-0.00102	0.62544	0.50842	-0.04368	0.65414	0.0523	22413	0.24355	-0.395113	15.631	10344	26.2137	346.903	49700	45.6633	1628	186.408	344	456	27.9629	0.748753	5.491	680.085	1717.35	9935.82	11430.5	10683.9	5	0.817979	0.779811	1.45773	0.652171	0.485058
hc_c36h20_0pent_429.log	c1cc2ccc3cc4cc5cc6c7ccccc7c7ccccc7c6cc5cc4c4ccc(c1)c2c34	8.70334	-0.18307	-0.07975	2.81148	-87.3494	6.82297	90.65	36800	170.13	1.40413	0.02542	0.02586	1.68177	0.47752	36773	0.00111	0.08641	0.06416	-0.00149	0.14568	0.0745	24519.4	0.252024	-0.392893	15.7522	10482	26.2137	345.338	51129	45.6633	1646	186.408	344	456	27.9629	0.752291	5.71505	638.214	1584	11090.9	12671.1	11061.3	5	0.820756	0.783062	1.47414	0.656386	0.490118
hc_c36h20_0pent_43.log	c1ccc2c(c1)ccc1ccc3c4c5ccccc5cc5ccc6cc7ccccc7c(c6c54)c3c12	22.6154	-0.19244	-0.06508	3.46564	-87.3381	13.9138	1132.63	7954	176.82	1.40432	0.02474	0.02777	1.37585	5.03162	6039	0.01671	1.10635	0.84118	0.08355	0.87991	0.2007	14406.2	0.248949	-0.395976	11.5115	9336	26.2137	357.421	38696	45.6633	1288	186.408	344	456	27.9629	0.774218	4.50897	645.076	2496.72	5148.32	6880.27	9052.09	7	0.839172	0.803663	1.65526	0.681434	0.519068
hc_c36h20_0pent_430.log	c1ccc2c(c1)ccc1c3cc4cc5cc6ccc7cccc8ccc(c5cc4cc3ccc21)c6c78	10.6331	-0.17994	-0.08282	2.64277	-87.3471	8.26259	11.81	37880	174.35	1.40394	0.02533	0.02934	1.74934	0.07515	37835	0.00111	0.01728	0.01454	0.00993	0.01598	0.0285	28225.9	0.250517	-0.392392	18.0936	10914	26.2137	341.548	56481	45.6633	1797	186.408	344	456	27.9629	0.750671	6.10261	635.924	1006.83	13644.1	14650.8	11645	5	0.8192	0.781466	1.52026	0.654709	0.48837
hc_c36h20_0pent_431.log	c1ccc2cc3c(ccc4cc5cc6c(cc5cc43)cc3ccc4cccc5ccc6c3c45)cc2c1	11.3063	-0.18238	-0.0799	2.78862	-87.3468	8.46248	2.59	38252	173.69	1.40376	0.02587	0.02972	1.6806	0.0172	38246	0.00025	0.00464	0.00399	0.00132	0.0031	0.0687	27724.2	0.250757	-0.393037	17.8046	10932	26.2137	341.121	56610	45.6633	1797	186.408	344	456	27.9629	0.739134	6.04814	642.329	1243	13142.7	14385.6	11583.3	3	0.809247	0.770528	1.51412	0.641765	0.473666
hc_c36h20_0pent_432.log	c1ccc2c(c1)ccc1ccc3cc4cc5c(cc4cc3c12)cc1ccc2cccc3ccc5c1c23	15.6732	-0.17924	-0.08226	2.63896	-87.3417	11.6414	399.77	35071	169.86	1.404	0.02533	0.02954	1.61353	2.43879	33251	0.01077	0.5179	0.40277	-0.01579	0.62933	0.0818	24589.2	0.251181	-0.394144	15.7341	10722	26.2137	343.115	54041	45.6633	1716	186.408	344	456	27.9629	0.748691	5.70111	684.924	1491.39	11306.4	12654.4	11028.3	5	0.817625	0.779639	1.52405	0.65237	0.485582
hc_c36h20_0pent_433.log	c1ccc2cc3cc4c(cc3cc2c1)cc1c2c3ccccc3ccc2c2cccc3ccc4c1c32	17.8904	-0.17895	-0.08217	2.63352	-87.3397	12.9361	536.27	32891	168	1.40417	0.02495	0.03011	1.51141	2.5634	32248	0.00883	0.55062	0.44411	-0.06609	0.62736	0.0703	20605.7	0.260673	-0.411165	13.8523	10104	26.2137	348.889	46824	45.6633	1549	186.408	344	456	27.9629	0.751016	5.30101	688.597	2577.06	8065.06	10487.6	10413.3	4	0.82043	0.782146	1.45336	0.654268	0.486947
hc_c36h20_0pent_434.log	c1ccc2cc3cc4c(cc3cc2c1)cc1c2cc3ccccc3cc2c2cccc3ccc4c1c32	13.5535	-0.1825	-0.08075	2.76876	-87.3446	9.83299	182.86	36386	167.74	1.40402	0.02548	0.02992	1.5807	0.7644	36514	-0.00303	0.18844	0.15672	0.02274	0.22752	0.0661	22846	0.254409	-0.399647	15.663	10272	26.2137	347.037	48692	45.6633	1613	186.408	344	456	27.9629	0.738808	5.57628	662.721	2412.39	9343.03	11737.6	10866.9	4	0.810578	0.770827	1.4772	0.639964	0.470025
hc_c36h20_0pent_435.log	c1ccc2cc3cc4c(cc3cc2c1)cc1c2ccc3ccccc3c2c2cccc3ccc4c1c32	18.3328	-0.17933	-0.0825	2.63488	-87.3389	13.4076	508.27	33577	168.8	1.4042	0.02491	0.02996	1.55207	2.65504	31424	0.017	0.51315	0.38204	-0.04542	0.60925	0.0727	22776.9	0.256753	-0.401857	16.0591	10212	26.2137	348.1	48192	45.6633	1613	186.408	344	456	27.9629	0.751436	5.56938	675.105	1796.81	9983.75	11637	10805.3	7	0.820902	0.782585	1.47702	0.65464	0.48726
hc_c36h20_0pent_436.log	c1ccc2cc3cc4c(cc3cc2c1)cc1c2ccccc2c2c3ccccc3cc3ccc4c1c32	21.5272	-0.17705	-0.08554	2.49012	-87.3358	15.3353	570.64	31637	172.17	1.40423	0.02494	0.03036	1.5757	2.67491	31231	0.01338	0.59052	0.48283	0.00498	0.67927	0.0619	22615.7	0.257181	-0.41159	16.0815	10182	26.2137	348.577	47933	45.6633	1613	186.408	344	456	27.9629	0.744651	5.55412	691.587	1681.58	10038.6	11521.4	10774.1	3	0.816075	0.77654	1.49763	0.646117	0.476563
hc_c36h20_0pent_437.log	c1ccc2cc3cc4c(cc3cc2c1)cc1c2ccccc2c2cccc3c5ccccc5c4c1c23	17.654	-0.17929	-0.08185	2.65148	-87.3407	12.2574	691.24	26876	160.92	1.40422	0.02468	0.02785	1.39001	3.82332	18544	0.00147	0.74289	0.56881	-7e-05	0.72117	0.0943	19516.1	0.256545	-0.39585	13.8201	9852	26.2137	351.76	44136	45.6633	1496	186.408	344	456	27.9629	0.753215	5.18623	675.564	2530.85	7605.97	9811.79	10222.3	4	0.822705	0.784373	1.39394	0.6564	0.488994
hc_c36h20_0pent_438.log	c1ccc2c(c1)ccc1cc3cc4cc5c6ccccc6c6cccc7ccc(c4cc3cc12)c5c76	8.19006	-0.18424	-0.07873	2.87107	-87.3506	6.09635	99.57	36755	162.11	1.4041	0.0256	0.02672	1.70199	0.43012	36809	0.00267	0.10732	0.08643	0.01407	0.12135	0.0637	24197.7	0.260928	-0.405642	15.796	10440	26.2137	345.83	50716	45.6633	1640	186.408	344	456	27.9629	0.746373	5.69851	638.21	1671.71	10819.1	12484.4	11033.3	6	0.815959	0.777568	1.47416	0.649473	0.481961
hc_c36h20_0pent_439.log	c1ccc2c(c1)ccc1cc3cc4c(cc3cc12)cc1c2ccccc2c2cccc3ccc4c1c32	8.13208	-0.18386	-0.07883	2.85801	-87.3506	6.04434	9.01	38014	162.34	1.4041	0.0256	0.0267	1.72737	0.04039	38118	0.00045	0.0072	0.00541	0.00337	0.01059	0.118	24338.4	0.260006	-0.407297	15.7936	10452	26.2137	345.73	50852	45.6633	1646	186.408	344	456	27.9629	0.746239	5.71239	629.892	1699.57	10863.9	12563.5	11058.5	5	0.815871	0.777451	1.47831	0.649296	0.481732
hc_c36h20_0pent_44.log	c1ccc2c(c1)ccc1cc3ccc4cc5ccccc5c5c6c7ccccc7ccc6c(c12)c3c45	25.4549	-0.19034	-0.06786	3.33285	-87.3337	16.6711	1118	8598	169.26	1.40465	0.02514	0.02765	1.37212	3.58605	21632	-0.01141	0.80007	0.64099	-0.03025	0.98911	0.0934	14902.3	0.237018	-0.380769	11.7825	9396	26.2137	356.893	39376	45.6633	1338	186.408	344	456	27.9629	0.766991	4.57474	657.705	2754.14	4939.13	7362.08	9183.22	6	0.833655	0.797082	1.5946	0.672688	0.508423
hc_c36h20_0pent_440.log	c1ccc2cc3cc4c(cc3cc2c1)cc1ccc2c3c(ccc5ccccc53)cc3ccc4c1c32	21.0932	-0.17518	-0.08712	2.39624	-87.3356	15.4649	448.01	34674	176.9	1.40415	0.02529	0.02996	1.64949	2.4207	33380	0.02025	0.4763	0.36386	-0.03176	0.59321	0.1624	25780.5	0.252872	-0.396828	17.1797	10632	26.2137	344.166	53138	45.6633	1709	186.408	344	456	27.9629	0.741828	5.88395	677.785	1141.83	12243.7	13252.8	11278.1	5	0.813435	0.773786	1.55131	0.643129	0.47337
hc_c36h20_0pent_442.log	c1ccc2cc3cc4c(cc3cc2c1)cc1ccc2c3ccc5ccccc5c3cc3ccc4c1c32	15.6188	-0.17521	-0.08754	2.38562	-87.3416	11.7304	3.47	38226	177.74	1.40409	0.02524	0.02979	1.75102	0.01379	38260	0.00024	0.0038	0.00321	0.00133	0.0035	0.1437	27076	0.253634	-0.421702	18.112	10788	26.2137	342.989	55194	45.6633	1780	186.408	344	456	27.9629	0.743644	6.02739	636.103	1091.82	12911.9	14003.7	11515.2	2	0.814699	0.775394	1.53	0.645438	0.476293
hc_c36h20_0pent_443.log	c1ccc2cc3cc4c(cc3cc2c1)cc1ccc2c3ccccc3cc3c5ccccc5c4c1c23	22.3424	-0.17353	-0.0879	2.33011	-87.335	15.8898	565.55	31855	171.96	1.40425	0.02475	0.03078	1.56537	3.10914	26887	0.02364	0.77133	0.65701	-0.04615	0.66585	0.1629	21380	0.247331	-0.420318	15.9919	10110	26.2137	349.184	47093	45.6633	1599	186.408	344	456	27.9629	0.745143	5.40797	684.056	1748.06	9408.07	10775.7	10541	3	0.816671	0.777071	1.48286	0.646515	0.476845
hc_c36h20_0pent_444.log	c1ccc2c(c1)ccc1cc3cc4cc5ccc6c7ccccc7cc7ccc(c4cc3cc12)c5c76	13.6691	-0.17601	-0.08659	2.43324	-87.3442	10.1022	6.21	38129	171.19	1.40401	0.02537	0.02951	1.73919	0.04743	38069	0.0007	0.0101	0.00817	-0.00463	0.00863	0.1479	26879.7	0.254731	-0.403659	17.3307	10752	26.2137	342.849	54402	45.6633	1734	186.408	344	456	27.9629	0.742866	5.98584	636.122	1213	12702.9	13915.9	11468.5	4	0.813741	0.774548	1.5308	0.644818	0.475872
hc_c36h20_0pent_445.log	c1ccc2c(c1)ccc1cc3cc4c(cc3cc12)cc1ccc2c3ccccc3cc3ccc4c1c32	13.6409	-0.17572	-0.08662	2.42454	-87.3443	10.0496	7.8	38060	170.89	1.404	0.02534	0.02952	1.75318	0.05269	38026	0.00114	0.0144	0.01258	0.00671	0.00975	0.0396	27566	0.252933	-0.40374	18.1188	10836	26.2137	342.427	55666	45.6633	1785	186.408	344	456	27.9629	0.743171	6.06185	636.146	1007.04	13270.9	14277.8	11574	2	0.814012	0.774839	1.5281	0.645154	0.476247
hc_c36h20_0pent_446.log	c1ccc2cc3cc4c(cc3cc2c1)cc1ccc2cc3ccccc3c3c5ccccc5c4c1c23	28.3429	-0.17849	-0.08234	2.61638	-87.3262	21.3889	777.13	23540	177.56	1.40459	0.02539	0.03186	1.44987	2.20735	34552	-0.00307	0.50106	0.40903	0.08049	0.81762	0.1552	20867.5	0.23886	-0.387542	15.8381	10074	26.2137	349.75	46781	45.6633	1599	186.408	344	456	27.9629	0.734047	5.33914	673.44	1687.89	9072.08	10637.1	10413.3	4	0.807325	0.766636	1.57083	0.633863	0.462248
hc_c36h20_0pent_447.log	c1ccc2c(c1)ccc1cc3cc4cc5ccc6cc7ccccc7c7ccc(c4cc3cc12)c5c67	9.49983	-0.18286	-0.07903	2.82536	-87.3487	7.25549	2.85	38246	167.38	1.4039	0.02581	0.02943	1.67987	0.01718	38247	0.00025	0.00414	0.0034	0.00208	0.00376	0.2291	26036.5	0.252014	-0.401393	16.5376	10752	26.2137	342.849	54402	45.6633	1734	186.408	344	456	27.9629	0.740988	5.88766	636.369	1577	11896.5	13473.5	11340.7	3	0.810827	0.772278	1.52565	0.643862	0.476069
hc_c36h20_0pent_448.log	c1ccc2c(c1)ccc1cc3cc4c(cc3cc12)cc1ccc2cc3ccccc3c3ccc4c1c23	9.4859	-0.18231	-0.07911	2.80822	-87.3488	7.20685	2.58	38254	167.12	1.40389	0.02581	0.02944	1.6931	0.01958	38237	0.00041	0.0052	0.00446	0.00263	0.00396	0.0696	27003	0.250168	-0.401452	17.8561	10836	26.2137	342.427	55666	45.6633	1785	186.408	344	456	27.9629	0.740984	5.99919	636.382	1189.13	12792	13981.1	11488.8	1	0.810799	0.772265	1.52437	0.643879	0.476112
hc_c36h20_0pent_449.log	c1ccc2cc3cc4c(cc3cc2c1)cc1c2ccccc2c2cc3ccccc3c3ccc4c1c32	12.0528	-0.18284	-0.07981	2.80359	-87.3459	9.02285	222.85	36169	167.45	1.40418	0.02541	0.0287	1.71326	0.76203	36516	-6e-05	0.21066	0.18129	0.03502	0.26027	0.0717	22624.3	0.258107	-0.41459	15.7861	10218	26.2137	348.011	48245	45.6633	1613	186.408	344	456	27.9629	0.74071	5.55701	663.889	2168.56	9467.22	11613.2	10817.6	3	0.811963	0.772535	1.50352	0.642328	0.472963
hc_c36h20_0pent_45.log	c1ccc2c(c1)ccc1cc3ccc4cc5ccccc5c5c6ccc7ccccc7c6c(c12)c3c45	23.6034	-0.18992	-0.06862	3.30074	-87.3362	15.1044	1069.87	10525	172.32	1.40449	0.02498	0.02747	1.33599	5.07226	5612	0.0032	0.96104	0.70243	-0.07639	0.86325	0.1951	14475.6	0.234958	-0.383763	11.7159	9360	26.2137	357.252	38992	45.6633	1310	186.408	344	456	27.9629	0.769974	4.51508	640.768	2470.42	5102.62	7029.12	9057.73	4	0.835963	0.79981	1.59249	0.676271	0.512756
hc_c36h20_0pent_450.log	c1ccc2cc3cc4c(cc3cc2c1)cc1ccc2cc3c5ccccc5ccc3c3ccc4c1c23	12.7599	-0.17892	-0.08322	2.60413	-87.3446	9.80625	15.16	37708	173.57	1.40401	0.02545	0.0306	1.69266	0.10943	37538	0.00145	0.0222	0.01745	0.00767	0.01672	0.1104	26734.9	0.25181	-0.419773	18.1241	10788	26.2137	342.989	55194	45.6633	1780	186.408	344	456	27.9629	0.744146	5.993	635.751	1162.05	12659.2	13820.9	11464.5	5	0.814223	0.775526	1.53737	0.646809	0.478751
hc_c36h20_0pent_451.log	c1ccc2cc3cc4c(cc3cc2c1)cc1ccc2cc3cc5ccccc5cc3c3ccc4c1c23	16.2576	-0.18024	-0.08129	2.69257	-87.3407	12.2973	2.68	38251	173.64	1.40392	0.02594	0.03293	1.64039	0.01426	38258	7e-05	0.00281	0.00221	0.00037	0.00219	0.1922	26790.9	0.250873	-0.392574	17.8753	10824	26.2137	342.315	55488	45.6633	1780	186.408	344	456	27.9629	0.726312	5.99513	642.235	1496.99	12356.2	13853.2	11498.8	3	0.799236	0.758768	1.51893	0.626444	0.455222
hc_c36h20_0pent_452.log	c1ccc2cc3cc4c(cc3cc2c1)cc1ccc2cc3ccc5ccccc5c3c3ccc4c1c23	18.2345	-0.17881	-0.08318	2.60223	-87.3387	13.5596	451.83	34616	173.73	1.40406	0.02541	0.03072	1.60555	2.04704	35049	0.00809	0.39782	0.30853	0.00201	0.58622	0.1438	24027.2	0.250521	-0.390849	15.7903	10632	26.2137	344.166	53138	45.6633	1709	186.408	344	456	27.9629	0.742935	5.6794	680.992	1852.07	10583.4	12356	11002.2	4	0.813518	0.774507	1.56371	0.645148	0.476527
hc_c36h20_0pent_453.log	c1ccc2cc3cc4c(cc3cc2c1)cc1ccc2cccc3c5c6ccccc6ccc5c4c1c23	25.8857	-0.17708	-0.08483	2.51025	-87.3305	18.6834	809.04	22390	179.49	1.40433	0.02488	0.03034	1.51669	3.30516	24790	0.01609	0.7839	0.64334	0.09812	0.87894	0.1089	19704.9	0.239784	-0.389403	13.7544	9996	26.2137	350.062	45672	45.6633	1539	186.408	344	456	27.9629	0.750724	5.20039	687.744	2575.14	7679.25	9905.61	10241.5	4	0.820712	0.78207	1.60153	0.653465	0.485506
hc_c36h20_0pent_454.log	c1ccc2cc3cc4c(cc3cc2c1)cc1ccc2cccc3c5cc6ccccc6cc5c4c1c23	21.4396	-0.17607	-0.0849	2.48086	-87.3361	15.1415	544	32676	169.25	1.40408	0.02523	0.03136	1.37385	2.84549	29563	0.00999	0.72934	0.61275	0.06071	0.66495	0.1568	19164	0.244029	-0.390683	13.7161	10056	26.2137	348.999	46172	45.6633	1539	186.408	344	456	27.9629	0.73803	5.12588	687.25	3111.14	6835.76	9648.59	10156.8	4	0.809724	0.770021	1.4378	0.639254	0.469399
hc_c36h20_0pent_455.log	c1ccc2cc3cc4c(cc3cc2c1)cc1ccc2cccc3c5ccc6ccccc6c5c4c1c23	23.5427	-0.1765	-0.08323	2.53801	-87.3347	16.0194	686.97	27016	168.03	1.40427	0.02511	0.03061	1.36734	4.30251	12584	-0.00106	0.98513	0.80304	0.04267	0.72736	0.1791	17508.3	0.2497	-0.379893	13.6762	9888	26.2137	351.014	44412	45.6633	1474	186.408	344	456	27.9629	0.748847	4.90858	683.048	2473.93	6731.56	8639.36	9745.5	3	0.818493	0.780064	1.44966	0.651893	0.484315
hc_c36h20_0pent_456.log	c1ccc2c(c1)ccc1ccc3cc4c(cc5ccc6cccc7c8ccccc8c4c5c67)cc3c12	16.7581	-0.18519	-0.07328	3.04523	-87.3406	12.3317	867.22	20130	164.94	1.4043	0.02493	0.02708	1.46892	2.26511	34302	0.00794	0.55662	0.45568	0.02347	0.86398	0.0709	19538	0.247838	-0.386491	13.4679	10098	26.2137	349.405	46897	45.6633	1540	186.408	344	456	27.9629	0.764206	5.15054	666.864	2074.77	8021.06	9928.81	10145.1	4	0.831084	0.794378	1.59357	0.669712	0.505209
hc_c36h20_0pent_457.log	c1ccc2c(c1)ccc1cc3c(cc4ccc5cccc6c7c8ccccc8ccc7c3c4c56)cc12	16.4588	-0.18711	-0.07315	3.10101	-87.3416	11.7037	837.73	21385	173.62	1.4042	0.02472	0.02655	1.55232	3.00104	27993	0.00189	0.76762	0.63275	0.11003	0.89037	0.1042	19348.7	0.248592	-0.391404	14.0423	9942	26.2137	350.898	45177	45.6633	1528	186.408	344	456	27.9629	0.770755	5.15943	676.618	2393.41	7657.23	9728.1	10162.2	4	0.83654	0.800514	1.64135	0.677232	0.513942
hc_c36h20_0pent_458.log	c1ccc2c(c1)ccc1cc3c(cc4ccc5cccc6c7ccc8ccccc8c7c3c4c56)cc12	13.8658	-0.18757	-0.07092	3.17421	-87.3461	8.90806	701.65	26546	162.37	1.40417	0.02501	0.02693	1.41428	4.10316	14868	0.00813	0.90192	0.72967	0.0426	0.71173	0.1199	17174.3	0.256761	-0.384235	13.363	9834	26.2137	351.85	43917	45.6633	1463	186.408	344	456	27.9629	0.767795	4.86813	669.992	2602.89	6371.76	8512.42	9679.8	2	0.833428	0.797497	1.49284	0.674408	0.511287
hc_c36h20_0pent_459.log	c1ccc2c(c1)ccc1c3ccccc3c3cc4cc5ccc6cccc7ccc(c4cc3c21)c5c67	8.85926	-0.18767	-0.0707	3.18292	-87.3501	6.41158	517.22	33356	167.8	1.40403	0.02453	0.02584	1.47898	3.1837	26095	0.00708	0.59914	0.44668	-0.02116	0.70826	0.1317	18959.6	0.245762	-0.400234	13.4347	9984	26.2137	350.042	45410	45.6633	1492	186.408	344	456	27.9629	0.776208	5.07857	668.799	2543.7	7254.96	9611.77	10049.5	6	0.84076	0.805501	1.45273	0.683781	0.521862
hc_c36h20_0pent_46.log	c1ccc2c(c1)ccc1ccc3ccc4cc5ccc6cccc7c8ccccc8c(c5c67)c4c3c12	14.194	-0.1941	-0.06397	3.54102	-87.3502	6.29652	1049.61	11358	162.96	1.40404	0.02464	0.02528	1.18238	5.82799	1447	-0.01366	1.22522	0.84383	-0.13022	0.70861	0.3383	11669.2	0.233678	-0.383036	9.76775	9498	26.2137	355.612	40367	45.6633	1366	186.408	344	456	27.9629	0.783935	4.06614	596.683	2597.03	3748.27	5310.5	8268.49	4	0.846107	0.812329	1.5202	0.693624	0.534349
hc_c36h20_0pent_460.log	c1ccc2c(c1)ccc1c3cc4c(cc5ccc6cccc7ccc4c5c67)cc3c3ccccc3c21	9.56146	-0.18891	-0.07091	3.21095	-87.3491	6.98474	538.75	32833	170.15	1.40403	0.02462	0.02594	1.47477	2.78161	30178	0.00838	0.62755	0.51022	-0.03299	0.71761	0.0647	21331.6	0.254528	-0.400913	14.5468	10104	26.2137	349.101	46866	45.6633	1562	186.408	344	456	27.9629	0.775041	5.37091	671.483	1904.35	9169.77	10851.3	10500.1	4	0.839607	0.80434	1.47299	0.682602	0.520667
hc_c36h20_0pent_461.log	c1ccc2c(c1)ccc1c3cc4cc5ccc6cccc7ccc(c4cc3c3ccccc3c21)c5c67	9.56009	-0.19006	-0.06996	3.26809	-87.3492	6.97647	529.15	33085	169.82	1.40404	0.02464	0.02602	1.50939	2.94551	28531	0.01629	0.66102	0.54165	0.022	0.72219	0.0568	21685.9	0.253693	-0.399889	15.4826	10152	26.2137	348.819	47530	45.6633	1600	186.408	344	456	27.9629	0.774724	5.41067	680.615	1706.93	9576.56	11021.3	10552.1	6	0.83928	0.804019	1.4827	0.682294	0.520371
hc_c36h20_0pent_462.log	c1ccc2c(c1)ccc1c3ccccc3c3cc4c(cc5ccc6cccc7ccc4c5c67)cc3c21	9.19042	-0.18923	-0.06968	3.25312	-87.3496	6.72283	544.6	32656	168.62	1.40403	0.02458	0.02596	1.51655	3.0034	27973	0.01189	0.59485	0.4582	-0.02457	0.72963	0.102	19776.2	0.261239	-0.401862	13.5223	10032	26.2137	349.709	46026	45.6633	1526	186.408	344	456	27.9629	0.775484	5.18073	670.424	2404.03	7826.36	10046.8	10216.5	5	0.840046	0.804781	1.46249	0.683048	0.521118
hc_c36h20_0pent_463.log	c1ccc2c(c1)c1ccccc1c1cc3c(cc4ccc5cccc6c7ccccc7c3c4c56)cc21	8.49078	-0.19083	-0.06949	3.30183	-87.3505	6.10588	651.86	28286	159.1	1.40429	0.02478	0.02391	1.45392	3.64465	20874	-2e-05	0.79966	0.62895	-0.02754	0.68215	0.1631	18352	0.253265	-0.409179	13.3383	9822	26.2137	352.167	43793	45.6633	1460	186.408	344	456	27.9629	0.770787	5.01605	664.009	2252.5	7319.22	9173.94	9934.54	6	0.836681	0.800587	1.43415	0.677167	0.513756
hc_c36h20_0pent_464.log	c1ccc2c(c1)ccc1ccc3c4cc5cc6ccc7cccc8ccc(c5cc4ccc3c12)c6c78	10.0253	-0.18724	-0.07242	3.12441	-87.3484	7.46068	428.41	34898	168.72	1.40397	0.02498	0.02676	1.5658	2.50748	32725	0.01297	0.53595	0.43536	-0.02929	0.65086	0.1873	25179.2	0.255152	-0.394803	16.359	10668	26.2137	343.95	53546	45.6633	1716	186.408	344	456	27.9629	0.768602	5.77403	670.488	1261.23	11854.7	12951.7	11119.8	7	0.834111	0.798257	1.52646	0.675326	0.512343
hc_c36h20_0pent_465.log	c1ccc2cc3c(ccc4c5cc6cc7ccc8cccc9ccc(c6cc5ccc34)c7c89)cc2c1	8.58817	-0.18548	-0.07574	2.98618	-87.3495	6.78889	13.64	37786	175.15	1.40386	0.02531	0.02904	1.69558	0.10583	37565	0.00115	0.02463	0.02097	0.00541	0.02089	0.05	27800.4	0.25647	-0.393547	18.0842	10878	26.2137	341.957	56115	45.6633	1797	186.408	344	456	27.9629	0.757297	6.06333	635.809	996.044	13424.7	14420.4	11573.4	5	0.824446	0.787571	1.56133	0.662561	0.497755
hc_c36h20_0pent_466.log	c1ccc2c(c1)ccc1c2ccc2c3cc4cc5ccc6cccc7ccc(c4cc3ccc21)c5c67	4.54859	-0.188	-0.07265	3.13883	-87.3539	3.99513	11.05	37918	177.52	1.40395	0.02509	0.02679	1.76365	0.07674	37819	0.00104	0.01827	0.01547	0.00766	0.01603	0.0585	27131.7	0.257177	-0.393684	17.7956	10860	26.2137	342.384	55986	45.6633	1797	186.408	344	456	27.9629	0.768088	5.99131	629.943	1078.77	12987.9	14066.5	11462.7	5	0.833413	0.797673	1.56825	0.674975	0.512197
hc_c36h20_0pent_467.log	c1cc2ccc3cc4cc5c(ccc6c7ccccc7c7ccccc7c56)cc4c4ccc(c1)c2c34	10.6123	-0.18532	-0.07384	3.03353	-87.3479	7.79183	549.74	32477	167.48	1.40407	0.02455	0.02631	1.49434	3.38026	23957	0.00344	0.7664	0.63811	0.00345	0.70704	0.0596	22022.6	0.261812	-0.395581	15.5202	10320	26.2137	347.347	49482	45.6633	1628	186.408	344	456	27.9629	0.773264	5.4376	678.745	1591.16	9923.44	11166.2	10589.4	6	0.838178	0.802694	1.46226	0.680516	0.518194
hc_c36h20_0pent_468.log	c1ccc2c(c1)ccc1c3cc4cc5c6ccccc6c6cccc7ccc(c4cc3ccc21)c5c76	3.62312	-0.19037	-0.07038	3.2651	-87.3553	3.1038	95.58	36777	163.16	1.40416	0.02515	0.02556	1.71103	0.42277	36816	0.00049	0.1037	0.08372	-0.00631	0.10729	0.0859	23482.5	0.265864	-0.407633	15.7692	10362	26.2137	346.814	49901	45.6633	1639	186.408	344	456	27.9629	0.764368	5.62365	632.031	1696.41	10409.9	12100.4	10904	6	0.830863	0.794395	1.52005	0.670215	0.506137
hc_c36h20_0pent_469.log	c1ccc2c(c1)ccc1c3cc4cc5ccc6cc7ccccc7c7ccc(c4cc3ccc21)c5c67	5.18503	-0.18725	-0.07189	3.13911	-87.3533	4.39903	13.06	37816	168.7	1.40396	0.02534	0.02829	1.68421	0.08257	37768	0.00148	0.02072	0.01777	0.01155	0.01856	0.0883	26443.3	0.256287	-0.401501	17.8445	10782	26.2137	343.262	55171	45.6633	1785	186.408	344	456	27.9629	0.759404	5.94633	630.117	1113.37	12565.3	13678.4	11387.1	5	0.826143	0.789523	1.57113	0.665033	0.500683
hc_c36h20_0pent_47.log	c1ccc2c(c1)ccc1ccc3ccc4ccc5c6cccc7ccc8cccc(c8c76)c5c4c3c12	12.9197	-0.19682	-0.05716	3.80034	-87.3519	5.22798	1033.06	12040	161.87	1.40403	0.02444	0.02538	1.04747	5.80715	1526	0.02725	1.22303	0.87532	0.03855	0.65955	0.2647	11438.2	0.239857	-0.264999	9.74831	9564	26.2137	354.816	41034	45.6633	1372	186.408	344	456	27.9629	0.791752	4.02719	593.186	2476.47	3748.37	5188.28	8190.96	7	0.852116	0.819463	1.47805	0.703048	0.545782
hc_c36h20_0pent_470.log	c1ccc2c(c1)ccc1c3cc4cc5ccc6cccc7c8ccccc8c(c4cc3ccc21)c5c67	10.4583	-0.18644	-0.07343	3.07516	-87.3481	7.65101	568.94	31706	163.95	1.40413	0.0248	0.02684	1.50987	2.67502	31230	-0.00446	0.641	0.52846	-0.04173	0.66978	0.0883	22007.6	0.251445	-0.394548	15.6283	10290	26.2137	347.738	49205	45.6633	1628	186.408	344	456	27.9629	0.767794	5.4502	682.854	1689.74	9744.12	11210	10607.8	6	0.833832	0.797648	1.50105	0.674046	0.510475
hc_c36h20_0pent_471.log	c1ccc2cc3c(ccc4cc5c(cc43)cc3c4ccccc4c4cccc6ccc5c3c64)cc2c1	4.98958	-0.19274	-0.06706	3.41993	-87.3542	3.81682	12.7	37836	162.61	1.404	0.02564	0.02642	1.65753	0.04649	38075	0.00026	0.00982	0.00796	-0.00076	0.01377	0.1616	22969.9	0.26348	-0.409633	15.6109	10380	26.2137	346.387	50030	45.6633	1639	186.408	344	456	27.9629	0.75333	5.56065	629.973	1962.89	9871.22	11834	10829.3	5	0.821448	0.78397	1.50907	0.657733	0.49185
hc_c36h20_0pent_472.log	c1ccc2cc3c(ccc4cc5c(cc6ccc7c8ccccc8cc8ccc5c6c87)cc43)cc2c1	9.81303	-0.18259	-0.07795	2.8474	-87.3485	7.39094	8.18	38048	173.12	1.40389	0.02548	0.02932	1.69257	0.05134	38039	0.0007	0.01321	0.01143	0.00442	0.00957	0.0953	26530.7	0.255962	-0.404317	17.8124	10800	26.2137	342.835	55300	45.6633	1785	186.408	344	456	27.9629	0.749668	5.95605	636.218	1195.23	12529.4	13724.5	11414.2	3	0.819015	0.780772	1.56971	0.652979	0.485731
hc_c36h20_0pent_473.log	c1ccc2cc3c(ccc4cc5c(cc6ccc7cc8ccccc8c8ccc5c6c78)cc43)cc2c1	6.70996	-0.18816	-0.07016	3.21095	-87.352	5.18707	7.52	38077	168.42	1.40379	0.02576	0.02906	1.62655	0.0532	38021	0.00104	0.01471	0.01269	0.00481	0.00876	0.013	26271.1	0.253117	-0.401525	17.8192	10800	26.2137	342.835	55300	45.6633	1785	186.408	344	456	27.9629	0.749126	5.92802	636.5	1200.16	12386.8	13586.8	11370.5	2	0.817444	0.779842	1.56007	0.653352	0.487248
hc_c36h20_0pent_474.log	c1ccc2cc3c(ccc4cc5c(cc6ccc7cccc8c9ccccc9c5c6c78)cc43)cc2c1	11.6523	-0.18933	-0.07003	3.24632	-87.3471	8.24388	556.19	32229	164.99	1.40398	0.02531	0.02751	1.46506	2.78258	30169	0.00585	0.62157	0.49958	-0.03994	0.66168	0.0764	22025.2	0.249529	-0.390042	15.5045	10308	26.2137	347.311	49334	45.6633	1628	186.408	344	456	27.9629	0.756688	5.45405	688.427	1790.47	9648.66	11220.8	10624.1	4	0.824418	0.787181	1.49736	0.661437	0.495986
hc_c36h20_0pent_475.log	c1ccc2cc3c(cc2c1)c1ccccc1c1cc2c(cc4ccc5cccc6ccc2c4c56)cc31	5.43482	-0.1918	-0.06913	3.33802	-87.3533	4.35685	146.48	36560	173.1	1.40398	0.02524	0.02575	1.63654	0.68267	36586	-0.00038	0.13706	0.10052	0.00109	0.23144	0.0239	21997	0.251977	-0.40288	15.5256	10206	26.2137	347.826	47971	45.6633	1600	186.408	344	456	27.9629	0.763158	5.45224	646.83	2104.85	9214.16	11310.4	10653.1	5	0.82977	0.793229	1.5313	0.668901	0.504693
hc_c36h20_0pent_476.log	c1ccc2c(c1)ccc1cc3c(ccc4cc5c(cc6ccc7cccc8ccc5c6c78)cc43)cc12	4.01718	-0.18892	-0.07107	3.20686	-87.3556	2.92843	11.58	37895	169.24	1.40367	0.02544	0.02687	1.67624	0.09011	37695	0.00149	0.02174	0.01832	0.01168	0.01716	0.0473	26986.3	0.253907	-0.394599	17.7916	10878	26.2137	341.957	56115	45.6633	1797	186.408	344	456	27.9629	0.76116	5.9768	636.285	1139.72	12848.8	13988.2	11448.4	5	0.827133	0.79099	1.57777	0.66747	0.503972
hc_c36h20_0pent_477.log	c1ccc2cc3cc4c(ccc5cc6c(cc7ccc8cccc9ccc6c7c89)cc54)cc3cc2c1	11.336	-0.18792	-0.07254	3.13965	-87.3467	8.49036	3.27	38236	175.69	1.40376	0.02582	0.02991	1.66067	0.02448	38217	0.00028	0.00572	0.00475	0.00188	0.00458	0.0962	27283.5	0.254267	-0.395629	17.7846	10914	26.2137	341.283	56409	45.6633	1797	186.408	344	456	27.9629	0.741145	6.00839	642.408	1358.51	12787.5	14146	11522.3	3	0.811119	0.772486	1.55038	0.643898	0.475954
hc_c36h20_0pent_478.log	c1ccc2c(c1)ccc1cc3ccc4cc5c(cc6ccc7cccc8ccc5c6c78)cc4c3cc12	4.16637	-0.18941	-0.07103	3.22129	-87.3553	3.12728	2.79	38250	169.59	1.40371	0.02558	0.02696	1.66382	0.02102	38231	0.00031	0.00507	0.00423	0.00265	0.00421	0.1019	24623.9	0.25259	-0.395089	15.9403	10722	26.2137	342.957	53987	45.6633	1716	186.408	344	456	27.9629	0.759291	5.71155	635.892	1710.84	11028.7	12739.5	11065.5	5	0.825472	0.789199	1.56264	0.665416	0.501687
hc_c36h20_0pent_479.log	c1ccc2c(c1)ccc1c2ccc2ccc3cc4c(cc5ccc6cccc7ccc4c5c67)cc3c21	9.54763	-0.18744	-0.07237	3.13122	-87.349	7.08837	464.71	34420	167.72	1.40395	0.02498	0.02683	1.53567	2.56108	32267	0.00184	0.57249	0.456	0.011	0.65291	0.0271	22711.1	0.261627	-0.396119	15.7596	10548	26.2137	344.84	52042	45.6633	1702	186.408	344	456	27.9629	0.768238	5.51214	676.442	1805.42	9989.26	11625.1	10726.5	7	0.833683	0.797868	1.51468	0.675018	0.512106
hc_c36h20_0pent_48.log	c1ccc2cc3c(ccc4ccc5ccc6c7cccc8ccc9cccc(c9c87)c6c5c43)cc2c1	14.5662	-0.19518	-0.06206	3.62238	-87.3476	7.96553	852.69	20797	160.63	1.40407	0.02501	0.02671	1.16563	5.15203	4914	-0.01277	1.1648	0.88428	0.08509	0.60165	0.2202	12875.5	0.249324	-0.378737	9.78113	9774	26.2137	352.401	43243	45.6633	1460	186.408	344	456	27.9629	0.77504	4.24914	627.781	3152	3766.76	6021.06	8616.91	4	0.838615	0.803964	1.45461	0.683482	0.522649
hc_c36h20_0pent_480.log	c1ccc2cc3c(ccc4ccc5cc6c(cc7ccc8cccc9ccc6c7c89)cc5c43)cc2c1	13.3253	-0.18417	-0.076	2.94346	-87.3446	9.8486	440.11	34782	169.91	1.4039	0.02524	0.02917	1.54378	2.71861	30814	0.01215	0.66766	0.55074	0.00175	0.63272	0.0452	21299.4	0.260431	-0.397058	14.2569	10566	26.2137	344.413	52171	45.6633	1702	186.408	344	456	27.9629	0.755846	5.34022	689.093	2260.72	8827.43	10840.8	10482.8	5	0.82334	0.78625	1.54886	0.660803	0.495614
hc_c36h20_0pent_481.log	c1ccc2c(c1)ccc1ccc3ccc4cc5c(cc6ccc7cccc8ccc5c6c78)cc4c3c12	13.7046	-0.1857	-0.07161	3.10455	-87.3459	9.04888	598.73	30351	163.19	1.40406	0.02527	0.02718	1.51972	4.12374	14612	0.01928	0.91021	0.71939	-0.01284	0.74099	0.1896	18895.1	0.264281	-0.396862	13.4957	10356	26.2137	346.601	49758	45.6633	1628	186.408	344	456	27.9629	0.76456	5.03977	677.793	2046.26	7882.49	9452.62	9952.24	5	0.830433	0.794352	1.58003	0.670958	0.507571
hc_c36h20_0pent_482.log	c1ccc2cc3c(cc2c1)cc1c2c(ccc4ccc5ccccc5c42)c2cccc4ccc3c1c42	15.3957	-0.18506	-0.07176	3.08305	-87.3443	10.009	712.13	26201	160.59	1.40422	0.02499	0.02744	1.41632	4.47667	10880	0.01986	0.95326	0.74346	-0.06862	0.76723	0.2068	16080.7	0.260222	-0.381495	11.4583	9738	26.2137	352.649	42793	45.6633	1441	186.408	344	456	27.9629	0.765866	4.72651	673.023	3515.75	4913.56	7890.98	9475.02	4	0.832134	0.795807	1.45551	0.671914	0.508088
hc_c36h20_0pent_483.log	c1ccc2cc3c(cc2c1)cc1c2c4cc5ccccc5cc4ccc2c2cccc4ccc3c1c42	15.5332	-0.18235	-0.07591	2.89638	-87.3423	11.2722	545.76	32611	166.8	1.40411	0.02501	0.02958	1.49336	2.83425	29671	0.01217	0.68026	0.5634	-0.06431	0.62322	0.1408	18093.1	0.259095	-0.414799	11.7013	9948	26.2137	350.24	45014	45.6633	1519	186.408	344	456	27.9629	0.755947	4.99752	679.834	4015.28	5337.7	9096.63	9960.13	4	0.82401	0.786567	1.45198	0.6604	0.49458
hc_c36h20_0pent_484.log	c1ccc2cc3c(cc2c1)cc1c2c4ccc5ccccc5c4ccc2c2cccc4ccc3c1c42	11.2033	-0.18766	-0.07168	3.15598	-87.3476	7.92495	572.77	31542	165.07	1.40414	0.02475	0.02712	1.51092	2.58079	32075	-0.00027	0.57816	0.4656	-0.05616	0.63852	0.083	18893	0.25944	-0.409707	13.3022	9930	26.2137	350.667	44885	45.6633	1519	186.408	344	456	27.9629	0.76799	5.10667	683.697	3466.55	6262.17	9560.37	10120.2	4	0.834102	0.797872	1.44437	0.674177	0.510525
hc_c36h20_0pent_485.log	c1ccc2cc3c(cc2c1)cc1c2cc4c(ccc5ccccc54)cc2c2cccc4ccc3c1c42	5.49727	-0.19078	-0.07062	3.26972	-87.3539	3.97983	139.64	36583	163.2	1.40398	0.02536	0.02697	1.66311	0.63586	36614	-0.00202	0.14499	0.11923	0.0132	0.1725	0.0952	20237.1	0.250901	-0.399414	13.526	10062	26.2137	348.997	46225	45.6633	1533	186.408	344	456	27.9629	0.756636	5.26335	646.807	3281.96	7088.46	10359.6	10392.9	6	0.824461	0.787165	1.5255	0.661301	0.495745
hc_c36h20_0pent_486.log	c1ccc2cc3c(cc2c1)cc1c2cc4ccc5ccccc5c4cc2c2cccc4ccc3c1c42	5.50986	-0.19086	-0.07051	3.27489	-87.3539	3.99931	124.09	36655	164.95	1.40398	0.02538	0.02695	1.69072	0.49343	36756	-0.00098	0.11535	0.09268	0.01054	0.15351	0.0822	21543.7	0.252641	-0.406576	15.7213	10134	26.2137	348.567	47209	45.6633	1586	186.408	344	456	27.9629	0.756422	5.4308	644.039	2360.3	8694.25	11047.9	10619.8	4	0.824287	0.786966	1.52747	0.661049	0.495448
hc_c36h20_0pent_487.log	c1ccc2cc3c(cc2c1)cc1c2cc4ccccc4cc2c2c4ccccc4cc4ccc3c1c42	16.6617	-0.18486	-0.07583	2.96686	-87.3416	11.7214	596.82	30427	170.99	1.40407	0.02497	0.02973	1.48424	2.89265	29107	0.01023	0.64188	0.51496	0.01046	0.69452	0.1077	19309.9	0.250261	-0.408011	13.7138	9828	26.2137	351.583	43750	45.6633	1473	186.408	344	456	27.9629	0.752496	5.17779	685.115	2955.58	7011.63	9739.36	10224.8	4	0.822193	0.783732	1.48786	0.655495	0.487858
hc_c36h20_0pent_488.log	c1ccc2cc3c(cc2c1)cc1c2cc4ccccc4cc2c2cc4ccccc4c4ccc3c1c42	7.86851	-0.19289	-0.06774	3.40551	-87.3512	5.7219	278.6	35837	166.98	1.40398	0.02523	0.0279	1.61359	1.03605	36232	-0.00201	0.26594	0.21994	0.03918	0.32108	0.0376	19899.1	0.250303	-0.410408	13.5026	9900	26.2137	350.658	44446	45.6633	1473	186.408	344	456	27.9629	0.751806	5.25527	676.314	3786.24	6394.88	10145.2	10384.4	5	0.821061	0.782876	1.51115	0.655199	0.488054
hc_c36h20_0pent_489.log	c1ccc2cc3c(cc2c1)cc1c2cc4ccccc4cc2c2cccc4c5ccccc5c3c1c24	13.0869	-0.19007	-0.06997	3.26809	-87.3462	8.80847	712.68	26179	161.29	1.40404	0.02465	0.02708	1.2966	3.91028	17409	0.00661	0.76106	0.56798	0.00286	0.74448	0.0601	18368.8	0.250981	-0.393103	13.4382	9660	26.2137	353.604	42014	45.6633	1430	186.408	344	456	27.9629	0.762454	5.06343	673.936	3164.34	6361.14	9177.66	10043.5	4	0.830039	0.792893	1.40331	0.667331	0.502042
hc_c36h20_0pent_49.log	c1ccc2c(c1)ccc1c2ccc2ccc3ccc4c5cccc6ccc7cccc(c7c65)c4c3c21	11.689	-0.19959	-0.05612	3.90402	-87.3505	6.1296	861.72	20383	155.43	1.40418	0.02471	0.0251	1.13824	4.95571	6773	-0.0059	1.0701	0.81116	0.0784	0.65236	0.1455	13897.2	0.227403	-0.25683	11.0823	9756	26.2137	352.828	43114	45.6633	1460	186.408	344	456	27.9629	0.785757	4.40521	647.691	2894.38	4476.58	6648.04	8882.71	6	0.84755	0.814008	1.41316	0.695782	0.536927
hc_c36h20_0pent_490.log	c1ccc2cc3c(cc2c1)c1cccc2ccc4c5cc6c(ccc7ccccc76)cc5cc3c4c21	4.86095	-0.19484	-0.06656	3.49068	-87.3546	3.53769	149.25	36554	161.61	1.40398	0.02551	0.02639	1.58528	0.83992	36455	0.00677	0.17865	0.14077	0.02497	0.18105	0.0439	21664.9	0.251548	-0.408593	15.5626	10170	26.2137	348.271	47629	45.6633	1585	186.408	344	456	27.9629	0.755109	5.43845	649.67	2280.65	8849.05	11111.1	10634	6	0.823129	0.785712	1.48089	0.659599	0.493825
hc_c36h20_0pent_491.log	c1ccc2cc3c(cc2c1)c1cccc2ccc4c5cc6ccc7ccccc7c6cc5cc3c4c21	4.57063	-0.19384	-0.0669	3.45422	-87.3551	3.21834	116.54	36686	161.26	1.40393	0.02537	0.02625	1.5895	0.57676	36670	0.00062	0.13295	0.10866	-0.0094	0.13941	0.1304	21250.2	0.261802	-0.405915	13.9413	10146	26.2137	348.303	47213	45.6633	1556	186.408	344	456	27.9629	0.757273	5.38193	646.72	2784.98	8124.91	10900.2	10573.9	4	0.824989	0.787761	1.51839	0.662034	0.496599
hc_c36h20_0pent_492.log	c1ccc2cc3c(cc2c1)cc1c2ccc4ccccc4c2c2cccc4c5ccccc5c3c1c42	17.0402	-0.18645	-0.07241	3.10319	-87.3414	11.8194	919.28	17575	166.97	1.40429	0.02432	0.0273	1.37744	3.9802	16479	-0.00785	0.72671	0.50629	0.03157	0.88151	0.1128	17890.8	0.254516	-0.405287	13.8118	9582	26.2137	354.828	41313	45.6633	1419	186.408	344	456	27.9629	0.771112	5.00113	665.642	2647.82	6605.7	8943.8	9911.12	5	0.837002	0.800911	1.4684	0.677496	0.51409
hc_c36h20_0pent_493.log	c1ccc2cc3c(cc2c1)cc1c2c3ccc3cccc(c32)c2c3ccccc3c3ccccc3c12	20.3283	-0.1848	-0.07275	3.04904	-87.3375	14.2643	946.21	16164	177.6	1.40445	0.02468	0.0277	1.43343	2.19619	34600	-0.00163	0.54243	0.44364	-0.02639	0.9629	0.0881	17732.5	0.260543	-0.431949	13.8498	9618	26.2137	354.532	41733	45.6633	1437	186.408	344	456	27.9629	0.766704	4.9709	671.579	2557.71	6533.53	8951.09	9853.72	5	0.83255	0.796486	1.57356	0.673127	0.50977
hc_c36h20_0pent_494.log	c1ccc2cc3c(cc2c1)cc1c2ccc4c5ccccc5ccc4c2c2cccc4ccc3c1c42	11.6426	-0.18814	-0.07201	3.16006	-87.3469	8.38045	545.53	32619	165.74	1.40417	0.02475	0.02708	1.55083	2.45348	33134	0.00904	0.54181	0.42638	-0.01972	0.62132	0.0435	21236.3	0.25409	-0.405431	15.6673	10074	26.2137	349.63	46709	45.6633	1586	186.408	344	456	27.9629	0.767766	5.39614	672.324	2120.3	8843.32	10808.6	10536.4	8	0.834018	0.797701	1.46794	0.673829	0.51002
hc_c36h20_0pent_495.log	c1ccc2cc3c(cc2c1)cc1c2ccc4cc5ccccc5cc4c2c2cccc4ccc3c1c42	15.9304	-0.18317	-0.07602	2.9157	-87.3416	11.7417	521.7	33257	167.53	1.40413	0.025	0.02949	1.52281	3.12932	26666	0.02688	0.69315	0.56013	-0.02823	0.61662	0.0882	21437.2	0.253448	-0.401902	15.9994	10092	26.2137	349.203	46838	45.6633	1586	186.408	344	456	27.9629	0.756274	5.42122	680.416	1864.99	9274.75	10844	10565.3	6	0.824347	0.786897	1.46987	0.660717	0.494885
hc_c36h20_0pent_496.log	c1ccc2cc3c(cc2c1)cc1c2ccc4ccc5ccccc5c4c2c2cccc4ccc3c1c42	15.8567	-0.18663	-0.07208	3.11707	-87.3438	10.3557	684.31	27097	162.14	1.40422	0.02493	0.0273	1.45162	4.06776	15315	0.03546	0.91014	0.72114	-0.05108	0.76327	0.1715	19344.3	0.252324	-0.396789	14.5199	9882	26.2137	351.534	44545	45.6633	1515	186.408	344	456	27.9629	0.766489	5.16028	676.24	1901.34	8252.69	9618.3	10124.1	6	0.832724	0.796418	1.47593	0.672567	0.508778
hc_c36h20_0pent_497.log	c1ccc2cc3c(cc2c1)cc1c2ccccc2c2c4c(ccc5ccccc54)cc4ccc3c1c42	17.1646	-0.18523	-0.07582	2.9772	-87.3428	10.9934	750.31	24642	165.76	1.4042	0.02516	0.02686	1.52765	4.26041	13003	0.02791	0.92122	0.73385	0.00113	0.79942	0.1362	19177.9	0.253825	-0.414889	14.4968	9840	26.2137	352.139	44162	45.6633	1508	186.408	344	456	27.9629	0.75949	5.14522	667.523	1848.11	8224.7	9514.98	10097.2	5	0.827156	0.789959	1.53141	0.664295	0.498915
hc_c36h20_0pent_498.log	c1ccc2cc3c(cc2c1)cc1c2ccccc2c2c4ccccc4cc4c5ccccc5c3c1c42	18.3093	-0.1842	-0.07497	2.9723	-87.3404	12.4718	940.05	16521	170.69	1.40424	0.02444	0.02727	1.42756	4.47232	10915	0.01796	1.10724	0.93234	-0.00121	0.9294	0.0183	17089.2	0.257116	-0.416282	13.2293	9480	26.2137	356.109	40322	45.6633	1398	186.408	344	456	27.9629	0.765273	4.902	676.779	2731.31	6345.36	8263.54	9764.6	6	0.832402	0.795539	1.51916	0.670556	0.505774
hc_c36h20_0pent_499.log	c1ccc2cc3c(cc2c1)cc1c2c4ccccc4ccc2c2c4ccccc4cc4ccc3c1c42	21.3552	-0.17925	-0.07992	2.70291	-87.3357	15.4484	727.51	25555	169.49	1.40438	0.02449	0.02937	1.48223	3.20552	25872	0.01566	0.55087	0.36311	0.0733	0.83432	0.1872	18135.2	0.255325	-0.402655	13.8607	9696	26.2137	353.253	42410	45.6633	1434	186.408	344	456	27.9629	0.761496	5.02471	663.353	2923.06	6384.78	9158.49	9960.3	6	0.830208	0.79236	1.5025	0.665371	0.49883
hc_c36h20_0pent_5.log	c1ccc2c(c1)ccc1c2c2c3ccccc3cc3c4ccccc4c4cc5ccccc5c1c4c32	20.3706	-0.19446	-0.06289	3.5802	-87.3383	13.8098	1016.84	12687	163.12	1.40465	0.02438	0.02575	1.35614	3.96531	16690	0.01421	0.80134	0.61757	-0.00833	0.9503	0.0947	15240.5	0.247969	-0.397532	11.4214	9216	26.2137	359.183	37600	45.6633	1296	186.408	344	456	27.9629	0.774077	4.65443	653.528	3450.23	4424.6	7502.45	9347.01	6	0.840431	0.804051	1.51721	0.680049	0.516127
hc_c36h20_0pent_50.log	c1ccc2c(c1)ccc1cc3ccc4ccc5c6cccc7ccc8cccc(c8c76)c5c4c3cc12	9.50677	-0.19996	-0.05828	3.85531	-87.351	5.81406	693.16	26816	155.39	1.40413	0.02513	0.0247	1.28819	5.00089	6328	-0.01066	1.02856	0.76339	0.07544	0.70631	0.1445	15306.4	0.223181	-0.368521	11.3617	9930	26.2137	350.649	44855	45.6633	1474	186.408	344	456	27.9629	0.774667	4.58814	653.538	2855.59	5252.41	7429.56	9220.42	5	0.838616	0.803732	1.41984	0.682777	0.521528
hc_c36h20_0pent_500.log	c1ccc2cc3c(cc2c1)cc1c2ccc4ccccc4c2c2c4ccccc4cc4ccc3c1c42	19.9248	-0.18158	-0.0786	2.80223	-87.3388	13.4596	720.54	25864	171.8	1.4043	0.02479	0.02972	1.49765	3.89197	17638	0.00059	0.79574	0.65015	-0.01476	0.7272	0.0512	18728.4	0.255074	-0.413821	13.6778	9732	26.2137	353.091	42902	45.6633	1469	186.408	344	456	27.9629	0.761098	5.10412	678.481	2175.64	7548.28	9366.94	10044.2	4	0.828883	0.791612	1.51314	0.665797	0.500285
hc_c36h20_0pent_501.log	c1ccc2cc3c(cc2c1)cc1c2c4ccccc4ccc2c2cccc4c5ccccc5c3c1c42	16.7282	-0.18545	-0.07258	3.07135	-87.3414	11.8611	916.58	17720	168.79	1.40429	0.02438	0.02725	1.37562	4.27228	12874	0.01748	1.0289	0.82623	-0.03067	0.92609	0.0622	16662.6	0.261019	-0.40462	11.4179	9510	26.2137	355.435	40473	45.6633	1366	186.408	344	456	27.9629	0.770905	4.83238	680.421	3575.61	5198.64	8130.18	9671.34	6	0.836861	0.800728	1.48793	0.677231	0.513753
hc_c36h20_0pent_502.log	c1ccc2cc3c(cc2c1)cc1c2ccccc2c2cccc4c5c6ccccc6ccc5c3c1c24	17.3273	-0.18815	-0.07221	3.15489	-87.3412	11.9644	935.92	16760	172.59	1.40428	0.02436	0.02637	1.41374	3.93169	17122	0.00178	0.86305	0.68103	0.06633	0.92245	0.1076	17003.6	0.251083	-0.396002	11.7426	9510	26.2137	355.435	40473	45.6633	1363	186.408	344	456	27.9629	0.772666	4.88606	674.199	3998.6	4847.27	8409.79	9756.3	3	0.838615	0.802486	1.55511	0.678998	0.515527
hc_c36h20_0pent_503.log	c1ccc2cc3c(cc2c1)cc1c2ccccc2c2cccc4c5ccc6ccccc6c5c3c1c24	15.4428	-0.18835	-0.07008	3.21829	-87.3446	9.85179	851.57	20842	162.14	1.40428	0.02466	0.02679	1.28263	4.87474	7507	0.01491	1.09659	0.88209	0.05612	0.79405	0.0897	15789.8	0.257806	-0.395	11.3205	9438	26.2137	356.176	39705	45.6633	1313	186.408	344	456	27.9629	0.769373	4.71492	669.474	3168.15	5195.55	7614.42	9452.15	6	0.835194	0.799145	1.40591	0.675817	0.512488
hc_c36h20_0pent_504.log	c1ccc2c(c1)ccc1ccc3cc4cc5c6ccccc6c6cccc7ccc(c4cc3c12)c5c76	8.60373	-0.18948	-0.07034	3.24197	-87.3498	6.54462	407.11	35030	158.45	1.40427	0.02522	0.02574	1.56121	2.6546	31426	0.01057	0.51167	0.3753	-0.02328	0.62966	0.0511	19794.7	0.246589	-0.419613	13.7145	10146	26.2137	348.752	47357	45.6633	1549	186.408	344	456	27.9629	0.761409	5.1829	661.157	2091.44	8129.62	10076.6	10203.5	5	0.828633	0.791711	1.46782	0.666608	0.501721
hc_c36h20_0pent_505.log	c1ccc2c(c1)ccc1cc3cc4c5c6ccccc6ccc5c5cccc6ccc(c3cc12)c4c65	9.14074	-0.18868	-0.06994	3.23108	-87.3498	6.57524	541.92	32743	163.32	1.4041	0.02493	0.02646	1.5231	2.6651	31332	0.01641	0.56612	0.44456	-0.06588	0.62127	0.0576	19499.3	0.258426	-0.420091	13.4963	10002	26.2137	350.123	45761	45.6633	1514	186.408	344	456	27.9629	0.768452	5.16612	680.942	2575.97	7488.12	9891.49	10193.1	6	0.834003	0.798123	1.46583	0.675138	0.512109
hc_c36h20_0pent_506.log	c1ccc2c(c1)ccc1cc3cc4c5ccc6ccccc6c5c5cccc6ccc(c3cc12)c4c65	9.47958	-0.18923	-0.07013	3.24088	-87.3491	6.99666	504.64	33649	163.97	1.40414	0.02492	0.02643	1.56244	2.60624	31860	0.01972	0.52388	0.39347	-0.04184	0.60727	0.0785	21415.4	0.253216	-0.409366	15.6519	10110	26.2137	349.334	47129	45.6633	1585	186.408	344	456	27.9629	0.768373	5.40712	673.179	1791.18	9276.17	10910.3	10543.9	7	0.834034	0.798085	1.48578	0.67496	0.511808
hc_c36h20_0pent_507.log	c1ccc2c(c1)ccc1cc3cc4c5ccccc5c5c6ccccc6cc6ccc(c3cc12)c4c65	12.4676	-0.18551	-0.0753	2.99897	-87.3463	8.79964	578.99	31287	167	1.40416	0.02498	0.02692	1.57876	2.68971	31094	0.00507	0.58964	0.48682	0.00501	0.67772	0.0192	21006.4	0.253842	-0.419291	14.6869	10044	26.2137	349.993	46342	45.6633	1550	186.408	344	456	27.9629	0.761615	5.36129	675.077	1895.64	8973.73	10670.2	10477.4	6	0.829171	0.792043	1.50644	0.666517	0.50126
hc_c36h20_0pent_508.log	c1ccc2c(c1)ccc1cc3cc4c5ccccc5c5cccc6c7ccccc7c(c3cc12)c4c56	8.20844	-0.1919	-0.06779	3.37721	-87.3517	5.35194	687.86	26983	154.75	1.40414	0.02466	0.02423	1.36775	3.92009	17290	-0.00375	0.75872	0.57608	-0.02881	0.722	0.1652	17926.1	0.254774	-0.414618	13.4595	9714	26.2137	353.29	42653	45.6633	1440	186.408	344	456	27.9629	0.77124	4.98111	662.202	2541.71	6765.66	8960.12	9884.3	5	0.836774	0.800904	1.38488	0.67794	0.51493
hc_c36h20_0pent_509.log	c1ccc2c(c1)ccc1cc3c(cc12)cc1c2c4ccccc4ccc2c2cccc4ccc3c1c42	8.86504	-0.18785	-0.07022	3.20088	-87.3503	6.27512	536.75	32881	162.51	1.40406	0.02476	0.02628	1.51789	2.85068	29515	0.00332	0.60326	0.4725	0.0633	0.61773	0.1421	19102.6	0.268079	-0.417985	13.4513	9978	26.2137	350.184	45381	45.6633	1492	186.408	344	456	27.9629	0.770959	5.10968	684.019	2813.45	7055.66	9673.94	10117.3	4	0.836225	0.800521	1.49203	0.677897	0.515185
hc_c36h20_0pent_51.log	c1ccc2cc3cc4c(ccc5ccc6c7cccc8ccc9cccc(c9c87)c6c54)cc3cc2c1	18.726	-0.18588	-0.07386	3.04822	-87.3404	12.4964	687.92	26981	160.92	1.40417	0.0254	0.02802	1.27322	5.18382	4675	-0.00996	1.05462	0.80038	0.05386	0.75262	0.0921	17513	0.237021	-0.365707	13.2172	10122	26.2137	348.796	47073	45.6633	1558	186.408	344	456	27.9629	0.755524	4.89162	670.551	2612.55	6671.9	8588.09	9729.64	5	0.823318	0.786042	1.41497	0.660216	0.494695
hc_c36h20_0pent_510.log	c1ccc2c(c1)ccc1cc3c(cc12)cc1c2ccc4ccccc4c2c2cccc4ccc3c1c42	9.21915	-0.18842	-0.0704	3.21149	-87.3496	6.70269	496.41	33846	162.7	1.40409	0.02477	0.02628	1.55875	2.48459	32909	0.01119	0.48675	0.36139	-0.02059	0.60596	0.0987	21273.4	0.263045	-0.405491	14.5851	10086	26.2137	349.366	46713	45.6633	1556	186.408	344	456	27.9629	0.770753	5.38744	671.1	2101.57	8877.55	10851.5	10533.4	7	0.836084	0.80034	1.51399	0.677633	0.514848
hc_c36h20_0pent_511.log	c1ccc2c(c1)ccc1cc3c(cc12)cc1c2ccccc2c2c4ccccc4cc4ccc3c1c42	12.195	-0.18512	-0.07539	2.98591	-87.3467	8.5011	566.33	31825	165.81	1.40412	0.02483	0.02681	1.58408	2.87125	29309	0.01927	0.62753	0.51559	0.01136	0.67242	0.1475	21345	0.263714	-0.415684	15.5796	10092	26.2137	349.661	46982	45.6633	1588	186.408	344	456	27.9629	0.763883	5.39979	685.513	1788.01	9282.22	10830.8	10536	4	0.831137	0.794197	1.53406	0.669055	0.504133
hc_c36h20_0pent_512.log	c1ccc2c(c1)ccc1cc3c(cc12)cc1c2ccccc2c2cccc4c5ccccc5c3c1c24	8.25333	-0.19147	-0.06799	3.36006	-87.3518	5.33905	708.26	26349	155.22	1.40411	0.02456	0.02418	1.40226	3.54333	22159	-0.00495	0.70628	0.54794	-0.01448	0.72899	0.0843	18631.3	0.263969	-0.399728	13.2233	9762	26.2137	352.844	43185	45.6633	1460	186.408	344	456	27.9629	0.772532	5.07416	667.596	2746.17	6904.01	9361.92	10049.6	4	0.837879	0.802125	1.42951	0.679399	0.516597
hc_c36h20_0pent_513.log	c1ccc2c(c1)c1ccccc1c1cc3c(cc21)cc1c2ccccc2c2cccc4ccc3c1c42	2.55523	-0.19458	-0.06652	3.48469	-87.3566	2.29733	285.52	35792	157.83	1.40433	0.02517	0.02294	1.6455	1.53356	35696	0.00403	0.38861	0.31762	-0.02063	0.26929	0.0639	20351.6	0.26376	-0.414622	13.4709	9966	26.2137	350.698	45365	45.6633	1503	186.408	344	456	27.9629	0.766623	5.27104	660.583	2182.49	8295.5	10383.8	10363.8	5	0.832893	0.796565	1.4455	0.67267	0.508842
hc_c36h20_0pent_514.log	c1ccc2c(c1)ccc1ccc3cc4c(cc3c12)cc1c2ccccc2c2cccc3ccc4c1c32	8.60339	-0.18967	-0.07024	3.24986	-87.3501	6.40897	519.52	33309	157.65	1.40418	0.02504	0.02569	1.57256	3.23182	25564	0.00952	0.68643	0.53789	0.01514	0.64959	0.107	20152.9	0.268827	-0.408574	13.6044	10170	26.2137	348.481	47593	45.6633	1555	186.408	344	456	27.9629	0.764362	5.2196	677.279	2200.33	8281.15	10205.6	10283.7	6	0.831053	0.794463	1.5162	0.670034	0.505738
hc_c36h20_0pent_515.log	c1ccc2cc3c(cc2c1)cc1ccc2c4c(ccc5ccc6ccccc6c54)cc4ccc3c1c42	18.7309	-0.18072	-0.07914	2.76413	-87.3397	12.8868	632.28	29070	170.55	1.40421	0.02523	0.02877	1.52347	3.6439	20890	0.02207	0.75822	0.60375	-0.03381	0.70255	0.1291	20741.6	0.250059	-0.396829	14.7623	10302	26.2137	347.363	49275	45.6633	1621	186.408	344	456	27.9629	0.756411	5.30389	681.42	1720.38	9087.08	10485.1	10350.3	7	0.824783	0.787147	1.55566	0.660589	0.494426
hc_c36h20_0pent_516.log	c1ccc2cc3c(cc2c1)cc1ccc2c4c(ccc5cc6ccccc6cc54)cc4ccc3c1c42	16.8294	-0.18274	-0.07812	2.84686	-87.3403	12.5476	464.01	34432	176.34	1.40403	0.02556	0.02932	1.5925	2.47816	32960	-0.01905	0.56127	0.44768	0.02097	0.60265	0.117	23471.4	0.249896	-0.397264	16.3321	10512	26.2137	345.155	51676	45.6633	1696	186.408	344	456	27.9629	0.745876	5.63336	676.61	1645.78	10532.8	11998.4	10904.4	5	0.816075	0.777302	1.54376	0.648429	0.480235
hc_c36h20_0pent_517.log	c1ccc2cc3c(cc2c1)cc1ccc2c4c(ccc5c6ccccc6ccc54)cc4ccc3c1c42	15.5269	-0.18052	-0.08109	2.70563	-87.3421	11.4178	488.85	34015	173.92	1.40414	0.02494	0.02824	1.59268	2.3516	33821	0.00929	0.48019	0.37585	0.00379	0.60835	0.0498	24488	0.25013	-0.396813	17.1467	10494	26.2137	345.582	51547	45.6633	1696	186.408	344	456	27.9629	0.760167	5.75454	672.093	1217.8	11466.5	12562	11063	6	0.828322	0.790821	1.51601	0.664537	0.498615
hc_c36h20_0pent_518.log	c1ccc2cc3c(cc2c1)cc1ccc2c4c(ccc5ccccc54)cc4c5ccccc5c3c1c42	19.8411	-0.18193	-0.07824	2.82155	-87.338	13.995	869.13	20039	171.7	1.40425	0.02456	0.02762	1.48661	3.3907	23840	0.00605	0.76526	0.58953	0.00303	0.89361	0.2217	19610.1	0.244025	-0.397542	14.7989	9876	26.2137	351.694	44510	45.6633	1508	186.408	344	456	27.9629	0.763605	5.20336	679.247	1928.12	8255.79	9857.02	10210.1	6	0.831706	0.794239	1.53493	0.668024	0.502161
hc_c36h20_0pent_519.log	c1ccc2cc3c(cc2c1)cc1ccc2c4cc5c(ccc6ccccc65)cc4cc4ccc3c1c42	12.9584	-0.17661	-0.08552	2.47869	-87.345	9.57296	7.28	38091	172.19	1.40399	0.02534	0.02973	1.6987	0.05368	38016	0.00099	0.01304	0.01118	-0.00542	0.0095	0.071	26009.8	0.251582	-0.404294	17.3355	10650	26.2137	343.87	53297	45.6633	1710	186.408	344	456	27.9629	0.746166	5.91096	635.392	1168.35	12271.2	13439.5	11332	3	0.816477	0.777634	1.53747	0.64862	0.480301
hc_c36h20_0pent_52.log	c1ccc2c(c1)ccc1cc3c(ccc4ccc5c6cccc7ccc8cccc(c8c76)c5c43)cc12	10.3339	-0.20088	-0.05766	3.89722	-87.3503	6.24027	698.28	26661	155.23	1.40408	0.02506	0.02459	1.32896	4.62443	9586	-0.00488	0.98053	0.76997	0.05127	0.73883	0.0755	17811.7	0.227498	-0.367014	13.7227	10086	26.2137	349.471	46779	45.6633	1554	186.408	344	456	27.9629	0.77562	4.93356	671.378	2203.9	7185.7	8796.81	9770.22	4	0.839402	0.804622	1.46556	0.683877	0.522813
hc_c36h20_0pent_520.log	c1ccc2cc3c(cc2c1)cc1ccc2c4cc5ccc6ccccc6c5cc4cc4ccc3c1c42	12.6898	-0.17621	-0.08555	2.46699	-87.3456	9.23681	4.89	38179	171.79	1.40396	0.02517	0.02963	1.70135	0.02804	38195	0.00061	0.00811	0.00699	-0.00366	0.00634	0.088	26900.1	0.259962	-0.400108	18.1137	10770	26.2137	343.15	54993	45.6633	1772	186.408	344	456	27.9629	0.748709	6.00958	636.304	1014.63	12895.2	13909.8	11481.2	4	0.81871	0.780061	1.56452	0.651439	0.483464
hc_c36h20_0pent_521.log	c1ccc2cc3c(cc2c1)cc1c2ccccc2c2c4cc5ccccc5cc4cc4ccc3c1c42	20.4302	-0.17668	-0.08456	2.50671	-87.3373	14.4374	579.16	31280	171.61	1.40419	0.02483	0.03028	1.54701	2.99557	28036	0.02445	0.73278	0.62274	0.04529	0.66948	0.1172	21145.5	0.255229	-0.412001	16.0147	10032	26.2137	349.982	46260	45.6633	1571	186.408	344	456	27.9629	0.748597	5.39406	686.709	1765.37	9236.38	10661.8	10516.1	4	0.819226	0.780186	1.48833	0.650769	0.482098
hc_c36h20_0pent_522.log	c1ccc2cc3c(cc2c1)cc1ccc2c4ccc5ccccc5c4cc4c5ccccc5c3c1c24	14.6204	-0.18221	-0.07811	2.83271	-87.3434	10.5896	611.06	29853	172.04	1.40424	0.02473	0.02771	1.54625	3.32643	24571	0.02865	0.79494	0.67249	0.03934	0.66258	0.178	20112.4	0.246137	-0.435279	15.4974	9960	26.2137	351.015	45582	45.6633	1560	186.408	344	456	27.9629	0.763017	5.26295	679.41	1824.56	8674.89	10076.9	10307.2	2	0.830736	0.793506	1.4939	0.667775	0.502337
hc_c36h20_0pent_523.log	c1ccc2c(c1)ccc1cc3cc4ccc5c6ccc7ccccc7c6cc6ccc(c3cc12)c4c65	6.32935	-0.18397	-0.07715	2.90672	-87.3522	5.06116	9.33	37994	172.75	1.40401	0.02532	0.02631	1.75599	0.04742	38070	0.00057	0.00997	0.00803	0.00497	0.01072	0.1735	24912.9	0.250523	-0.422203	16.4856	10614	26.2137	344.545	53003	45.6633	1706	186.408	344	456	27.9629	0.760236	5.78418	629.418	1423.02	11439.3	12862.3	11145.5	2	0.827422	0.790524	1.54214	0.665467	0.50062
hc_c36h20_0pent_524.log	c1ccc2c(c1)ccc1cc3c(cc4ccc5c6ccc7ccccc7c6cc6ccc3c4c65)cc12	6.08207	-0.18327	-0.07729	2.88386	-87.3527	4.73862	5.82	38146	171.88	1.40396	0.02516	0.02617	1.75477	0.03381	38160	0.00065	0.00859	0.00731	0.00358	0.00625	0.0275	26087.7	0.259074	-0.422203	17.8161	10734	26.2137	343.825	54699	45.6633	1772	186.408	344	456	27.9629	0.762635	5.92031	630.354	1068.03	12412.4	13480.4	11338.4	0	0.829492	0.792798	1.56845	0.66816	0.503679
hc_c36h20_0pent_525.log	c1ccc2cc3c(cc2c1)cc1c2ccccc2c2c4ccc5ccccc5c4cc4ccc3c1c42	13.1657	-0.1852	-0.07584	2.97584	-87.3457	9.12435	603.05	30180	166.33	1.40413	0.02484	0.02654	1.54881	2.60687	31853	0.00712	0.60068	0.49886	-0.01327	0.69711	0.0983	20749	0.254558	-0.413292	15.6702	9996	26.2137	350.656	45966	45.6633	1567	186.408	344	456	27.9629	0.763648	5.34667	680.742	1995.58	8726.22	10521.4	10449.5	4	0.830911	0.793965	1.46383	0.668812	0.50388
hc_c36h20_0pent_526.log	c1ccc2cc3c(cc2c1)cc1ccc2c4c5ccccc5c5ccccc5c4cc4ccc3c1c42	13.8622	-0.18263	-0.07783	2.85175	-87.3444	9.93824	568.81	31710	172.76	1.40416	0.02477	0.02585	1.56478	2.72085	30791	0.00702	0.6162	0.51149	0.01245	0.69223	0.1942	22293.9	0.250413	-0.398812	15.6881	10230	26.2137	348.554	48651	45.6633	1613	186.408	344	456	27.9629	0.766015	5.51165	683.655	1535.47	10024.4	11348.2	10691.6	5	0.833056	0.796248	1.47678	0.671375	0.50669
hc_c36h20_0pent_527.log	c1ccc2cc3c(cc2c1)cc1ccc2c4ccc5c6ccccc6ccc5c4cc4ccc3c1c42	9.81091	-0.18059	-0.08059	2.72114	-87.3478	7.85513	15.63	37678	179.73	1.40412	0.02497	0.02844	1.80849	0.11179	37525	0.00084	0.01989	0.01436	0.00315	0.02205	0.0657	26350.2	0.250817	-0.424844	18.0933	10734	26.2137	343.825	54699	45.6633	1772	186.408	344	456	27.9629	0.760867	5.95534	629.488	1025.98	12588.5	13614.3	11386.7	6	0.828581	0.791354	1.5543	0.66563	0.500198
hc_c36h20_0pent_528.log	c1ccc2cc3c(ccc4c3cc3ccc5c6cc7ccccc7cc6cc6ccc4c3c65)cc2c1	11.9048	-0.18226	-0.07874	2.81692	-87.3456	9.18743	14.76	37723	178.44	1.40399	0.02546	0.029	1.73619	0.07427	37844	0.00042	0.01812	0.01569	0.00314	0.0192	0.1475	26168.6	0.250535	-0.420875	17.8031	10752	26.2137	343.398	54828	45.6633	1772	186.408	344	456	27.9629	0.74874	5.93244	635.536	1273.83	12246.4	13520.1	11373.9	3	0.818439	0.779977	1.54427	0.651739	0.484101
hc_c36h20_0pent_529.log	c1ccc2cc3c(cc2c1)cc1ccc2c4ccc5ccc6ccccc6c5c4cc4ccc3c1c42	15.0954	-0.17957	-0.08023	2.70318	-87.3424	11.2137	448.11	34672	172.31	1.40415	0.02485	0.0286	1.59869	2.39443	33557	0.00795	0.52546	0.41967	0.03385	0.63517	0.152	23273.7	0.250466	-0.428091	15.7375	10542	26.2137	345.469	52307	45.6633	1694	186.408	344	456	27.9629	0.76078	5.60075	680.845	1566.45	10497.8	11918.1	10846.8	1	0.828768	0.791371	1.5146	0.665299	0.499562
hc_c36h20_0pent_53.log	c1ccc2cc3c(cc2c1)c1ccccc1c1ccc2c4cccc5ccc6cccc(c6c54)c2c13	11.5169	-0.1994	-0.05814	3.84388	-87.3495	6.79301	793.73	22930	156.12	1.40416	0.02461	0.024	1.20205	4.91864	7112	-0.0019	1.12177	0.89584	0.05105	0.8536	0.1069	15811.7	0.229539	-0.366649	11.4319	9582	26.2137	354.569	41199	45.6633	1372	186.408	344	456	27.9629	0.78099	4.6922	677.452	3017.39	5399.57	7615.85	9410.25	5	0.844451	0.809871	1.35014	0.689534	0.528827
hc_c36h20_0pent_530.log	c1ccc2cc3c(cc2c1)cc1ccc2c4ccccc4cc4c5c6ccccc6ccc5c3c1c24	21.6561	-0.17825	-0.08056	2.65828	-87.3353	15.6673	733.28	25308	170.14	1.40441	0.02446	0.02945	1.48376	3.38973	23849	-0.01878	0.58784	0.39102	-0.00228	0.83929	0.2215	17725.4	0.246049	-0.414031	13.8518	9660	26.2137	353.612	42026	45.6633	1423	186.408	344	456	27.9629	0.76107	4.97445	663.288	2856.79	6245.68	8925.65	9875.37	4	0.829946	0.791997	1.50616	0.6648	0.498076
hc_c36h20_0pent_531.log	c1ccc2cc3c(cc2c1)cc1ccc2c4ccccc4cc4c5ccc6ccccc6c5c3c1c24	20.2895	-0.17977	-0.07936	2.7323	-87.3385	13.67	714.14	26123	172.37	1.40432	0.02473	0.02987	1.48183	4.28826	12714	-0.00974	0.94659	0.77291	0.05363	0.70563	0.1521	16995.4	0.251595	-0.420765	13.6537	9624	26.2137	353.994	41642	45.6633	1398	186.408	344	456	27.9629	0.760934	4.87674	675.916	2456.72	6436.74	8363.32	9685.73	2	0.828921	0.791525	1.5027	0.665453	0.499717
hc_c36h20_0pent_532.log	c1ccc2c(c1)cc1ccc3c4cc5c(ccc6ccc7ccccc7c65)cc4cc4ccc2c1c43	13.6712	-0.18002	-0.07996	2.72277	-87.3439	10.2757	396.75	35102	168.9	1.40416	0.02502	0.02881	1.58794	2.68118	31180	0.0069	0.526	0.39406	-0.0355	0.62116	0.1271	21649.7	0.24115	-0.411189	14.811	10422	26.2137	345.93	50479	45.6633	1642	186.408	344	456	27.9629	0.758226	5.39628	676.254	1802.14	9411.81	11067.3	10530.5	2	0.826606	0.788965	1.53151	0.662396	0.496223
hc_c36h20_0pent_533.log	c1ccc2c(c1)ccc1c3cc4c(cc3ccc21)cc1ccc2c3ccccc3cc3ccc4c1c32	8.98959	-0.18114	-0.08043	2.74046	-87.3487	7.25381	8.8	38017	172.85	1.40412	0.02517	0.0287	1.73763	0.06141	37959	0.00101	0.01459	0.01212	0.00547	0.01224	0.0962	25659.3	0.250163	-0.404052	17.2944	10614	26.2137	344.265	52811	45.6633	1720	186.408	344	456	27.9629	0.758074	5.86568	629.168	1241.67	12017.5	13259.1	11260.8	0	0.826196	0.788716	1.53675	0.662475	0.496589
hc_c36h20_0pent_534.log	c1ccc2c(c1)ccc1cc3cc4ccc5c6c(ccc7ccccc76)cc6ccc(c3cc12)c4c65	11.8514	-0.18422	-0.07694	2.91924	-87.3462	8.81472	453.27	34588	172.1	1.40407	0.02535	0.02647	1.65165	2.46173	33071	0.02387	0.50326	0.39381	-0.03565	0.59377	0.1708	23916.5	0.249746	-0.40458	16.3913	10458	26.2137	345.741	50983	45.6633	1639	186.408	344	456	27.9629	0.758745	5.67298	674.901	1324.35	11085.8	12256.6	10951	7	0.826451	0.789229	1.56502	0.663514	0.49809
hc_c36h20_0pent_535.log	c1ccc2c(c1)ccc1cc3cc4ccc5c6ccccc6cc6c7ccccc7c(c3cc12)c4c56	12.2726	-0.18354	-0.07689	2.9021	-87.3466	8.59422	568.79	31714	165.29	1.40416	0.02487	0.02702	1.5463	3.44361	23318	-0.02378	0.81108	0.67387	-0.04852	0.6604	0.228	19434.8	0.247297	-0.420808	14.5793	9936	26.2137	350.896	45082	45.6633	1522	186.408	344	456	27.9629	0.761968	5.1642	672.566	1929.8	8229.23	9719.19	10152.1	3	0.829601	0.792425	1.4824	0.666802	0.501458
hc_c36h20_0pent_536.log	c1ccc2c(c1)ccc1cc3c(cc4ccc5c6c(ccc7ccccc76)cc6ccc3c4c65)cc12	11.5914	-0.18354	-0.07705	2.89774	-87.3467	8.49812	445.93	34706	171.43	1.40403	0.02519	0.02635	1.66252	2.30572	34079	0.01364	0.45233	0.34781	-0.02953	0.59109	0.1176	24535.8	0.258509	-0.400518	16.4012	10578	26.2137	345.002	52643	45.6633	1698	186.408	344	456	27.9629	0.761114	5.74159	673.53	1311.95	11407.2	12606	11061.8	6	0.82851	0.791481	1.59322	0.666158	0.501078
hc_c36h20_0pent_537.log	c1ccc2c(c1)ccc1cc3c(cc4ccc5c6ccccc6cc6c7ccccc7c3c4c56)cc12	12.3013	-0.1831	-0.07701	2.88686	-87.3467	8.54086	592.37	30612	165.71	1.40412	0.02477	0.02698	1.58549	2.83808	29635	0.01093	0.69213	0.58738	-0.05454	0.66588	0.0706	20709.7	0.255268	-0.42093	15.6099	10056	26.2137	350.02	46598	45.6633	1588	186.408	344	456	27.9629	0.763172	5.32862	678.783	1838.44	8914.64	10467.2	10415	2	0.83064	0.793566	1.51929	0.668153	0.502993
hc_c36h20_0pent_538.log	c1ccc2c(c1)cc1ccc3c4cc5c6ccccc6c6ccccc6c5cc4cc4ccc2c1c43	7.23746	-0.18348	-0.07778	2.87624	-87.3509	5.87601	93.94	36786	170.32	1.40428	0.0251	0.02585	1.72353	0.50553	36744	0.0022	0.09372	0.07107	0.00663	0.14692	0.0219	23094.6	0.258588	-0.408262	15.7546	10314	26.2137	347.416	49435	45.6633	1627	186.408	344	456	27.9629	0.761473	5.59023	632.053	1558.1	10334	11887.5	10837.6	2	0.829352	0.792023	1.53981	0.666088	0.500471
hc_c36h20_0pent_539.log	c1ccc2c(c1)ccc1c3cc4cc5ccc6c7ccccc7cc7ccc(c4cc3ccc21)c5c76	8.70408	-0.18065	-0.0804	2.72794	-87.3494	6.85278	14.97	37715	173.06	1.40406	0.02496	0.02863	1.74995	0.08907	37704	0.00147	0.02124	0.01756	0.00822	0.01783	0.0204	26864.7	0.258902	-0.404084	18.0939	10782	26.2137	343.262	55171	45.6633	1785	186.408	344	456	27.9629	0.761112	5.99421	629.735	983.101	12917.3	13900.1	11452.7	4	0.828809	0.791593	1.57866	0.665888	0.500474
hc_c36h20_0pent_54.log	c1ccc2cc3c(ccc4c5ccccc5c5c6cccc7ccc8cccc(c8c76)c5c34)cc2c1	22.2483	-0.19445	-0.06344	3.56497	-87.3368	14.7114	1061.46	10873	175.03	1.4044	0.02448	0.0266	1.19714	4.19977	13676	0.02475	0.95989	0.75494	-0.0077	1.00112	0.1089	15317.9	0.235556	-0.362455	11.6427	9486	26.2137	355.811	40279	45.6633	1372	186.408	344	456	27.9629	0.778186	4.63216	658.136	3101.84	4917.7	7479.42	9298.58	6	0.842304	0.807315	1.56093	0.686144	0.524706
hc_c36h20_0pent_540.log	c1ccc2c(c1)cc1ccc3c4cc5ccc6ccc7ccccc7c6c5cc4cc4ccc2c1c43	13.6741	-0.18002	-0.08001	2.72141	-87.344	10.2097	424.37	34925	169.02	1.40411	0.02492	0.02884	1.63565	2.43002	33315	0.00833	0.53385	0.41967	0.06938	0.63222	0.069	23540.7	0.26226	-0.403995	15.7561	10590	26.2137	344.857	52755	45.6633	1704	186.408	344	456	27.9629	0.759716	5.61751	676.837	1459.31	10760.3	12067.4	10875.1	6	0.827795	0.790341	1.58463	0.664155	0.498317
hc_c36h20_0pent_541.log	c1ccc2cc3c(cc2c1)cc1ccc2cc4ccc5ccccc5c4c4c5ccccc5c3c1c24	26.7177	-0.18499	-0.07463	3.00305	-87.3302	18.8673	1000.57	13368	175.3	1.40462	0.02531	0.02907	1.45721	3.38811	23863	0.00458	0.75844	0.59785	-0.10699	0.87429	0.1012	17857.3	0.235846	-0.396093	13.8468	9768	26.2137	353.063	43466	45.6633	1490	186.408	344	456	27.9629	0.751704	4.96658	669.684	1992.28	7259.52	8947.07	9804.83	5	0.821444	0.782957	1.6226	0.654665	0.48698
hc_c36h20_0pent_542.log	c1ccc2cc3c(cc2c1)cc1ccc2cc4ccccc4c4c5c6ccccc6ccc5c3c1c24	25.0709	-0.18531	-0.07327	3.04877	-87.3322	17.6039	904.68	18286	171.48	1.40453	0.02526	0.02979	1.35593	3.58322	21669	0.00669	0.69477	0.49196	0.06798	0.93409	0.1639	16885.5	0.239757	-0.394716	13.5166	9588	26.2137	354.623	41366	45.6633	1423	186.408	344	456	27.9629	0.753396	4.85596	662.25	2530.55	6168.46	8447.8	9653.33	4	0.822615	0.784452	1.5592	0.656821	0.489717
hc_c36h20_0pent_543.log	c1ccc2cc3c(cc2c1)cc1ccc2cc4ccccc4c4c5ccc6ccccc6c5c3c1c24	24.9887	-0.18537	-0.07263	3.06781	-87.3323	17.5477	902.22	18419	171.76	1.40453	0.02527	0.02985	1.34266	3.92532	17213	0.00039	0.79773	0.58762	0.09407	0.9291	0.1944	16247.8	0.239223	-0.385203	13.5008	9552	26.2137	354.919	40946	45.6633	1398	186.408	344	456	27.9629	0.753461	4.76761	658.542	2447.46	5965.77	8060.58	9501.78	4	0.822664	0.784511	1.55859	0.6569	0.489813
hc_c36h20_0pent_544.log	c1ccc2c(c1)cc1ccc3cc4cc5ccc6ccc7ccccc7c6c5cc4c4ccc2c1c34	10.1915	-0.18671	-0.07186	3.12523	-87.3478	7.84275	396.53	35104	164.41	1.40406	0.02537	0.02836	1.53036	2.91505	28871	0.00353	0.55057	0.40194	-0.02937	0.61993	0.2001	20719.9	0.237629	-0.415447	14.0481	10422	26.2137	345.93	50479	45.6633	1642	186.408	344	456	27.9629	0.756982	5.27642	672.966	2196.77	8537.97	10570.2	10367.8	2	0.824425	0.787367	1.53054	0.661985	0.496853
hc_c36h20_0pent_545.log	c1ccc2c(c1)ccc1cc3cc4ccc5cc6ccc7ccccc7c6c6ccc(c3cc12)c4c56	9.58144	-0.18815	-0.07205	3.15924	-87.3487	7.24635	452.5	34600	168.63	1.404	0.02538	0.02707	1.61054	2.07146	34994	0.00591	0.40671	0.30759	-0.07197	0.59176	0.1734	21769.7	0.247318	-0.398542	14.1042	10458	26.2137	345.741	50983	45.6633	1635	186.408	344	456	27.9629	0.760607	5.40918	674.657	2232.04	9014.78	11162.1	10591.4	6	0.827365	0.790733	1.57871	0.666219	0.501847
hc_c36h20_0pent_546.log	c1ccc2c(c1)ccc1cc3cc4ccc5cc6ccccc6c6c7ccccc7c(c3cc12)c4c56	19.2629	-0.18917	-0.07019	3.23761	-87.3369	14.6532	771.96	23730	171.65	1.40452	0.02527	0.02812	1.43184	2.49551	32817	-0.00531	0.55649	0.44935	0.08122	0.789	0.1945	18817.4	0.238071	-0.415883	14.1542	9900	26.2137	351.462	44770	45.6633	1522	186.408	344	456	27.9629	0.753421	5.07733	665.783	1965.17	7735.45	9533.51	10001.3	5	0.822799	0.784537	1.56401	0.656704	0.489422
hc_c36h20_0pent_547.log	c1ccc2c(c1)ccc1cc3c(cc4ccc5cc6ccc7ccccc7c6c6ccc3c4c56)cc12	9.38731	-0.18715	-0.0723	3.12523	-87.3491	6.98163	447.29	34685	168.14	1.40395	0.02523	0.02692	1.61669	2.06667	35002	0.01125	0.40718	0.31382	0.0085	0.58584	0.0601	23462.2	0.256287	-0.394872	15.948	10578	26.2137	345.002	52643	45.6633	1698	186.408	344	456	27.9629	0.762876	5.61862	680.146	1630.5	10506.3	12051.2	10886.3	4	0.82933	0.792888	1.60006	0.668759	0.504727
hc_c36h20_0pent_548.log	c1ccc2c(c1)ccc1cc3c(cc4ccc5cc6ccccc6c6c7ccccc7c3c4c56)cc12	19.2911	-0.18813	-0.07049	3.20115	-87.3371	14.5703	800.41	22715	171.97	1.40446	0.02514	0.02801	1.46758	2.15806	34760	0.00726	0.50977	0.40599	0.02804	0.80031	0.0851	20309.1	0.246874	-0.390774	15.6329	10020	26.2137	350.586	46286	45.6633	1588	186.408	344	456	27.9629	0.755336	5.27468	669.203	1668.21	8794.14	10339	10306.3	4	0.824406	0.786336	1.61098	0.658894	0.491955
hc_c36h20_0pent_549.log	c1ccc2c(c1)cc1ccc3cc4cc5c6ccccc6c6ccccc6c5cc4c4ccc2c1c34	4.0482	-0.18998	-0.06932	3.28333	-87.3544	3.65848	75.35	36862	165.85	1.40419	0.02542	0.02568	1.65403	0.39761	36835	0.00163	0.06784	0.04823	0.00474	0.12199	0.1046	22501.7	0.254799	-0.403637	15.6332	10314	26.2137	347.416	49435	45.6633	1627	186.408	344	456	27.9629	0.760531	5.51729	629.013	1764.32	9814.98	11577	10737.9	3	0.827376	0.79069	1.53207	0.666066	0.501598
hc_c36h20_0pent_55.log	c1ccc2cc3c(ccc4ccc5c(c6cccc7ccc8cc9ccccc9c5c8c76)c43)cc2c1	23.3005	-0.19315	-0.06491	3.48959	-87.3355	15.5709	1043.38	11606	176.3	1.40436	0.02506	0.02734	1.40243	3.93006	17146	-0.00523	0.83512	0.6417	0.06636	0.94053	0.1378	16517.9	0.235768	-0.384434	13.579	9708	26.2137	353.184	42564	45.6633	1450	186.408	344	456	27.9629	0.766211	4.78751	667.781	2249.79	6349.7	8182.62	9523.8	6	0.832799	0.796273	1.63138	0.671974	0.507791
hc_c36h20_0pent_550.log	c1ccc2c(c1)cc1ccc3cc4cc5c(ccc6ccc7ccccc7c65)cc4c4ccc2c1c34	10.2311	-0.18665	-0.07169	3.12822	-87.3478	7.80293	425.6	34912	164.18	1.40401	0.02526	0.0284	1.5742	2.53435	32480	0.01595	0.54635	0.42526	-0.00532	0.62983	0.1007	23360.7	0.259519	-0.401585	15.9109	10590	26.2137	344.857	52755	45.6633	1704	186.408	344	456	27.9629	0.758653	5.59798	670.703	1456.87	10673.7	11963.9	10844.2	5	0.825769	0.788915	1.57523	0.663947	0.499179
hc_c36h20_0pent_551.log	c1ccc2cc3c(cc2c1)cc1c2c4ccccc4ccc2c2cc4ccccc4c4ccc3c1c42	12.0039	-0.18652	-0.07078	3.14945	-87.3463	8.7618	555.27	32266	166.13	1.40416	0.02483	0.02844	1.57285	2.582	32059	0.01046	0.54754	0.43544	0.05363	0.62429	0.0681	18488.1	0.257649	-0.413963	13.4965	9768	26.2137	352.329	43106	45.6633	1434	186.408	344	456	27.9629	0.761563	5.07293	681.224	3583.68	5912.26	9341.32	10065	4	0.828713	0.791838	1.49973	0.666827	0.50202
hc_c36h20_0pent_552.log	c1ccc2cc3c(cc2c1)cc1c2ccc4ccccc4c2c2cc4ccccc4c4ccc3c1c42	12.1228	-0.18691	-0.0709	3.15679	-87.3462	8.84969	555.52	32255	166.71	1.40416	0.02481	0.02838	1.57289	2.61003	31823	0.013	0.53431	0.41148	-0.06859	0.62081	0.1037	19217.7	0.254021	-0.422245	13.7202	9804	26.2137	352.08	43562	45.6633	1469	186.408	344	456	27.9629	0.761998	5.16864	676.02	2861.84	7016.45	9727.79	10198.6	3	0.829123	0.792263	1.50562	0.667284	0.502506
hc_c36h20_0pent_553.log	c1ccc2cc3c(cc2c1)cc1c2ccccc2c2cc4c5ccccc5ccc4c4ccc3c1c42	5.96146	-0.18947	-0.07061	3.23435	-87.3527	4.75756	298.04	35715	168.83	1.40415	0.02504	0.02633	1.7068	1.46306	35777	0.00947	0.33554	0.27871	-0.00912	0.30253	0.053	20930.1	0.255811	-0.425225	15.7226	10032	26.2137	350.09	46278	45.6633	1567	186.408	344	456	27.9629	0.762241	5.36998	669.978	2178.6	8571.15	10684.7	10506.3	5	0.829396	0.792517	1.51155	0.6675	0.502688
hc_c36h20_0pent_554.log	c1ccc2cc3c(cc2c1)cc1c2ccccc2c2cc4ccc5ccccc5c4c4ccc3c1c24	10.7162	-0.18943	-0.07067	3.23163	-87.348	7.72317	585.42	30940	162.14	1.40413	0.02486	0.0263	1.59338	2.7634	30363	0.017	0.51515	0.35808	-0.08725	0.68051	0.1276	19546.3	0.254644	-0.405754	13.6863	9948	26.2137	350.769	45206	45.6633	1511	186.408	344	456	27.9629	0.763197	5.19386	656.589	2988.81	7070.67	9916.62	10254.8	2	0.830476	0.79352	1.51027	0.668347	0.503397
hc_c36h20_0pent_555.log	c1ccc2cc3c(cc2c1)cc1c2ccccc2c2cc4ccccc4c4c5ccccc5c3c1c24	21.6701	-0.18936	-0.0702	3.24251	-87.3347	16.0489	866.44	20166	163.98	1.40468	0.02448	0.02668	1.41405	2.09859	34924	-0.00492	0.48354	0.38385	0.05789	0.81056	0.0352	17209.6	0.243456	-0.402006	13.5266	9480	26.2137	356.109	40322	45.6633	1398	186.408	344	456	27.9629	0.759521	4.91858	663.603	2876.86	5910.38	8679.91	9781.66	6	0.829234	0.790764	1.53113	0.662507	0.494854
hc_c36h20_0pent_556.log	c1ccc2c(c1)ccc1cc3cc4c5ccccc5c5cc6ccccc6c6ccc(c3cc12)c4c65	3.51146	-0.19321	-0.06656	3.44632	-87.3556	2.93118	16.58	37625	162.79	1.40418	0.02549	0.02529	1.746	0.06957	37887	0.0003	0.01385	0.01047	0.00103	0.01694	0.0737	20930	0.256714	-0.417041	14.1163	10080	26.2137	349.427	46654	45.6633	1550	186.408	344	456	27.9629	0.755641	5.35269	622.808	2470.07	8259.32	10729.3	10503.5	7	0.823451	0.786165	1.52548	0.660319	0.494779
hc_c36h20_0pent_557.log	c1ccc2c(c1)ccc1cc3c(cc12)cc1c2ccccc2c2cc4ccccc4c4ccc3c1c42	3.39409	-0.19219	-0.06681	3.41177	-87.3561	2.60284	213.12	36228	161.34	1.40407	0.02523	0.02515	1.71113	0.90822	36380	0.00519	0.23281	0.19424	0.02048	0.23891	0.05	21525.6	0.264453	-0.41516	15.6033	10128	26.2137	349.095	47294	45.6633	1588	186.408	344	456	27.9629	0.760303	5.4259	659.323	2137.55	8921.66	11028.2	10605.6	4	0.827367	0.790545	1.53551	0.665643	0.500933
hc_c36h20_0pent_558.log	c1ccc2cc3c(cc2c1)cc1ccc2cc4c(ccc5ccc6ccccc6c54)c4ccc3c1c24	12.2226	-0.18504	-0.07364	3.03135	-87.3456	9.20827	450.09	34642	168.02	1.40405	0.02509	0.02866	1.5556	2.66271	31353	0.02097	0.56782	0.44753	-0.03274	0.64243	0.1746	23568.7	0.248356	-0.426588	16.3504	10542	26.2137	345.469	52307	45.6633	1694	186.408	344	456	27.9629	0.761041	5.64026	670.841	1332.38	10905.2	12049.8	10891.9	6	0.828081	0.791274	1.51791	0.666403	0.50172
hc_c36h20_0pent_559.log	c1ccc2cc3c(ccc4c3cc3ccc5cc6cc7ccccc7cc6c6ccc4c3c56)cc2c1	10.0416	-0.18376	-0.07654	2.91761	-87.3477	7.86092	9.21	38001	174.22	1.40392	0.02551	0.02985	1.66852	0.06359	37940	0.00111	0.0161	0.01401	0.00477	0.01061	0.0284	26241.9	0.248963	-0.418369	18.0957	10752	26.2137	343.398	54828	45.6633	1772	186.408	344	456	27.9629	0.7506	5.94401	636.24	1092.18	12464.4	13556.4	11378.3	5	0.819273	0.78145	1.54834	0.654511	0.488012
hc_c36h20_0pent_56.log	c1ccc2cc3c(ccc4ccc5c6cc7ccccc7c7ccc8cccc(c8c76)c5c43)cc2c1	14.683	-0.19441	-0.06208	3.60088	-87.345	9.57625	699.59	26612	162.69	1.40421	0.02509	0.02696	1.42248	4.82665	7912	-0.03467	1.11328	0.91267	0.0392	0.75999	0.1332	17345.2	0.241375	-0.406464	13.5638	9852	26.2137	351.752	44172	45.6633	1514	186.408	344	456	27.9629	0.766741	4.89716	675.764	2263.19	6991.77	8405.48	9718.17	5	0.832767	0.796591	1.46929	0.673005	0.509449
hc_c36h20_0pent_560.log	c1ccc2cc3c(cc2c1)cc1ccc2cc4c5ccc6ccccc6c5ccc4c4ccc3c1c24	6.84417	-0.18599	-0.07366	3.05666	-87.351	5.79729	15.88	37662	174.23	1.40403	0.02524	0.02856	1.73885	0.08844	37712	0.00146	0.02045	0.0165	0.0096	0.01898	0.1284	25953.4	0.248836	-0.421918	17.8508	10734	26.2137	343.825	54699	45.6633	1772	186.408	344	456	27.9629	0.760486	5.91053	629.866	1171.07	12234.2	13405	11326.2	0	0.827337	0.790648	1.55491	0.666016	0.501542
hc_c36h20_0pent_561.log	c1ccc2cc3c(cc2c1)cc1ccc2cc4c5ccccc5c5ccccc5c4c4ccc3c1c24	12.1536	-0.18441	-0.07494	2.97883	-87.3462	8.8438	570.68	31633	171.59	1.40411	0.02471	0.02663	1.52774	2.93274	28677	-0.0082	0.64335	0.52873	-0.03664	0.68332	0.1022	21415.3	0.248965	-0.393499	15.6075	10230	26.2137	348.554	48651	45.6633	1613	186.408	344	456	27.9629	0.76896	5.40418	675.295	1789.66	9321.75	10869.6	10539.4	7	0.834984	0.798809	1.48519	0.675225	0.51167
hc_c36h20_0pent_562.log	c1ccc2cc3c(cc2c1)cc1ccc2cc4c5ccccc5ccc4c4c5ccccc5c3c1c24	21.4975	-0.18465	-0.07509	2.98128	-87.3347	16.042	827.24	21729	174.49	1.40449	0.02493	0.02849	1.4195	2.23731	34419	0.01651	0.5519	0.447	-0.04113	0.80678	0.1445	19910.1	0.238296	-0.394908	15.7386	9924	26.2137	351.581	45270	45.6633	1560	186.408	344	456	27.9629	0.757451	5.23975	671.021	1656.58	8599.18	10102.8	10244.5	6	0.826441	0.78842	1.52806	0.661079	0.494229
hc_c36h20_0pent_563.log	c1ccc2c(c1)ccc1cc3cc4ccc5cc6c7ccccc7ccc6c6ccc(c3cc12)c4c56	4.11554	-0.18776	-0.07201	3.14972	-87.3547	3.514	6.17	38130	168.71	1.40394	0.02543	0.02703	1.69608	0.0408	38116	0.0004	0.00782	0.00584	0.00194	0.00587	0.1323	24503.1	0.247973	-0.41969	16.5098	10614	26.2137	344.545	53003	45.6633	1706	186.408	344	456	27.9629	0.761522	5.7408	629.669	1509.36	11133.8	12643.2	11080.9	8	0.827771	0.791456	1.55494	0.667587	0.503782
hc_c36h20_0pent_564.log	c1ccc2c(c1)ccc1cc3c(cc4ccc5cc6c7ccccc7ccc6c6ccc3c4c56)cc12	3.89324	-0.18678	-0.07231	3.11489	-87.3551	3.21864	6.67	38111	167.78	1.40389	0.02526	0.02687	1.69158	0.02529	38212	-0.00032	0.00518	0.00396	0.00198	0.00827	0.01	25874	0.257296	-0.420036	17.8174	10734	26.2137	343.825	54699	45.6633	1772	186.408	344	456	27.9629	0.764172	5.89908	630.499	1092.63	12272.8	13365.4	11305.1	6	0.830069	0.793973	1.57223	0.67055	0.507136
hc_c36h20_0pent_565.log	c1ccc2cc3c(cc2c1)cc1ccc2cc4cc5ccccc5cc4c4c5ccccc5c3c1c24	25.9416	-0.18511	-0.07349	3.03734	-87.3289	19.676	797.74	22798	176.36	1.40451	0.02545	0.03135	1.39452	2.1033	34910	0.00047	0.50935	0.42516	-0.11055	0.83194	0.1605	19979.7	0.236705	-0.39465	15.692	9960	26.2137	350.907	45564	45.6633	1564	186.408	344	456	27.9629	0.737573	5.24371	675.183	1737.1	8543.83	10156.9	10257.1	3	0.809861	0.769789	1.56701	0.63827	0.467755
hc_c36h20_0pent_566.log	c1ccc2cc3c(cc2c1)cc1ccc2cc4cc5ccc6ccccc6c5cc4c4ccc3c1c24	8.1053	-0.18625	-0.07354	3.067	-87.3502	6.29505	2.81	38248	168.23	1.40387	0.02587	0.0294	1.63073	0.01751	38245	-0.00023	0.00366	0.00282	0.00213	0.00331	0.2049	24451	0.248101	-0.400032	16.0572	10650	26.2137	343.87	53297	45.6633	1706	186.408	344	456	27.9629	0.744052	5.72927	635.686	1897.49	10721.7	12619.2	11095.5	5	0.813164	0.775067	1.53157	0.647571	0.480585
hc_c36h20_0pent_567.log	c1ccc2cc3c(cc2c1)cc1ccc2cc4cc5c(ccc6ccccc65)cc4c4ccc3c1c24	7.87804	-0.18526	-0.07382	3.03244	-87.3507	5.99407	5.78	38149	167.34	1.40381	0.0257	0.02927	1.63962	0.04247	38100	0.00078	0.01025	0.00849	0.00444	0.00666	0.1018	26112.3	0.256171	-0.396048	17.8468	10770	26.2137	343.15	54993	45.6633	1772	186.408	344	456	27.9629	0.746785	5.9239	636.459	1283.03	12209.2	13492.2	11364.6	0	0.815536	0.777664	1.55333	0.650626	0.484041
hc_c36h20_0pent_568.log	c1ccc2cc3c(cc2c1)cc1c2ccccc2c2cc4cc5ccccc5cc4c4ccc3c1c42	9.66079	-0.18947	-0.06999	3.25122	-87.3487	7.24789	257.39	35975	166.48	1.40407	0.02545	0.02824	1.6762	0.85979	36437	0.00081	0.24489	0.21071	-0.03231	0.2958	0.0441	21489.5	0.254427	-0.404443	15.6102	10104	26.2137	349.057	46956	45.6633	1578	186.408	344	456	27.9629	0.745351	5.43705	673.52	2584.77	8443.76	10997.9	10640.8	4	0.815446	0.776738	1.50209	0.647997	0.479919
hc_c36h20_0pent_569.log	c1ccc2cc3c(cc2c1)cc1ccc2cc4ccc5c6ccccc6ccc5c4c4ccc3c1c24	12.4511	-0.18618	-0.07398	3.05312	-87.3454	9.32924	492.74	33930	170.29	1.40405	0.02515	0.02837	1.53999	2.18618	34642	-0.00059	0.45123	0.3454	-0.05083	0.60561	0.0897	22731.5	0.247762	-0.391401	15.864	10494	26.2137	345.582	51547	45.6633	1692	186.408	344	456	27.9629	0.760111	5.54586	679.079	2034.96	9712.14	11647.6	10786	6	0.827374	0.790428	1.51982	0.665275	0.500344
hc_c36h20_0pent_57.log	c1ccc2cc3c(ccc4ccc5c6cccc7c8ccccc8c8cccc(c5c43)c8c76)cc2c1	12.4672	-0.19921	-0.05985	3.79218	-87.348	7.73327	801.64	22676	151.77	1.40432	0.02501	0.02522	1.22014	4.41946	11422	-0.01792	0.96036	0.73694	0.02626	0.80304	0.1319	16277.5	0.231916	-0.354637	11.5119	9810	26.2137	352.586	43843	45.6633	1518	186.408	344	456	27.9629	0.770981	4.74842	675.049	2744.44	5807.14	7983.8	9495.09	6	0.836102	0.800489	1.35126	0.678049	0.515497
hc_c36h20_0pent_570.log	c1ccc2cc3c(cc2c1)cc1ccc2cc4ccc5cc6ccccc6cc5c4c4ccc3c1c24	15.1013	-0.1838	-0.07678	2.91216	-87.3423	11.2881	467.56	34367	172.78	1.40397	0.02552	0.02991	1.55111	2.18993	34621	0.00698	0.50997	0.42043	-0.0635	0.59702	0.1235	21530.2	0.248023	-0.397457	14.3451	10512	26.2137	345.155	51676	45.6633	1692	186.408	344	456	27.9629	0.748431	5.39588	684.75	2556.16	8579.51	10996.6	10582.6	4	0.817617	0.779475	1.55488	0.651886	0.484817
hc_c36h20_0pent_571.log	c1ccc2cc3c(cc2c1)cc1ccc2cc4ccc5ccc6ccccc6c5c4c4ccc3c1c24	16.2016	-0.18541	-0.07343	3.04713	-87.3427	11.0528	638.14	28819	167.17	1.40413	0.02538	0.02895	1.50317	3.70717	20064	0.01092	0.78476	0.61609	-0.06293	0.7047	0.1683	19053.3	0.247779	-0.392279	13.6112	10302	26.2137	347.363	49275	45.6633	1617	186.408	344	456	27.9629	0.757119	5.08655	675.241	2387.83	7542.36	9581.72	10044.5	4	0.824625	0.787528	1.57634	0.662067	0.496866
hc_c36h20_0pent_572.log	c1ccc2cc3c(cc2c1)cc1ccc2cccc4c2c1c3c1ccc2ccc3ccccc3c2c41	24.8673	-0.18441	-0.07499	2.97747	-87.3338	16.6363	1038.5	11804	176.34	1.40439	0.02486	0.02777	1.41219	3.56008	21961	0.00734	0.77969	0.60499	0.06382	0.92547	0.1059	17300	0.236844	-0.398186	13.6525	9666	26.2137	353.573	42097	45.6633	1437	186.408	344	456	27.9629	0.765446	4.90114	674.23	2427.64	6541.82	8630.39	9719.36	6	0.832393	0.795644	1.62936	0.670892	0.506312
hc_c36h20_0pent_573.log	c1ccc2cc3c(cc2c1)cc1ccc2cccc4c5c6ccc7ccccc7c6ccc5c3c1c24	19.0386	-0.18529	-0.07559	2.98509	-87.3387	13.5144	861.81	20376	175.71	1.40425	0.02458	0.0275	1.47924	3.01339	27863	0.01812	0.68411	0.53207	0.12359	0.89874	0.1708	18318.7	0.240084	-0.396648	12.7126	9858	26.2137	351.592	44189	45.6633	1508	186.408	344	456	27.9629	0.769057	5.02816	673.152	3278.4	6193.93	9214.27	9981.52	2	0.835471	0.799053	1.55778	0.674975	0.510986
hc_c36h20_0pent_574.log	c1ccc2cc3c(cc2c1)cc1ccc2cccc4c2c1c3c1c2ccccc2c2ccccc2c41	25.4689	-0.18445	-0.07408	3.00332	-87.3332	16.9703	1083.51	9992	179.57	1.4045	0.02464	0.02749	1.35463	4.12021	14652	-0.01728	0.90822	0.71386	0.0441	0.99805	0.1328	15207.4	0.247759	-0.381086	11.6612	9402	26.2137	356.805	39429	45.6633	1356	186.408	344	456	27.9629	0.769343	4.62613	659.297	3137.4	4792.2	7440.09	9286.12	5	0.835311	0.799171	1.60564	0.675657	0.512164
hc_c36h20_0pent_575.log	c1ccc2cc3c(cc2c1)cc1ccc2cccc4c5ccc6c7ccccc7ccc6c5c3c1c24	16.3871	-0.18555	-0.07348	3.04958	-87.343	10.831	720.51	25866	164.6	1.40424	0.02493	0.02808	1.35082	4.02047	15921	-0.0128	0.94006	0.77436	-0.02209	0.71141	0.1017	15967.8	0.248529	-0.380795	11.4545	9714	26.2137	352.84	42509	45.6633	1441	186.408	344	456	27.9629	0.765512	4.71537	672.681	3547.49	4798.1	7848.97	9452.67	4	0.831766	0.795448	1.44204	0.671572	0.507761
hc_c36h20_0pent_576.log	c1ccc2cc3c(ccc4c5cccc6ccc7cc8cc9ccccc9cc8c(c34)c7c65)cc2c1	20.5816	-0.18431	-0.07382	3.00659	-87.338	13.948	697.18	26695	167.44	1.4042	0.02527	0.03005	1.35112	4.68522	9086	-0.00014	1.12066	0.92837	-0.0101	0.68738	0.1831	15446.9	0.248266	-0.38	11.3801	9732	26.2137	352.413	42638	45.6633	1441	186.408	344	456	27.9629	0.753743	4.64003	661.508	3077.46	5122.95	7445.78	9320.37	3	0.822176	0.784502	1.46008	0.657866	0.491634
[truncated: 37,384 more rows]
[truncated: 30 more columns]
